# Supplementary material for: Nuclear Ssr4 Is Required for the In Vitro and In Vivo Asexual Cycles and Global Gene Activity of Beauveria bassiana
Source: mSystems. 2020 Apr 21;5(2):e00677-19. doi: 10.1128/mSystems.00677-19 (PMC7174636; doi:10.1128/mSystems.00677-19)
Supplement: TABLE S3 [file mSystems.00677-19-st003.xlsx]

## Sheet: Table S3
Gene	Genomic	WT count			Dssr4 count			WT FPKM			Dssr4 FPKM				Dssr4/WT		Protein
ID#	tag locus	R1	R2	R3	R1	R2	R3	R1	R2	R3	R1	R2	R3	log2 R	FDR	Regulated	annotation
gene7385	BBA_07386	839	554	261	0	0	0	280.77	185.82	86.54	0	0	0	-12.3466	4.11913e-60	down	Uncharacterized protein
gene8897	BBA_08898	15357	10646	15688	4	6	1	1859.33	1291.91	1881.86	0.47	0.69	0.11	-12.2667	0	down	Peptidase cysteine/serine, trypsin
gene7689	BBA_07690	21556	34814	23391	17	6	2	3000.13	4856.49	3225.44	2.3	0.79	0.26	-12.0584	3.75724e-217	down	Uncharacterized protein
gene5596	BBA_05597	1345	875	1353	1	0	0	292.41	190.66	291.43	0.21	0	0	-11.7199	1.83112e-179	down	RBP protein
gene4558	BBA_04559	4715	3616	5378	2	4	0	702.16	539.74	793.5	0.29	0.56	0	-11.4927	1.06522e-279	down	Uncharacterized protein
gene4659	BBA_04660	4091	4294	4499	3	2	1	583	613.34	635.22	0.42	0.27	0.13	-11.4087	0	down	Uncharacterized protein
gene3666	BBA_03667	167	466	117	0	0	0	17.15	47.97	11.91	0	0	0	-11.2244	4.09174e-32	down	Methyltransferase domain-containing protein
Beauveria_bassiana_newGene_2159	-	301	163	202	0	0	0	43.31	23.51	28.8	0	0	0	-11.0276	1.03494e-60	down
gene8676	BBA_08677	79	346	206	0	0	0	11.71	51.39	30.24	0	0	0	-10.9688	2.4943e-31	down	Uncharacterized protein
gene3831	BBA_03832	35524	29254	46291	25	38	12	1701.05	1404.03	2196.14	1.16	1.72	0.54	-10.9544	1.2688e-247	down	PAN domain containing protein
gene2456	BBA_02457	21303	15072	26749	14	20	9	1170.65	830.15	1456.34	0.75	1.04	0.46	-10.9365	2.44138e-249	down	Agglutinin isolectin VI
gene82	BBA_00083	274	63	80	0	0	0	59.57	13.73	17.23	0	0	0	-10.3473	1.37709e-23	down	Uncharacterized protein
gene8172	BBA_08173	116	167	128	0	0	0	5.7	8.23	6.23	0	0	0	-10.3411	4.87088e-51	down	Uncharacterized protein
gene8665	BBA_08666	1059	632	630	1	1	0	74.33	44.46	43.81	0.07	0.07	0	-10.3359	8.897e-121	down	Bacteriodes thetaiotaomicron symbiotic chitinase
gene7459	BBA_07460	439	438	335	0	1	0	46.37	46.37	35.05	0	0.1	0	-10.1689	3.26147e-106	down	Uncharacterized protein
gene6708	BBA_06709	6570	4946	7069	9	8	5	338.55	255.45	360.9	0.45	0.39	0.24	-10.1295	1.66332e-291	down	Carboxylic ester hydrolase (EC 3.1.1.-)
gene6472	BBA_06473	1179	552	1078	1	1	1	72.55	34.05	65.72	0.06	0.06	0.06	-10.1086	3.76065e-112	down	Cytochrome P450 CYP684A2
gene8183	BBA_08184	4492	3043	1987	8	4	1	610.92	414.8	267.74	1.06	0.51	0.13	-9.90765	3.46763e-127	down	Glutathione-s-transferase
gene6707	BBA_06708	4113	3146	4480	7	7	3	1074.58	823.83	1159.65	1.78	1.73	0.73	-9.83055	8.12029e-266	down	Uncharacterized protein
gene2121	BBA_02122	8555	7129	10732	16	16	11	675.87	564.51	840.03	1.23	1.19	0.81	-9.68318	2.09436e-281	down	Uncharacterized protein
gene6300	BBA_06301	81	94	76	0	0	0	2.88	3.35	2.68	0	0	0	-9.62828	8.66764e-41	down	Uncharacterized protein
Beauveria_bassiana_newGene_91	-	363	498	429	0	1	1	31.8	43.73	37.23	0	0.08	0.08	-9.49606	7.18535e-110	down	hypothetical protein MANI_114384 [Metarhizium anisopliae] KID61685.1 Protein kinase-like domain protein, partial [Metarhizium anisopliae ARSEF 549]
gene3825	BBA_03826	4475	4073	4535	6	9	10	216.72	197.71	217.6	0.28	0.41	0.45	-9.4469	0	down	Sporulation associated protein
gene967	BBA_00968	4648	3666	4211	7	11	8	935.38	739.46	839.61	1.37	2.09	1.5	-9.32652	2.45893e-294	down	Uncharacterized protein
gene7636	BBA_07637	468	564	1055	1	0	3	53.13	64.18	118.67	0.11	0	0.32	-9.31651	6.65431e-86	down	Uncharacterized protein
gene1900	BBA_01901	19393	4019	7844	12	34	20	1607.43	333.89	644.16	0.97	2.66	1.54	-9.30539	8.64525e-53	down	RBP protein
gene6636	BBA_06637	2391	1645	1117	8	3	0	105.82	72.97	48.98	0.34	0.13	0	-9.25418	7.58617e-120	down	Uncharacterized protein
gene2550	BBA_02551	45	35	115	0	0	0	3	2.34	7.59	0	0	0	-9.25091	3.74365e-21	down	Uncharacterized protein
gene7463	BBA_07464	1349	1661	1567	2	5	3	81.89	101.06	94.24	0.12	0.29	0.17	-9.2202	1.15879e-236	down	Uncharacterized protein
gene7780	BBA_07781	72	60	54	0	0	0	4.86	4.06	3.61	0	0	0	-9.19393	3.71313e-33	down	F-box and wd40 domain protein
gene7373	BBA_07374	31	99	48	0	0	0	4.86	15.55	7.45	0	0	0	-9.14445	1.24376e-20	down	Uncharacterized protein
gene6635	BBA_06636	1197	880	495	1	2	3	43.8	32.27	17.94	0.04	0.07	0.1	-9.08774	1.06631e-88	down	Uncharacterized protein
gene9221	BBA_09222	1226	1955	1347	4	2	5	88.42	141.31	96.24	0.28	0.14	0.34	-9.07829	6.1446e-158	down	Metallo-beta-lactamase superfamily protein
gene10266	BBA_10267	8029	12863	8476	34	25	18	188.45	302.6	197.1	0.77	0.55	0.39	-9.0119	4.75782e-182	down	Amidohydrolase-like protein
gene8184	BBA_08185	1874	1090	613	2	2	5	182.4	106.34	59.11	0.19	0.18	0.45	-9.01037	1.45788e-74	down	Uncharacterized protein
gene2184	BBA_02185	347	300	237	1	1	0	25.9	22.45	17.53	0.07	0.07	0	-8.94788	1.21428e-84	down	Phosphatidylserine decarboxylase-like protein
gene9362	BBA_09363	16385	22512	14188	50	52	52	1918.8	2642.37	1646.16	5.69	5.75	5.67	-8.87281	2.58104e-224	down	Uncharacterized protein
gene7559	BBA_07560	6987	11917	7708	14	42	23	1209.9	2068.34	1322.41	2.35	6.87	3.71	-8.83641	1.01662e-135	down	Uncharacterized protein
gene8220	BBA_08221	3876	8412	5186	11	24	17	184.12	400.51	244.07	0.51	1.08	0.75	-8.832	1.40909e-120	down	4-coumarate-CoA ligase
gene9725	BBA_09726	627	2480	1004	4	6	2	24.22	96.02	38.43	0.15	0.22	0.07	-8.82596	1.55313e-51	down	2-dehydropantoate 2-reductase, putative
Beauveria_bassiana_newGene_2135	-	273	204	328	0	0	2	48.5	36.32	57.73	0	0	0.33	-8.80798	1.08924e-77	down	Peptidase cysteine/serine, trypsin
gene4742	BBA_04743	153	147	154	0	0	1	13.17	12.68	13.13	0	0	0.08	-8.75061	2.36981e-64	down	Fusicoccadiene synthase
gene2629	BBA_02630	3485	9212	5415	16	25	17	32.97	87.36	50.76	0.15	0.22	0.15	-8.7277	1.15657e-97	down	Bassianolide nonribosomal peptide synthetase
Beauveria_bassiana_newGene_22	-	65	296	74	0	0	1	6.01	27.44	6.78	0	0	0.09	-8.71567	1.11389e-21	down	hypothetical protein BBO_00726 [Cordyceps brongniartii RCEF 3172]
gene9338	BBA_09339	32365	49305	28540	88	202	80	1802.93	2752.9	1575.16	4.76	10.63	4.15	-8.65986	3.03258e-94	down	CFEM domain-containing protein
gene7775	BBA_07776	37	32	58	0	0	0	3.22	2.79	4.99	0	0	0	-8.64	4.7105e-23	down	Uncharacterized protein
gene3824	BBA_03825	14168	13338	16096	45	72	43	377.44	356.15	424.84	1.16	1.81	1.07	-8.523	4.11266e-286	down	Cytochrome P450 CYP6001C8
gene9923	BBA_09924	294	157	199	0	0	2	31.84	17.04	21.35	0	0	0.2	-8.50009	3.13589e-59	down	Zinc finger protein
gene3812	BBA_03813	1876	1832	1445	7	9	3	151.01	147.81	115.24	0.55	0.68	0.22	-8.49269	7.65844e-217	down	Late sexual development protein
gene4207	BBA_04208	38	47	23	0	0	0	13.8	17.11	8.28	0	0	0	-8.41737	1.09301e-19	down	Uncharacterized protein
gene6471	BBA_06472	790	423	650	3	4	0	39.39	21.14	32.11	0.15	0.19	0	-8.40236	1.23327e-105	down	Cytochrome P450 CYP5099A1
gene2383	BBA_02384	13576	11358	13982	37	62	59	651.48	546.29	664.76	1.72	2.81	2.64	-8.37985	2.22708e-295	down	Cytochrome P450 CYP542B3
gene10341	BBA_10342	869	713	722	2	6	1	95.16	78.25	78.33	0.21	0.62	0.1	-8.37159	1.69897e-169	down	Uncharacterized protein
gene4941	BBA_04942	50	16	38	0	0	0	3.4	1.09	2.56	0	0	0	-8.34795	5.65812e-17	down	FluG protein
gene94	BBA_00095	5329	6522	5598	16	34	29	209.49	256.97	218.03	0.61	1.26	1.06	-8.22411	2.82973e-251	down	Oxidoreductase molybdopterin binding domain-containing protein
Beauveria_bassiana_newGene_608	-	98	295	136	0	2	0	5.74	17.31	7.89	0	0.11	0	-8.22076	1.7484e-32	down
gene8170	BBA_08171	6149	6397	7345	38	30	26	256.62	267.59	303.7	1.54	1.18	1.01	-8.15686	1.74111e-294	down	Adenylosuccinate synthetase (EC 6.3.4.4)
gene1813	BBA_01814	2252	1854	3042	7	17	11	202.64	167.21	271.2	0.61	1.45	0.92	-8.09159	1.95117e-185	down	Oxidoreductase, 2OG-Fe(II) oxygenase family
gene4660	BBA_04661	44759	36407	41206	190	316	110	1286.37	1048.74	1173.32	5.3	8.58	2.94	-8.06221	9.27567e-109	down	Uncharacterized protein
gene8221	BBA_08222	3673	6457	4831	20	38	18	21.07	37.12	27.46	0.11	0.21	0.1	-8.05764	6.26145e-140	down	Nonribosomal peptide synthase, putative
gene2032	BBA_02033	961	1121	725	2	6	6	98.7	115.4	73.77	0.2	0.58	0.57	-8.05067	7.89801e-138	down	Feruloyl esterase A
gene1814	BBA_01815	120	210	119	0	1	1	10.45	18.33	10.27	0	0.08	0.08	-7.97987	2.92178e-44	down	Uncharacterized protein
gene7367	BBA_07368	32	29	18	0	0	0	3.64	3.3	2.03	0	0	0	-7.96405	9.63292e-17	down	Uncharacterized protein
gene8179	BBA_08180	7476	7194	7806	47	45	33	393.87	379.88	407.45	2.4	2.24	1.62	-7.92322	7.02057e-308	down	MFS multidrug resistance transporter, putative
Beauveria_bassiana_newGene_1837	-	32	20	25	0	0	0	5.3	3.32	4.11	0	0	0	-7.92234	4.95242e-17	down	hypothetical protein MAA_08203 [Metarhizium robertsii ARSEF 23] EFY96291.1 hypothetical protein MAA_08203 [Metarhizium robertsii ARSEF 23] EXU98566.1 hypothetical protein X797_008280 [Metarhizium robertsii]
Beauveria_bassiana_newGene_56	-	375	109	134	3	0	0	37.4	10.89	13.24	0.29	0	0	-7.9222	3.68225e-30	down	Uncharacterized protein
gene1846	BBA_01847	106	75	69	0	1	0	11.12	7.88	7.17	0	0.1	0	-7.88913	9.95757e-38	down	Uncharacterized protein
gene3636	BBA_03637	1701	1129	1784	3	19	4	113.34	75.4	117.77	0.19	1.2	0.25	-7.8805	1.07786e-145	down	Pfs domain protein
gene7781	BBA_07782	2570	1249	1278	0	23	6	320.27	156.01	157.79	0	2.71	0.7	-7.86984	1.59675e-56	down	Uncharacterized protein
gene6473	BBA_06474	1256	456	1008	1	6	9	104.79	38.13	83.32	0.08	0.47	0.7	-7.80495	1.0879e-70	down	Cucumopine synthase
gene2626	BBA_02627	42	100	89	1	0	0	4.52	10.78	9.48	0.1	0	0	-7.78144	5.0431e-28	down	Uncharacterized protein
Beauveria_bassiana_newGene_1834	-	1906	2621	1848	11	14	15	204.94	282.47	196.87	1.15	1.42	1.5	-7.74806	2.02055e-187	down
gene3418	BBA_03419	9115	19661	9765	63	103	85	993.23	2147.31	1054.23	6.67	10.6	8.63	-7.71421	8.32075e-97	down	Uncharacterized protein
gene4943	BBA_04944	2216	2095	3031	13	24	12	69.89	66.23	94.71	0.4	0.72	0.35	-7.65036	2.88567e-199	down	Phytoene synthase/lycopene cyclase
gene5764	BBA_05765	561	1094	610	7	3	5	18.82	36.78	20.27	0.23	0.1	0.16	-7.64871	3.2325e-84	down	HET domain protein
Beauveria_bassiana_newGene_323	-	74	65	67	0	1	0	10.2	8.98	9.15	0	0.13	0	-7.61076	5.02274e-37	down	uncharacterized protein FPRO_13669 [Fusarium proliferatum ET1]
gene9572	BBA_09573	5475	3671	4961	32	44	21	301.42	202.57	270.6	1.71	2.29	1.08	-7.61031	2.67624e-193	down	Cytochrome P450 CYP542B3
gene69	BBA_00070	31	12	14	0	0	0	4.58	1.78	2.05	0	0	0	-7.4888	5.65151e-12	down	Uncharacterized protein
Beauveria_bassiana_newGene_1329	-	233	277	182	1	1	3	21.62	25.76	16.73	0.09	0.09	0.26	-7.44069	2.30097e-65	down
Beauveria_bassiana_newGene_758	-	27	14	14	0	0	0	2.28	1.18	1.17	0	0	0	-7.43957	2.18152e-12	down	hypothetical protein BBA_02700 [Beauveria bassiana ARSEF 2860] EJP68698.1 hypothetical protein BBA_02700 [Beauveria bassiana ARSEF 2860]
gene4408	BBA_04409	1098	627	1117	9	9	4	134.03	76.71	135.09	1.07	1.04	0.45	-7.41646	8.46189e-117	down	Uncharacterized protein
gene6557	BBA_06558	4086	8448	4280	55	33	51	83.18	172.38	86.33	1.09	0.63	0.97	-7.36766	7.0518e-95	down	ABC transporter, putative
gene7460	BBA_07461	290	353	237	1	2	4	7.81	9.53	6.32	0.03	0.05	0.1	-7.33522	2.69517e-76	down	Peptidase S8/S53, subtilisin/kexin/sedolisin
gene2034	BBA_02035	896	626	888	10	3	7	58.27	40.8	57.21	0.63	0.18	0.42	-7.31812	2.03335e-141	down	Uncharacterized protein
gene36	BBA_00037	6155	5708	7239	50	68	45	760.67	707.05	886.37	6	7.94	5.18	-7.30522	2.8898e-247	down	Gp24-like protein
Beauveria_bassiana_newGene_2112	-	93	180	106	0	3	0	11.4	22.11	12.87	0	0.35	0	-7.23709	5.26154e-37	down	hypothetical protein BBO_00942 [Cordyceps brongniartii RCEF 3172]
gene6634	BBA_06635	190	100	87	2	0	1	14.3	7.54	6.49	0.15	0	0.07	-7.21823	1.46643e-35	down	Uncharacterized protein
gene7634	BBA_07635	544	779	625	4	10	4	52.27	75.02	59.49	0.37	0.91	0.36	-7.16836	5.01419e-116	down	SAM-dependent methyltransferase
gene2155	BBA_02156	2528	2139	2996	22	30	25	78.81	66.84	92.54	0.67	0.88	0.73	-7.06561	7.65844e-217	down	Sporulation associated protein
gene8471	BBA_08472	8641	12740	7025	72	125	110	383.36	566.52	308.79	3.1	5.24	4.55	-6.981	9.00192e-118	down	Steroid monooxygenase (CpmA), putative
gene4825	BBA_04826	1215	603	724	11	8	8	42.84	21.31	25.29	0.38	0.27	0.26	-6.96844	4.98456e-93	down	Aspartate-tRNA ligase
gene8423	BBA_08424	225	586	212	3	6	2	3.52	9.19	3.29	0.05	0.09	0.03	-6.93936	8.81558e-38	down	Nonribosomal peptide synthase, putative
gene8793	BBA_08794	1069	3766	1373	11	36	27	72.36	255.51	92.08	0.72	2.3	1.7	-6.84496	4.88625e-38	down	Uncharacterized protein
gene3966	BBA_03967	387	503	238	6	5	2	74.36	96.88	45.31	1.12	0.91	0.36	-6.83924	4.33906e-59	down	Uncharacterized protein
gene3271	BBA_03272	64	177	109	1	1	2	2.85	7.89	4.8	0.04	0.04	0.08	-6.75758	4.54061e-29	down	Hsp70 family chaperone
gene8503	BBA_08504	2958	8636	4354	50	61	93	461.26	1349.78	672.68	7.57	8.99	13.51	-6.748	1.74842e-59	down	Uncharacterized protein
gene9708	BBA_09709	1169	1186	1062	6	18	20	44.5	45.26	40.06	0.22	0.65	0.71	-6.70914	1.13542e-177	down	Hsp70 family chaperone, putative
gene2566	BBA_02567	1919	1753	1849	28	21	27	64.29	58.87	61.37	0.91	0.66	0.84	-6.61481	6.30123e-239	down	Nitrogen assimilation transcription factor nirA
gene4824	BBA_04825	265	109	151	1	4	2	29.45	12.14	16.63	0.11	0.42	0.21	-6.57674	3.14847e-37	down	Oxidoreductase, 2OG-Fe(II) oxygenase family
gene8627	BBA_08628	14	115	37	1	1	0	0.69	5.69	1.81	0.05	0.05	0	-6.5569	1.65203e-12	down	Hsp70 family chaperone
gene7330	BBA_07331	431	258	313	9	1	4	48.08	28.85	34.59	0.97	0.11	0.42	-6.5534	9.45117e-71	down	N,O-diacetyl muramidase, putative
gene8219	BBA_08220	2884	5020	3373	53	68	47	173.53	302.75	201.08	3.1	3.87	2.63	-6.51139	5.78925e-119	down	Trichothecene 3-O-acetyltransferase
Beauveria_bassiana_newGene_278	-	657	784	700	9	13	10	66.33	79.34	70.02	0.88	1.24	0.94	-6.48785	1.30638e-141	down	hypothetical protein VFPPC_18138 [Pochonia chlamydosporia 170]
gene530	BBA_00531	14165	14182	12363	105	282	231	734.58	737.15	635.2	5.29	13.82	11.16	-6.48633	1.09816e-95	down	Uncharacterized protein
gene7699	BBA_07700	340	342	318	4	8	3	31.84	32.11	29.51	0.36	0.71	0.26	-6.45915	9.21569e-95	down	Uncharacterized protein
gene7635	BBA_07636	59	172	117	2	2	1	3.72	10.86	7.3	0.12	0.12	0.06	-6.45234	2.0161e-27	down	C6 transcription factor
gene568	BBA_00569	20	100	91	1	1	1	0.94	4.73	4.26	0.05	0.04	0.04	-6.39297	1.23393e-16	down	Uncharacterized protein
gene4177	BBA_04178	432	253	312	10	5	1	17.48	10.26	12.51	0.39	0.19	0.04	-6.35602	1.52309e-66	down	Cyclopropane-fatty-acyl-phospholipid synthase
gene8128	BBA_08129	113	161	160	1	2	4	3.99	5.69	5.59	0.03	0.07	0.13	-6.31326	5.29654e-48	down	Tousled-like kinase
gene7987	BBA_07988	4194	6472	4177	71	112	79	253.55	392.16	250.19	4.17	6.4	4.45	-6.26862	3.6491e-119	down	Uncharacterized protein
gene7421	BBA_07422	113	151	148	4	1	2	3.9	5.23	5.06	0.13	0.03	0.06	-6.23601	1.59504e-48	down	Uncharacterized protein
gene7639	BBA_07640	148	319	271	4	8	1	5.98	12.92	10.85	0.16	0.31	0.04	-6.22379	2.13501e-42	down	Tyrosinase-like protein
gene9564	BBA_09565	379	282	333	7	6	5	12.46	9.3	10.85	0.22	0.19	0.15	-6.1908	4.34895e-87	down	Uncharacterized protein
gene1909	BBA_01910	9012	10733	6808	177	199	125	509.33	607.99	381.21	9.71	10.63	6.58	-6.16794	4.39083e-123	down	Uncharacterized protein
gene6931	BBA_06932	8375	6794	9324	162	162	137	442.27	359.61	487.84	8.31	8.08	6.74	-6.1646	1.36031e-208	down	Carbamoyl transferase
gene8501	BBA_08502	630	147	324	4	7	10	26.79	6.27	13.65	0.17	0.28	0.4	-6.11588	9.87091e-31	down	Uncharacterized protein
gene5881	BBA_05882	348	1273	717	18	13	15	26.58	97.44	54.25	1.33	0.94	1.07	-6.10843	7.86567e-41	down	Uncharacterized protein
gene10309	BBA_10310	34	48	41	1	1	0	6.53	9.24	7.81	0.19	0.18	0	-6.10684	3.04883e-24	down	Uncharacterized protein
Beauveria_bassiana_newGene_2104	-	1034	931	870	12	17	28	39.18	35.36	32.66	0.44	0.61	0.99	-6.06927	1.1992e-150	down	hypothetical protein LLEC1_02584 [Cordyceps confragosa]
gene529	BBA_00530	18593	26628	26582	414	584	473	250.09	358.99	354.24	5.41	7.42	5.93	-6.05112	1.15519e-150	down	Hydrophobin 2
Beauveria_bassiana_newGene_78	-	79	115	17	1	1	2	10.35	15.1	2.21	0.13	0.12	0.24	-6.03397	3.10994e-14	down
gene10009	BBA_10010	3946	3296	3921	82	85	64	122	102.14	120.11	2.46	2.48	1.84	-6.02787	2.05895e-206	down	Cytochrome P450 CYP542B2
gene9444	BBA_09445	1592	1083	1152	12	50	18	172.42	117.57	123.62	1.26	5.12	1.82	-6.00733	2.34084e-72	down	Zinc finger protein
Beauveria_bassiana_newGene_572	-	1233	1877	1090	20	34	36	200.68	306.19	175.76	3.16	5.23	5.46	-5.98913	6.34292e-98	down
gene5765	BBA_05766	2823	3959	3613	78	88	56	95.98	134.92	121.71	2.58	2.83	1.77	-5.9866	4.64203e-145	down	Hexose transporter
Beauveria_bassiana_newGene_141	-	346	496	434	15	6	6	24.08	34.6	29.92	1.01	0.39	0.39	-5.98218	5.5972e-81	down	uncharacterized protein PAC_12224 [Phialocephala subalpina]
Beauveria_bassiana_newGene_21	-	24	109	24	0	3	0	2.27	10.35	2.25	0	0.27	0	-5.98007	4.84728e-12	down	Uncharacterized protein
gene880	BBA_00881	2978	2903	3462	75	78	63	191.16	186.77	220.17	4.67	4.73	3.77	-5.86929	2.63313e-203	down	Cytochrome P450 CYP541A2
gene8182	BBA_08183	3856	3842	3864	92	77	101	194.33	194.07	192.93	4.5	3.67	4.74	-5.86005	4.85886e-218	down	Laccase 2
gene9768	BBA_09769	1308	2106	2140	40	40	53	109.74	177.1	177.88	3.26	3.17	4.14	-5.82507	2.45334e-119	down	Fatty acid hydroxylase superfamily protein
gene7368	BBA_07369	10704	7120	10028	252	175	246	668.36	445.6	620.37	15.28	10.32	14.31	-5.80646	1.52702e-150	down	Peptidase S1 and S6, chymotrypsin/Hap
gene5807	BBA_05808	29790	87441	46408	1202	1616	1189	3310.71	9740.08	5109.89	129.71	169.68	123.09	-5.80401	2.06482e-53	down	Cell wall protein
gene3215	BBA_03216	85	248	84	1	4	5	14.89	43.55	14.58	0.17	0.66	0.82	-5.78455	3.49046e-21	down	Helix-turn-helix domain-containing protein
gene6551	BBA_06552	3185	1932	2773	67	78	49	84.6	51.43	72.97	1.73	1.96	1.21	-5.77401	8.22051e-127	down	C6 finger domain protein
gene2567	BBA_02568	238	275	251	10	5	4	8.63	9.99	9.01	0.35	0.17	0.14	-5.73864	1.50618e-70	down	Short chain dehydrogenase
gene5154	BBA_05155	1004	466	626	17	21	15	74.2	34.52	45.84	1.22	1.47	1.03	-5.7266	4.63018e-70	down	Extracellular aldonolactonase
gene708	BBA_00709	26	13	16	0	0	1	1.31	0.66	0.8	0	0	0.05	-5.71032	9.93598e-13	down	FAD binding domain-containing protein
gene5858	BBA_05859	291	200	222	13	4	1	21.24	14.63	16.06	0.92	0.28	0.07	-5.7076	1.25026e-52	down	Uncharacterized protein
gene9726	BBA_09727	4224	11968	6387	205	191	198	40.32	114.51	60.41	1.9	1.72	1.76	-5.70126	7.33834e-58	down	Beauvericin biosynthetic protein
gene2181	BBA_02182	659	198	429	14	8	11	34.08	10.26	21.98	0.7	0.39	0.53	-5.69445	1.36931e-38	down	Carboxylic ester hydrolase (EC 3.1.1.-)
gene8626	BBA_08627	53	68	46	0	4	0	2.73	3.51	2.35	0	0.19	0	-5.68233	7.05196e-26	down	Uncharacterized protein
gene2154	BBA_02155	1921	3472	2965	74	57	91	50.99	92.38	77.98	1.91	1.43	2.25	-5.68106	9.14159e-100	down	Cytochrome P450 CYP6003A1
gene1917	BBA_01918	7383	12471	9222	291	246	257	413.08	699.36	511.21	15.81	13	13.39	-5.63988	4.55604e-120	down	Uncharacterized protein
gene8733	BBA_08734	1245	1956	1270	48	36	40	67.46	106.23	68.18	2.53	1.84	2.02	-5.61457	2.69967e-106	down	Cyanide hydratase
gene9070	BBA_09071	12229	22900	20583	386	626	545	412.03	773.33	687.08	12.63	19.93	17.1	-5.60791	2.65719e-87	down	Uncharacterized protein
gene201	BBA_00202	408	480	371	12	12	11	45.01	53.07	40.55	1.29	1.25	1.13	-5.5953	1.17463e-88	down	2OG-Fe(II) oxygenase family Oxidoreductase
gene4179	BBA_04180	68	65	59	2	2	1	7.11	6.81	6.11	0.2	0.2	0.1	-5.58662	1.527e-32	down	BTB/POZ domain protein
gene95	BBA_00096	335	563	346	14	14	7	16.13	27.17	16.5	0.65	0.64	0.31	-5.57997	9.41386e-60	down	Uncharacterized protein
gene9448	BBA_09449	288	114	104	4	6	4	25.63	10.17	9.17	0.35	0.5	0.33	-5.56715	1.57571e-26	down	Uncharacterized protein
gene3445	BBA_03446	72	99	51	2	0	4	5.19	7.16	3.64	0.14	0	0.27	-5.56179	7.63298e-26	down	MFS transporter
gene4635	BBA_04636	4384	2147	2528	89	104	71	184.43	90.53	105.37	3.64	4.13	2.78	-5.52981	7.89274e-83	down	Uncharacterized protein
gene9443	BBA_09444	127	87	70	1	1	6	18.01	12.37	9.84	0.14	0.13	0.79	-5.51961	1.31374e-30	down	Uncharacterized protein
gene6151	BBA_06152	4795	5580	4603	95	206	158	208.59	243.3	198.39	4.01	8.47	6.4	-5.47195	1.71355e-103	down	RTA1 like protein
gene4661	BBA_04662	26709	28650	27382	612	1285	638	782.98	841.81	795.29	17.42	35.59	17.42	-5.46541	2.49458e-78	down	SAM-dependent methyltransferase
gene5602	BBA_05603	7879	3869	5675	154	195	184	206.82	101.79	147.59	3.93	4.84	4.5	-5.4637	4.1384e-100	down	Catalase-like domain, heme-dependent
gene9700	BBA_09701	16421	14704	16593	416	490	568	1343.64	1205.91	1345.17	33.05	37.88	43.29	-5.45839	6.03347e-203	down	Amidinotransferase family protein
gene2399	BBA_02400	1939	2367	1745	68	59	60	114.13	139.65	101.77	3.89	3.28	3.29	-5.4571	7.7715e-153	down	Amidase-like protein
gene9069	BBA_09070	1432	2770	2636	30	98	85	463.6	898.82	845.5	9.43	29.98	25.63	-5.45177	1.96126e-48	down	Uncharacterized protein
Beauveria_bassiana_newGene_1074	-	30	47	65	1	1	2	3.06	4.81	6.57	0.1	0.1	0.19	-5.44585	5.96835e-21	down	hypothetical protein BBAD15_g1475 [Beauveria bassiana D1-5]
gene7017	BBA_07018	1123	1358	962	41	19	48	57.5	69.7	48.8	2.04	0.92	2.29	-5.43741	9.7144e-102	down	Beta tubulin
gene2186	BBA_02187	29	31	16	1	1	0	5.92	6.34	3.23	0.2	0.19	0	-5.41561	9.43723e-15	down	Uncharacterized protein
gene3201	BBA_03202	132	1069	830	19	29	17	8.74	70.92	54.43	1.22	1.81	1.05	-5.40556	1.91201e-18	down	Phospholipase C PLC-C
gene253	BBA_00254	132	312	120	9	6	3	26.74	63.36	24.09	1.77	1.15	0.57	-5.38748	5.65105e-26	down	Uncharacterized protein
gene2655	BBA_02656	11956	12760	11501	379	409	389	615.03	657.89	586.15	18.93	19.88	18.64	-5.38478	2.73326e-211	down	LPXTG-domain-containing protein
gene9765	BBA_09766	160	462	200	2	9	16	29.97	86.74	37.12	0.36	1.59	2.79	-5.37197	3.28733e-24	down	Uncharacterized protein
gene9289	BBA_09290	795	1856	897	47	34	38	27.43	64.18	30.66	1.57	1.11	1.22	-5.34566	2.59605e-53	down	CFEM domain-containing protein
gene1812	BBA_01813	2190	1696	2979	60	105	64	72.58	56.34	97.82	1.93	3.29	1.98	-5.33513	1.28941e-94	down	NADP(+) coupled glycerol dehydrogenase
gene3077	BBA_03078	2362	1081	900	46	64	35	97.98	44.95	36.99	1.85	2.51	1.35	-5.33219	3.10845e-47	down	Cytochrome P450 CYP68N1
Beauveria_bassiana_newGene_1836	-	144	193	130	2	9	5	10.62	14.27	9.5	0.14	0.63	0.34	-5.27606	2.25242e-40	down
gene8896	BBA_08897	18	47	32	2	0	1	1.16	3.03	2.04	0.13	0	0.06	-5.2737	1.05076e-14	down	Longiborneol synthase
gene9127	BBA_09128	315	1204	570	17	26	31	10.15	38.87	18.19	0.53	0.79	0.93	-5.27278	1.79773e-30	down	Concanavalin A-like lectin/glucanase
gene9523	BBA_09524	576	367	465	7	23	19	39.35	25.13	31.47	0.46	1.48	1.21	-5.27055	6.71959e-72	down	Agmatine deiminase
gene1236	BBA_01237	210	389	226	13	7	9	11.76	21.83	12.54	0.71	0.37	0.47	-5.25858	2.81949e-43	down	Cytochrome P450 CYP620C2
gene5928	BBA_05929	2468	5135	4675	183	141	120	58.76	122.54	110.28	4.23	3.17	2.66	-5.22935	3.99411e-68	down	WSC domain-containing protein
gene3637	BBA_03638	7471	4791	7499	181	302	245	322.96	207.58	321.17	7.6	12.33	9.87	-5.19661	1.98983e-104	down	MFS transporter
gene4949	BBA_04950	549	552	538	10	24	27	9.87	9.95	9.59	0.17	0.41	0.45	-5.1817	3.55474e-101	down	Nacht and ankyrin domain containing protein
gene8468	BBA_08469	36	30	25	0	0	3	2.62	2.18	1.8	0	0	0.2	-5.17725	4.47876e-18	down	Amidohydrolase-like protein
gene4630	BBA_04631	6559	3457	6155	199	189	217	147.66	78	137.28	4.35	4.02	4.55	-5.17273	2.5217e-101	down	Cytochrome P450 CYP6004A2
gene10040	BBA_10041	2323	2491	2436	76	122	75	96.9	104.15	100.68	3.08	4.81	2.91	-5.16805	6.20369e-145	down	Hemolysin-III family protein
gene9447	BBA_09448	27	14	22	2	0	0	1.48	0.77	1.2	0.11	0	0	-5.13787	5.51022e-13	down	Uncharacterized protein
gene2117	BBA_02118	525	1962	1039	44	47	47	13.52	50.65	26.51	1.1	1.14	1.13	-5.12705	3.11807e-35	down	Phosphatidylcholine-hydrolyzing phospholipase C
gene9759	BBA_09760	3653	2554	3224	123	121	123	136.34	95.54	119.22	4.46	4.27	4.28	-5.11833	5.19852e-156	down	Catalase-peroxidase
gene2650	BBA_02651	10166	12796	10171	340	533	426	329.12	415.21	326.23	10.69	16.3	12.85	-5.11693	9.64405e-123	down	LPXTG-domain-containing protein
gene3669	BBA_03670	4358	4411	5103	98	280	164	219.38	222.56	254.51	4.79	13.32	7.69	-5.11539	1.69106e-62	down	MFS transporter, putative
gene10169	BBA_10170	399	295	386	14	9	19	10.82	8.02	10.37	0.37	0.23	0.48	-5.10923	7.77685e-74	down	RNA interference and silencing protein (Qde2)
Beauveria_bassiana_newGene_45	-	103	144	131	3	4	8	14.29	20.03	18.01	0.4	0.52	1.03	-5.06152	1.53271e-39	down
Beauveria_bassiana_newGene_1488	-	38	51	69	1	4	1	4.17	5.61	7.5	0.11	0.41	0.1	-5.06002	5.67837e-22	down
Beauveria_bassiana_newGene_1753	-	34	39	35	2	2	0	2.45	2.82	2.5	0.14	0.14	0	-5.05185	3.10508e-20	down	hypothetical protein BBAD15_g11927 [Beauveria bassiana D1-5]
gene8839	BBA_08840	947	1128	1002	48	39	39	127.63	152.37	133.79	6.28	4.97	4.9	-5.04732	6.99183e-134	down	DUF218 domain-containing protein
gene10039	BBA_10040	2312	2882	2643	104	119	99	57.1	71.34	64.67	2.49	2.78	2.28	-5.04511	4.79081e-156	down	Intracellular serine protease
gene7660	BBA_07661	177577	264751	203494	5851	9457	11513	1987.59	2970.13	2256.63	63.59	100.01	120.04	-5.04283	5.65308e-79	down	Potassium/sodium efflux P-type ATPase
gene3439	BBA_03440	646	1281	801	31	53	30	136.46	271.21	167.64	6.36	10.58	5.9	-5.02291	4.42253e-57	down	Uncharacterized protein
gene634	BBA_00635	532	1660	1009	43	49	44	23.27	72.77	43.72	1.83	2.02	1.79	-5.005	5.82919e-41	down	Secretory lipase family protein
gene6616	BBA_06617	28	78	20	2	3	0	2.97	8.31	2.11	0.21	0.3	0	-4.99383	8.07617e-12	down	Conidial pigment biosynthesis scytalone dehydratase Arp1
gene7633	BBA_07634	266	351	258	13	14	10	8.3	10.98	7.97	0.39	0.41	0.29	-4.99153	3.95026e-61	down	MFS multidrug transporter
gene9790	BBA_09791	1723	1139	1261	42	82	56	167.89	111.24	121.74	3.97	7.55	5.08	-4.95122	1.86517e-94	down	Uncharacterized protein
gene5272	BBA_05273	192	188	196	4	8	13	7.47	7.33	7.55	0.15	0.29	0.47	-4.94536	1.56522e-54	down	Uncharacterized protein
Beauveria_bassiana_newGene_187	-	346	350	304	11	18	15	16.21	16.44	14.11	0.5	0.8	0.65	-4.93516	1.91298e-75	down	hypothetical protein BBAD15_g11927 [Beauveria bassiana D1-5]
gene3987	BBA_03988	303	585	144	16	19	11	55.71	107.8	26.23	2.86	3.3	1.88	-4.92844	1.84726e-23	down	Uncharacterized protein
gene4240	BBA_04241	372	1090	1188	30	57	31	19.53	57.35	61.79	1.53	2.83	1.52	-4.92575	7.94447e-32	down	Phosphoesterase-like protein
gene9981	BBA_09982	92	86	73	3	2	6	5.04	4.72	3.96	0.16	0.1	0.31	-4.90185	3.07308e-33	down	Uncharacterized protein
gene4018	BBA_04019	4599	3811	4710	186	255	163	131.41	109.15	133.34	5.16	6.88	4.34	-4.87437	1.39297e-126	down	Beta-glucosidase (EC 3.2.1.21)
gene2697	BBA_02698	15160	22525	14236	817	780	835	401.83	598.42	373.86	21.03	19.53	20.62	-4.86413	1.22402e-104	down	Cytochrome P450 CYP5080B3
gene7146	BBA_07147	92	121	74	6	4	3	9.58	12.63	7.64	0.61	0.39	0.29	-4.86383	2.37987e-30	down	Uncharacterized protein
Beauveria_bassiana_newGene_919	-	133	123	118	10	5	2	8.4	7.79	7.39	0.61	0.3	0.12	-4.86238	4.71733e-41	down	Uncharacterized protein
Beauveria_bassiana_newGene_58	-	77	60	63	4	2	3	5.4	4.22	4.38	0.27	0.13	0.2	-4.84781	7.80134e-29	down
gene9039	BBA_09040	76	120	22	1	7	2	6.39	10.12	1.83	0.08	0.56	0.16	-4.84148	4.54179e-12	down	Uncharacterized protein
gene5801	BBA_05802	1444	1313	1377	62	44	90	27.06	24.66	25.57	1.13	0.78	1.57	-4.83969	2.79453e-127	down	Ankyrin repeat protein
gene9773	BBA_09774	2499	1765	2724	110	101	124	64.93	45.96	70.12	2.78	2.48	3	-4.8172	6.74515e-129	down	Protein kinase domain-containing protein
gene7226	BBA_07227	719	335	471	25	24	24	84.64	39.53	54.94	2.86	2.67	2.63	-4.81	6.89214e-55	down	Malate dehydrogenase
gene8687	BBA_08688	642	1319	429	27	45	45	96.57	198.87	63.94	3.94	6.4	6.31	-4.80703	6.77064e-33	down	Heat shock protein 30
gene3435	BBA_03436	1017	1901	743	36	90	53	256.7	480.93	185.81	8.82	21.46	12.46	-4.80414	1.18871e-34	down	Uncharacterized protein
gene8622	BBA_08623	1930	1278	1702	55	102	82	542.3	359.92	473.81	15.01	27.08	21.46	-4.79494	1.14994e-100	down	Uncharacterized protein
gene6266	BBA_06267	588	1047	529	35	35	37	35.52	63.4	31.66	2.05	2	2.08	-4.78417	3.27903e-55	down	Flavin-binding monooxygenase, putative
gene9078	BBA_09079	40	70	60	5	1	2	1.99	3.48	2.95	0.24	0.05	0.09	-4.77979	3.22357e-22	down	Major facilitator superfamily protein
gene10308	BBA_10309	13	17	18	0	0	2	1.02	1.34	1.4	0	0	0.15	-4.75524	9.44933e-11	down	Reverse transcriptase
gene690	BBA_00691	22	12	14	1	0	1	1.43	0.78	0.9	0.06	0	0.06	-4.75099	1.78469e-10	down	Uncharacterized protein
gene8424	BBA_08425	197	383	174	6	18	14	7.36	14.33	6.44	0.22	0.64	0.49	-4.74957	3.09658e-29	down	Cytochrome P450 CYP5262A3
gene6578	BBA_06579	1718	5705	2701	198	149	177	215.9	718.6	336.3	24.16	17.69	20.72	-4.72711	2.15415e-34	down	Uncharacterized protein
gene8794	BBA_08795	337	768	452	32	27	21	14.12	32.25	18.76	1.3	1.07	0.82	-4.7234	3.11322e-42	down	Sphingomyelin phosphodiesterase
gene2432	BBA_02433	164	99	133	9	7	4	30.92	18.71	24.84	1.65	1.25	0.7	-4.71152	1.47646e-35	down	Putative GTP release factor
gene7533	BBA_07534	8482	10588	9232	528	503	449	78.41	98.1	84.55	4.74	4.39	3.87	-4.69806	1.44892e-144	down	Uncharacterized protein
gene8479	BBA_08480	1609	4580	1638	95	195	125	207.46	591.88	209.25	11.89	23.75	15.01	-4.69335	3.56702e-28	down	Uncharacterized protein
gene9295	BBA_09296	434	1411	586	69	30	29	44.07	143.6	58.95	6.8	2.88	2.74	-4.69284	2.40265e-23	down	Uncharacterized protein
gene3934	BBA_03935	115	162	30	4	3	9	19.46	27.48	5.03	0.66	0.48	1.42	-4.68758	2.96547e-13	down	Uncharacterized protein
gene4678	BBA_04679	19	36	28	3	1	0	0.47	0.88	0.68	0.07	0.02	0	-4.67561	8.41102e-14	down	Urea amidolyase, putative
gene5087	BBA_05088	64	131	94	4	9	2	8.18	16.78	11.9	0.5	1.09	0.24	-4.67333	3.4398e-23	down	Cutinase-like protein
Beauveria_bassiana_newGene_1291	-	20	28	16	1	1	1	3.12	4.38	2.48	0.15	0.15	0.15	-4.67329	2.68147e-12	down
gene4196	BBA_04197	57	109	84	7	5	1	4.02	7.7	5.87	0.48	0.33	0.07	-4.66246	2.10467e-23	down	Uncharacterized protein
gene4940	BBA_04941	2214	1595	1066	77	100	85	69.19	49.96	33.01	2.34	2.95	2.47	-4.65661	8.35544e-69	down	RadH flavin-dependent halogenase
gene2764	BBA_02765	251	423	295	23	17	14	31.95	53.96	37.2	2.84	2.04	1.66	-4.59941	2.50391e-47	down	DJ-1/PfpI family protein
gene1340	BBA_01341	579	526	634	40	30	27	31.53	28.71	34.2	2.11	1.54	1.37	-4.59488	2.74545e-97	down	Uncharacterized protein
gene4657	BBA_04658	5449	4881	5461	258	338	295	280.46	251.8	278.48	12.89	16.44	14.14	-4.58587	4.33884e-155	down	Methyltransferase-like protein
gene9789	BBA_09790	131	43	28	5	2	4	14.5	4.77	3.07	0.54	0.21	0.41	-4.5809	3.99334e-12	down	Flavin-binding monooxygenase-like family protein
gene7293	BBA_07294	115	127	116	4	11	5	4.41	4.88	4.41	0.15	0.4	0.18	-4.57363	6.05412e-38	down	Protease S8 tripeptidyl peptidase I (Cln2)
gene2338	BBA_02339	3466	3633	4355	245	206	203	158.01	166	196.7	10.85	8.87	8.62	-4.56694	1.52735e-138	down	Taurine catabolism dioxygenase TauD
gene7658	BBA_07659	12939	16264	12432	738	943	730	917.57	1156.01	873.46	50.82	63.18	48.22	-4.55281	3.75494e-113	down	Sulphydryl oxidase
Beauveria_bassiana_newGene_1919	-	31	35	27	1	2	2	3.21	3.64	2.77	0.1	0.2	0.19	-4.54583	1.09357e-16	down	family S53 protease-like protein [Isaria fumosorosea ARSEF 2679] OAA58273.1 family S53 protease-like protein [Isaria fumosorosea ARSEF 2679]
gene4204	BBA_04205	6835	8611	5768	444	440	358	103.37	130.53	86.43	6.52	6.29	5.04	-4.53676	5.05466e-102	down	Major facilitator superfamily transporter
gene7808	BBA_07809	1123	1615	1932	93	81	100	44.24	63.77	75.41	3.56	3.02	3.67	-4.53096	2.37604e-89	down	Protease S8 tripeptidyl peptidase I (Cln2)
gene10267	BBA_10268	454	716	506	34	33	32	17.72	28.01	19.57	1.29	1.22	1.16	-4.52197	5.0033e-67	down	Cutinase transcription factor 1 alpha
gene6381	BBA_06382	230	545	338	23	19	24	19.7	46.8	28.69	1.91	1.54	1.92	-4.51876	2.01846e-36	down	Uncharacterized protein
gene6349	BBA_06350	45	37	42	2	0	5	1.86	1.53	1.72	0.08	0	0.19	-4.50586	2.42469e-20	down	C6 transcription factor
gene233	BBA_00234	56	102	60	3	6	4	4.86	8.88	5.16	0.25	0.49	0.32	-4.47127	1.44281e-21	down	Alpha/beta hydrolase
gene3826	BBA_03827	150	383	1487	48	34	40	6.74	17.24	66.15	2.09	1.44	1.67	-4.47039	1.75207e-12	down	Riboflavin synthase-like beta-barrel
gene7979	BBA_07980	481	422	412	25	24	32	17.28	15.2	14.67	0.87	0.81	1.07	-4.45539	6.89694e-82	down	Dynamin GTPase
gene3409	BBA_03410	15	25	15	0	3	0	0.91	1.51	0.9	0	0.17	0	-4.45505	1.37957e-10	down	7-dehydrocholesterol reductase
Beauveria_bassiana_newGene_2037	-	47	121	29	0	6	6	10.66	27.5	6.52	0	1.29	1.27	-4.45364	3.23577e-11	down	hypothetical protein BBA_08480 [Beauveria bassiana ARSEF 2860] EJP62569.1 hypothetical protein BBA_08480 [Beauveria bassiana ARSEF 2860]
gene8178	BBA_08179	3619	1088	1093	100	119	139	45.38	13.67	13.58	1.22	1.41	1.62	-4.45222	4.27958e-27	down	Polyketide synthase
Beauveria_bassiana_newGene_1786	-	21	32	16	1	2	1	3.64	5.55	2.75	0.17	0.33	0.16	-4.41354	8.79056e-12	down
gene9539	BBA_09540	625	1075	1020	53	72	48	27.28	47.03	44.11	2.25	2.97	1.95	-4.41336	8.68693e-64	down	Uncharacterized protein
gene1354	BBA_01355	210	307	289	27	14	10	13.42	19.67	18.3	1.68	0.85	0.6	-4.40939	1.0264e-41	down	Uncharacterized protein
Beauveria_bassiana_newGene_1750	-	292	343	257	19	20	18	18.72	22.04	16.32	1.18	1.21	1.07	-4.40146	5.33322e-58	down	uncharacterized protein FPRO_13669 [Fusarium proliferatum ET1]
gene9538	BBA_09539	651	725	714	41	50	43	37.38	41.73	40.62	2.29	2.71	2.3	-4.40003	5.8838e-105	down	Protein phosphatase regulator
gene5791	BBA_05792	2208	1739	1680	111	142	108	37.59	29.68	28.34	1.84	2.28	1.71	-4.39866	1.01681e-118	down	Isoflavone reductase
gene8326	BBA_08327	2031	3824	2106	183	166	168	59.32	111.95	60.95	5.19	4.58	4.57	-4.39376	3.03767e-61	down	CFEM domain-containing protein
gene933	BBA_00934	689	1377	875	74	50	67	26.7	53.48	33.59	2.78	1.83	2.42	-4.39163	1.40987e-53	down	Sterigmatocystin 8-O-methyltransferase
gene7812	BBA_07813	13241	13172	15982	712	1003	1028	844.48	842.01	1009.88	44.09	60.44	61.07	-4.39159	6.90153e-119	down	Uncharacterized protein
gene3747	BBA_03748	396	582	323	22	30	33	25.87	38.1	20.9	1.4	1.85	2.01	-4.38003	1.80621e-48	down	Uncharacterized protein
gene524	BBA_00525	2339	4621	1233	170	127	246	73.2	144.96	38.23	5.17	3.76	7.17	-4.37936	1.87767e-25	down	GPI anchored cell wall protein
gene527	BBA_00528	4938	3356	5228	193	457	243	459.61	313.08	482.1	17.44	40.19	21.07	-4.35149	5.25583e-48	down	Short chain dehydrogenase
Beauveria_bassiana_newGene_299	-	28	39	29	3	3	0	3.39	4.73	3.48	0.35	0.34	0	-4.34623	9.46993e-16	down
gene9615	BBA_09616	2718	1941	1996	173	149	120	91.92	65.8	66.88	5.68	4.76	3.78	-4.34558	5.61615e-102	down	SET domain-containing protein 5
gene5007	BBA_05008	167	105	246	12	8	14	14.01	8.83	20.45	0.98	0.63	1.09	-4.34542	1.72931e-28	down	Uncharacterized protein
gene3205	BBA_03206	437	3177	2601	129	145	145	12.54	91.4	73.97	3.6	3.93	3.88	-4.34177	2.53416e-16	down	Purple acid phosphatase (EC 3.1.3.2)
Beauveria_bassiana_newGene_505	-	31	28	36	3	1	2	2.36	2.14	2.72	0.22	0.07	0.14	-4.32822	2.46282e-16	down	hypothetical protein BBAD15_g3739 [Beauveria bassiana D1-5]
gene9294	BBA_09295	408	858	434	48	29	39	25.97	54.73	27.37	2.97	1.74	2.31	-4.32019	9.00311e-38	down	Glutathione-dependent formaldehyde-activating enzyme
gene4823	BBA_04824	253	86	112	13	10	7	8.42	2.87	3.69	0.42	0.31	0.22	-4.31939	1.07161e-19	down	ABC transporter with duplicated ATPase domains
gene4942	BBA_04943	324	320	270	14	23	25	13.26	13.12	10.94	0.56	0.89	0.95	-4.31645	1.06536e-59	down	Putative carotenoid oxygenase
gene4327	BBA_04328	32	64	56	3	4	3	1.83	3.67	3.18	0.17	0.22	0.16	-4.31271	2.48994e-18	down	Aminotriazole resistance protein
gene1948	BBA_01949	414	222	243	30	19	11	49.72	26.72	28.91	3.5	2.16	1.23	-4.29304	2.25332e-33	down	Uncharacterized protein
gene3210	BBA_03211	527	1118	558	55	58	41	28.54	60.68	29.94	2.89	2.97	2.07	-4.28395	1.51941e-39	down	Serine peptidase, putative
gene7549	BBA_07550	655	1081	552	55	55	52	21.31	35.24	17.79	1.74	1.69	1.58	-4.26625	3.43757e-51	down	Phenylalanine ammonia-lyase (EC 4.3.1.24)
Beauveria_bassiana_newGene_1639	-	54	59	61	4	3	5	7.56	8.28	8.46	0.54	0.4	0.65	-4.25124	5.32517e-25	down	tRNA nucleotidyltransferase [Beauveria bassiana ARSEF 2860] EJP64294.1 tRNA nucleotidyltransferase [Beauveria bassiana ARSEF 2860]
gene598	BBA_00599	1337	1532	2303	95	112	163	31.22	35.86	53.29	2.15	2.47	3.55	-4.2466	5.94342e-69	down	Hisactophilin C49S mutant/phototropin PHY3 fusion protein
gene9446	BBA_09447	664	479	617	50	46	29	50.93	36.82	46.89	3.72	3.33	2.07	-4.24389	2.62731e-73	down	Uncharacterized protein
gene119	BBA_00120	573	377	417	50	24	23	41.93	27.65	30.23	3.55	1.66	1.57	-4.24353	4.41538e-48	down	Uncharacterized protein
gene7813	BBA_07814	28437	22626	29203	1600	2189	1958	1428.28	1139.03	1453.2	78.03	103.88	91.61	-4.24145	3.20485e-117	down	Phosphatidylserine decarboxylase family protein
gene9377	BBA_09378	194	244	193	14	21	10	12.44	15.68	12.26	0.87	1.27	0.6	-4.2383	1.10977e-42	down	PaxB protein
gene5760	BBA_05761	425	12068	11409	462	745	527	16.22	461.68	431.44	17.12	26.87	18.74	-4.23386	1.45669e-07	down	Phosphate permease
gene6561	BBA_06562	165	248	157	21	11	9	6.42	9.67	6.05	0.79	0.4	0.33	-4.22651	1.12001e-31	down	Uncharacterized protein
gene2823	BBA_02824	48	52	57	2	5	4	4.42	4.8	5.2	0.18	0.44	0.34	-4.22349	3.17976e-22	down	Short chain dehydrogenase
gene8218	BBA_08219	4715	8153	6260	498	363	538	40.43	70.07	53.18	4.15	2.94	4.3	-4.22231	3.41854e-70	down	Polyketide synthase, putative
Beauveria_bassiana_newGene_2181	-	220	414	300	26	20	22	20.16	38.03	27.24	2.31	1.73	1.88	-4.21823	3.5674e-40	down
gene6415	BBA_06416	47	40	69	2	5	4	2.93	2.5	4.27	0.12	0.29	0.23	-4.21014	1.28367e-19	down	Membrane transporter
gene2395	BBA_02396	1723	1824	1823	141	100	154	247.91	263.05	259.88	19.7	13.59	20.64	-4.2067	9.02373e-125	down	NADPH-dependent FMN reductase
gene1148	BBA_01149	359	270	316	27	19	23	14.95	11.27	13.04	1.09	0.75	0.89	-4.20479	1.43727e-60	down	Alpha-1,3-mannosyltransferase CMT1
gene614	BBA_00615	23	27	23	3	2	0	1.6	1.88	1.58	0.2	0.13	0	-4.1949	1.41006e-13	down	Uncharacterized protein
gene806	BBA_00807	79	66	89	4	11	2	33.61	28.15	37.52	1.65	4.42	0.79	-4.18365	7.14184e-25	down	Glucose repressible protein Grg1
gene8375	BBA_08376	1617	1414	1426	125	108	100	90.19	79.05	78.8	6.77	5.69	5.2	-4.17882	5.14272e-130	down	MAC1 interacting protein
gene1811	BBA_01812	5809	4480	6398	281	541	427	742.56	573.99	810.29	34.88	65.34	50.85	-4.17658	8.31879e-72	down	HD domain-containing protein
gene2601	BBA_02602	4111	13344	3903	562	572	493	93.33	303.62	87.78	12.39	12.27	10.43	-4.17334	7.33556e-23	down	Cell wall protein
Beauveria_bassiana_newGene_2194	-	4770	2656	3112	295	338	152	318.07	177.51	205.59	19.1	21.29	9.44	-4.17252	6.36348e-43	down	hypothetical protein BBAD15_g11243 [Beauveria bassiana D1-5]
gene10046	BBA_10047	1524	1385	1193	92	139	78	67.35	61.34	52.23	3.95	5.8	3.21	-4.16655	1.58841e-82	down	Fungal specific transcription factor
gene7295	BBA_07296	1478	1916	1401	138	106	120	107.63	139.85	101.08	9.76	7.29	8.14	-4.16262	4.58447e-96	down	Peptidase family S58
gene7558	BBA_07559	1587	2442	1390	126	167	121	50.86	78.44	44.14	3.92	5.06	3.61	-4.15594	2.80322e-62	down	Putative aspartate protease
gene9560	BBA_09561	1434	758	994	76	75	91	43.32	22.95	29.75	2.23	2.14	2.56	-4.15284	2.13478e-67	down	F-box domain, Skp2
Beauveria_bassiana_newGene_527	-	181	169	98	17	11	6	9.39	8.78	5.04	0.86	0.54	0.29	-4.14218	1.81319e-25	down
gene6345	BBA_06346	3809	1345	1600	171	197	148	318.67	112.79	132.62	13.89	15.57	11.53	-4.1388	9.74961e-34	down	Oxaloacetate acetylhydrolase
gene8685	BBA_08686	14063	16143	7982	1406	724	828	584.99	673.06	328.97	56.79	28.45	32.08	-4.13285	8.03911e-39	down	UDP-glucosyltransferase
gene8777	BBA_08778	372	301	318	25	21	31	5.4	4.38	4.58	0.35	0.29	0.42	-4.11916	4.56519e-63	down	Sex-determining protein fem-1
gene4582	BBA_04583	8654	12823	9089	956	745	729	517.57	768.67	538.57	55.52	42.1	40.61	-4.09644	1.18416e-77	down	Putative aldehyde dehydrogenase
gene7137	BBA_07138	3468	3899	2639	282	272	251	800.71	902.29	603.68	63.22	59.33	53.98	-4.07851	4.03109e-92	down	Conidial wall protein
gene8248	BBA_08249	10758	18806	11492	992	1125	1223	882.69	1546.58	934.21	79.03	87.21	93.48	-4.07119	1.8359e-64	down	2OG-Fe(II) oxygenase superfamily protein
gene2925	BBA_02926	431	1327	1759	90	97	98	91.69	282.96	370.76	18.59	19.5	19.42	-4.06572	9.63966e-25	down	Cupin domain protein
gene4826	BBA_04827	624	306	403	35	41	32	5.5	2.7	3.52	0.3	0.34	0.26	-4.05311	1.2918e-43	down	Peptide synthetase
gene8169	BBA_08170	488	381	416	34	37	34	28.17	22.04	23.79	1.91	2.02	1.83	-4.04608	6.62931e-71	down	Major facilitator superfamily transporter
gene7210	BBA_07211	1806	1795	1607	167	132	130	75.3	75.01	66.38	6.76	5.2	5.05	-4.04008	3.21871e-119	down	Uncharacterized protein
Beauveria_bassiana_newGene_1212	-	103	144	117	10	12	8	15.57	21.82	17.53	1.47	1.71	1.13	-4.02461	8.69943e-32	down
gene613	BBA_00614	1744	2750	2171	196	171	195	119.96	189.6	147.95	13.09	11.11	12.49	-4.01325	1.36615e-84	down	Fasciclin domain-containing protein
gene6560	BBA_06561	298	378	300	27	25	30	21.81	27.73	21.75	1.92	1.73	2.05	-4.01115	4.21294e-56	down	Histone-lysine N-methyltransferase
gene9568	BBA_09569	138	130	127	14	6	13	4.15	3.92	3.79	0.41	0.17	0.36	-4.00513	2.41886e-36	down	Uncharacterized protein
gene3411	BBA_03412	3356	6009	3348	304	412	373	118.1	211.95	116.73	10.39	13.7	12.23	-3.99616	3.57763e-54	down	Putative cell wall glycoprotein
gene9573	BBA_09574	273	270	202	29	20	14	8.23	8.16	6.04	0.85	0.57	0.39	-3.99386	6.33888e-41	down	Uncharacterized protein
gene8296	BBA_08297	306	501	404	18	61	24	11.52	18.91	15.07	0.66	2.17	0.84	-3.99225	6.58405e-27	down	Sulfate permease
gene7666	BBA_07667	243	196	152	16	27	8	2.65	2.14	1.64	0.17	0.28	0.08	-3.95909	1.76155e-28	down	Reverse transcriptase
gene3670	BBA_03671	3515	4184	4619	373	333	379	25.9	30.9	33.72	2.67	2.32	2.6	-3.94569	9.04726e-117	down	Nonribosomal peptide synthase, putative
gene4934	BBA_04935	16	26	19	0	1	4	6.19	10.08	7.28	0	0.37	1.44	-3.94422	7.47071e-11	down	Uncharacterized protein
gene3839	BBA_03840	185	201	183	15	16	19	42.06	45.8	41.22	3.31	3.44	4.02	-3.93986	3.45292e-45	down	Uncharacterized protein
Beauveria_bassiana_newGene_966	-	130	168	133	3	16	19	9.6	12.43	9.73	0.22	1.12	1.31	-3.93818	2.05417e-26	down
Beauveria_bassiana_newGene_963	-	12	70	22	0	7	2	2.53	14.79	4.59	0	1.39	0.39	-3.92766	4.20655e-07	down
gene6577	BBA_06578	439	1171	623	77	61	63	19.63	52.49	27.6	3.34	2.58	2.62	-3.92286	1.28399e-30	down	Heterokaryon incompatibility protein
gene5847	BBA_05848	25388	27440	25496	2257	3122	1612	1354.32	1467.14	1347.51	116.91	157.35	80.1	-3.92092	2.94401e-60	down	Covalently-linked cell wall protein
gene8472	BBA_08473	94	136	95	6	11	12	3.11	4.5	3.11	0.19	0.34	0.37	-3.91424	1.06481e-26	down	Siderophore iron transporter mirA
gene1654	BBA_01655	562	252	348	43	26	35	24.69	11.1	15.15	1.83	1.08	1.43	-3.90941	7.49486e-34	down	Sulfate permease
gene4270	BBA_04271	196	111	174	13	17	13	10.83	6.15	9.53	0.7	0.89	0.67	-3.90397	2.29452e-31	down	Pheromone receptor
gene791	BBA_00792	4862	19945	10669	834	1194	1308	150.06	617.01	326.25	24.99	34.82	37.61	-3.87113	3.73927e-21	down	Beta-1, 3 exoglucanase
gene7809	BBA_07810	5669	4543	7059	481	502	622	106.93	85.89	131.92	8.81	8.95	10.93	-3.86585	7.17113e-93	down	ABC transporter
gene9130	BBA_09131	1810	1792	1499	132	179	169	352.35	349.65	289.11	24.95	32.92	30.65	-3.85187	4.31028e-104	down	Uncharacterized protein
gene3107	BBA_03108	21222	21775	17724	1203	2521	2001	428.43	440.61	354.51	23.58	48.09	37.63	-3.85158	1.62289e-53	down	Uncharacterized protein
gene6990	BBA_06991	64	135	69	6	10	9	5.18	10.95	5.53	0.47	0.76	0.68	-3.85156	5.64035e-18	down	Alcohol dehydrogenase GroES-like domain-containing protein
Beauveria_bassiana_newGene_1705	-	19	22	16	0	3	2	3.32	3.85	2.77	0	0.49	0.33	-3.84284	1.08494e-10	down
gene4061	BBA_04062	1348	2082	1545	156	175	142	60.92	94.31	69.18	6.85	7.47	5.98	-3.83817	3.99926e-74	down	FAD binding domain-containing protein
gene3945	BBA_03946	610	555	497	56	62	41	29.07	26.51	23.47	2.59	2.79	1.82	-3.82048	8.25129e-70	down	Glycosyl hydrolase family 2
gene618	BBA_00619	1558	1316	1487	119	158	143	37.92	32.11	35.86	2.81	3.63	3.24	-3.81395	3.57104e-114	down	Intracellular serine protease
gene2810	BBA_02811	709	476	653	38	76	63	38.82	26.12	35.42	2.02	3.93	3.21	-3.81043	7.40441e-55	down	Penicillin-binding protein
gene5708	BBA_05709	354	229	202	13	33	30	42.01	27.24	23.75	1.5	3.7	3.32	-3.80299	6.52641e-30	down	Uncharacterized protein
gene2568	BBA_02569	32	38	16	5	0	3	10.14	12.07	5.02	1.54	0	0.89	-3.80257	7.16949e-11	down	Uncharacterized protein
Beauveria_bassiana_newGene_2097	-	213	293	119	15	23	23	4.74	6.53	2.62	0.32	0.48	0.48	-3.80012	4.28267e-23	down
gene8684	BBA_08685	9029	12373	5109	1206	654	745	1075.69	1477.47	603.04	139.51	73.61	82.68	-3.79326	2.05708e-30	down	FkbM family methyltransferase
gene7606	BBA_07607	662	784	1182	84	90	84	25.11	29.8	44.41	3.09	3.22	2.97	-3.78314	7.98647e-59	down	Major facilitator superfamily transporter
Beauveria_bassiana_newGene_2167	-	400	479	395	50	40	36	17.17	20.6	16.8	2.08	1.62	1.44	-3.77486	4.4403e-59	down	Ferric/cupric reductase transmembrane component 2
gene10231	BBA_10232	533	264	488	18	63	46	18	8.94	16.33	0.59	2.01	1.45	-3.769	6.51495e-25	down	Uncharacterized protein
gene7849	BBA_07850	1149	942	973	118	76	111	165.32	135.85	138.71	16.49	10.33	14.88	-3.76661	7.72686e-86	down	Uncharacterized protein
gene3851	BBA_03852	29	327	92	8	28	9	1.54	17.37	4.83	0.41	1.4	0.44	-3.76466	1.55003e-06	down	Penicillin-binding protein
gene7100	BBA_07101	72	175	133	12	10	16	13.75	33.49	25.16	2.22	1.8	2.85	-3.75783	1.98865e-19	down	Uncharacterized protein
gene6156	BBA_06157	72	45	46	10	4	2	9.79	6.13	6.2	1.32	0.51	0.25	-3.74718	9.47693e-17	down	Uncharacterized protein
gene2056	BBA_02057	491	761	279	32	65	59	62.76	97.5	35.33	3.97	7.85	7.03	-3.74716	4.16566e-24	down	Heat shock protein 30
Beauveria_bassiana_newGene_1754	-	29	27	16	2	2	3	3.55	3.31	1.94	0.24	0.23	0.34	-3.72639	3.49269e-11	down
gene202	BBA_00203	702	917	727	64	90	88	15.97	20.91	16.38	1.41	1.93	1.86	-3.72091	2.0877e-70	down	Prolyl oligopeptidase family
Beauveria_bassiana_newGene_1821	-	14	15	23	1	2	2	1.2	1.28	1.95	0.08	0.16	0.16	-3.70693	1.15008e-09	down
gene2360	BBA_02361	65645	75410	51119	6372	6894	6826	6812.48	7843.85	5255.99	642.1	675.95	659.87	-3.70325	1.05428e-83	down	FMN-binding split barrel-related protein
gene9351	BBA_09352	745	482	647	62	75	57	26.39	17.12	22.71	2.13	2.51	1.88	-3.70324	2.16509e-61	down	MFS allantoate transporter, putative
gene8263	BBA_08264	168	401	199	30	34	16	9.09	21.75	10.67	1.58	1.74	0.81	-3.70299	5.90551e-20	down	2-amino-3-carboxymuconate-6-semialdehyde decarboxylase
gene9045	BBA_09046	1008	895	1194	107	117	100	29.93	26.64	35.13	3.09	3.28	2.77	-3.6913	9.64693e-92	down	Cytochrome P450 CYP542B1
gene10038	BBA_10039	363	487	381	52	44	34	38.89	52.3	40.44	5.41	4.45	3.39	-3.68055	9.1058e-50	down	Uncharacterized protein
gene2139	BBA_02140	1362	7189	3186	372	491	397	92.2	487.75	213.67	24.45	31.4	25.03	-3.67794	8.93679e-16	down	Uncharacterized protein
Beauveria_bassiana_newGene_1002	-	42	71	59	5	4	9	1.49	2.52	2.07	0.17	0.13	0.3	-3.6723	1.26278e-17	down
gene3703	BBA_03704	249	482	251	33	37	35	26.08	50.61	26.05	3.36	3.66	3.42	-3.67125	1.19377e-29	down	Acetyltransferase, GNAT family protein
gene8716	BBA_08717	276	323	229	34	29	25	13.74	16.12	11.29	1.64	1.36	1.16	-3.67032	1.89683e-42	down	Uncharacterized protein
gene8425	BBA_08426	1169	1903	904	133	137	159	84.92	138.56	65.06	9.38	9.4	10.76	-3.66421	3.36236e-43	down	Aspartate aminotransferase, putative
gene2725	BBA_02726	137	225	76	14	17	16	28.74	47.3	15.79	2.85	3.37	3.13	-3.66177	4.96336e-17	down	Uncharacterized protein
gene5751	BBA_05752	16069	16417	17377	1805	1860	1678	778.64	797.33	834.24	84.93	85.15	75.74	-3.66082	2.39619e-117	down	Uncharacterized protein
gene3782	BBA_03783	2899	2822	2759	301	262	349	236.56	230.81	223.06	23.85	20.2	26.53	-3.65947	1.34559e-110	down	Tartrate dehydrogenase
gene3338	BBA_03339	1327	1589	1106	158	145	131	164.68	197.65	135.99	19.04	17	15.14	-3.65411	5.76438e-77	down	Glutathione S-transferase, putative
gene7715	BBA_07716	176	241	179	14	37	13	13.73	18.85	13.84	1.06	2.73	0.95	-3.65153	6.40551e-24	down	Serine/threonine kinase
gene8605	BBA_08606	324	394	301	39	45	26	20.02	24.4	18.43	2.34	2.63	1.5	-3.64715	4.02427e-44	down	F-box protein
gene6327	BBA_06328	768	742	619	82	60	89	85.67	82.96	68.41	8.88	6.32	9.25	-3.64557	1.33919e-71	down	Methyltransferase-like protein
gene7782	BBA_07783	255	144	168	20	20	21	7.53	4.26	4.92	0.57	0.56	0.58	-3.64372	1.91532e-30	down	CFEM domain-containing protein
gene6594	BBA_06595	59	114	77	3	12	12	2.49	4.81	3.21	0.12	0.48	0.47	-3.64154	8.21236e-17	down	Uncharacterized protein
gene4978	BBA_04979	68	64	27	5	6	6	17.61	16.61	6.93	1.26	1.47	1.45	-3.63844	8.80304e-14	down	Uncharacterized protein
gene8902	BBA_08903	889	844	1230	115	100	109	21.46	20.42	29.41	2.7	2.28	2.45	-3.62787	4.76491e-76	down	Uncharacterized protein
gene8180	BBA_08181	1431	1299	1387	142	185	128	25.83	23.5	24.8	2.49	3.15	2.15	-3.61353	2.16706e-94	down	Fungal specific transcription factor
gene9614	BBA_09615	84	81	73	9	11	6	4.81	4.65	4.14	0.5	0.59	0.32	-3.61217	7.03469e-25	down	Uncharacterized protein
gene4479	BBA_04480	827	1341	836	95	161	79	23.74	38.58	23.77	2.65	4.37	2.11	-3.60654	8.04933e-36	down	Oligopeptide transporter
Beauveria_bassiana_newGene_225	-	34	74	28	3	3	9	2.58	5.62	2.1	0.22	0.21	0.64	-3.60287	8.52303e-11	down	hypothetical protein BBAD15_g11236 [Beauveria bassiana D1-5]
Beauveria_bassiana_newGene_1311	-	27	37	45	5	3	4	3.62	4.98	5.98	0.65	0.38	0.5	-3.57671	4.53963e-14	down	Eukaryotic translation initiation factor 3 subunit G
gene5677	BBA_05678	130	189	67	8	20	16	4.23	6.16	2.16	0.25	0.61	0.48	-3.57394	4.20828e-15	down	Nitrogen assimilation transcription factor nirA
gene383	BBA_00384	1993	2622	1900	253	264	233	169.12	223	159.74	20.85	21.17	18.42	-3.56217	8.4345e-81	down	Uncharacterized protein
gene7716	BBA_07717	75	32	44	4	6	7	24.55	10.5	14.27	1.27	1.86	2.13	-3.55426	4.07096e-14	down	Uncharacterized protein
gene5663	BBA_05664	2893	3505	3101	378	355	373	261.11	317.07	277.29	33.13	30.27	31.36	-3.54489	9.92936e-103	down	Dihydrodipicolinate synthetase
gene9141	BBA_09142	327	256	227	19	49	26	21.99	17.25	15.12	1.24	3.11	1.63	-3.53984	8.20299e-30	down	Uncharacterized protein
gene2339	BBA_02340	533	1026	415	95	67	70	33.56	64.75	25.89	5.81	3.99	4.11	-3.53791	2.14538e-26	down	Uncharacterized protein
gene1860	BBA_01861	1385	677	941	113	101	137	71.37	34.97	48.04	5.65	4.92	6.58	-3.53188	1.74355e-46	down	Uncharacterized protein
gene6021	BBA_06022	2530	2393	2633	213	434	237	72.25	68.49	74.49	5.91	11.71	6.3	-3.5311	2.38775e-48	down	Polyol transporter 5
gene9864	BBA_09865	94	228	102	17	13	20	2.83	6.89	3.05	0.5	0.37	0.56	-3.52925	1.78795e-16	down	Tat pathway signal sequence
gene665	BBA_00666	151	92	128	23	12	8	19.73	12.05	16.57	2.92	1.48	0.97	-3.52624	9.1335e-22	down	Uncharacterized protein
gene3218	BBA_03219	242	327	188	36	34	19	10.36	14.03	7.97	1.5	1.38	0.76	-3.52448	5.86775e-28	down	Uncharacterized protein
gene9032	BBA_09033	99629	49278	78158	8629	7461	10833	4964.92	2461.37	3858.94	417.55	351.29	502.88	-3.51316	1.80096e-48	down	Uncharacterized protein
gene7296	BBA_07297	1402	1902	1273	208	201	139	74.39	101.15	66.92	10.72	10.08	6.87	-3.50276	3.19151e-55	down	Oxidoreductase, short-chain dehydrogenase/reductase
gene9980	BBA_09981	879	530	611	79	81	81	26.68	16.12	18.37	2.33	2.32	2.29	-3.50139	3.27903e-55	down	C2H2 type zinc finger domain-containing protein
gene1326	BBA_01327	1054	439	551	70	77	97	22.64	9.45	11.73	1.46	1.56	1.94	-3.50117	2.14305e-31	down	Uncharacterized protein
gene10003	BBA_10004	6875	4622	5191	614	723	659	317.14	213.7	237.24	27.5	31.51	28.32	-3.50026	1.89149e-82	down	Uncharacterized protein
gene2232	BBA_02233	23	61	35	8	0	6	1	2.65	1.51	0.34	0	0.24	-3.49943	6.17898e-10	down	Glycoside hydrolase, catalytic core
gene2305	BBA_02306	4884	5764	4174	651	576	565	123.63	146.24	104.68	16	13.78	13.32	-3.49098	4.45625e-81	down	GMC oxidoreductase
gene7053	BBA_07054	7550	11074	8134	1213	1076	954	167.11	245.67	178.37	26.07	22.5	19.67	-3.48754	4.98335e-65	down	C6 zinc finger domain-containing protein
gene7810	BBA_07811	16163	14038	19039	1760	2136	2068	920.46	801.28	1074.23	97.32	114.93	109.7	-3.48322	2.9126e-92	down	Cytochrome P450 CYP5099A1
gene3277	BBA_03278	100	204	91	14	20	14	6.55	13.38	5.9	0.89	1.24	0.85	-3.48043	7.09743e-17	down	NAD dependent epimerase/dehydratase
gene3443	BBA_03444	1123	1492	1209	155	181	131	55.19	73.5	58.87	7.4	8.4	6	-3.47411	1.14111e-70	down	POT family protein
gene7867	BBA_07868	49	48	54	9	8	1	7.72	7.58	8.43	1.38	1.19	0.15	-3.47266	1.03005e-16	down	Uncharacterized protein
Beauveria_bassiana_newGene_964	-	28	48	41	5	7	2	3.46	5.95	5.02	0.6	0.82	0.23	-3.46451	3.16002e-13	down
gene8763	BBA_08764	391	569	478	54	93	29	39.48	57.58	47.81	5.29	8.87	2.73	-3.46355	1.54627e-25	down	Uncharacterized protein
Beauveria_bassiana_newGene_801	-	19	16	25	1	5	1	3.16	2.66	4.11	0.16	0.78	0.15	-3.45743	1.43842e-09	down
Beauveria_bassiana_newGene_1928	-	391	546	363	40	70	51	31.33	43.86	28.82	3.11	5.3	3.81	-3.45628	8.37332e-39	down	Inositol-1,4,5-trisphosphate 5-phosphatase 1
gene9774	BBA_09775	144	142	161	23	13	19	6.65	6.58	7.37	1.03	0.57	0.82	-3.45207	5.35099e-33	down	Dimethylaniline monooxygenase
Beauveria_bassiana_newGene_715	-	212	203	200	19	29	28	6.97	6.69	6.52	0.61	0.9	0.86	-3.45093	2.92473e-40	down
Beauveria_bassiana_newGene_510	-	174	120	132	16	12	25	9.53	6.59	7.16	0.85	0.62	1.28	-3.43796	4.99762e-27	down
gene1583	BBA_01584	1448	1691	1419	170	196	209	59.21	69.31	57.49	6.75	7.57	7.96	-3.43068	1.08927e-91	down	Uncharacterized protein
gene6438	BBA_06439	2131	3289	2298	340	319	318	524.55	811.45	560.43	81.26	74.19	72.92	-3.42751	2.2468e-63	down	CipC protein
gene4	BBA_00005	7800	11175	9543	1435	1030	1145	138.17	198.42	167.49	24.68	17.24	18.89	-3.4242	6.59367e-64	down	ABC transporter transmembrane region
gene5710	BBA_05711	514	960	789	94	95	98	13.94	26.09	21.2	2.48	2.43	2.48	-3.42378	2.93831e-44	down	CFEM domain-containing protein
gene4182	BBA_04183	9016	7233	9869	1171	1079	1112	124.28	99.93	134.78	15.67	14.05	14.28	-3.39332	8.26538e-94	down	Fungal specific transcription factor
gene10104	BBA_10105	404	287	423	46	42	56	5.01	3.56	5.19	0.55	0.49	0.65	-3.38537	6.94287e-46	down	Nonribosomal peptide synthase
gene789	BBA_00790	1574	895	1045	184	167	103	137.88	78.58	90.7	15.65	13.82	8.4	-3.38023	5.81933e-40	down	L-serine dehydratase
Beauveria_bassiana_newGene_1735	-	156	135	93	10	18	22	4.62	4	2.73	0.29	0.5	0.61	-3.37621	6.2266e-22	down
gene3638	BBA_03639	9027	5748	9479	706	1345	1108	388.34	247.85	404.02	29.49	54.67	44.4	-3.3761	1.76721e-42	down	Cytochrome P450 CYP625A1
gene9445	BBA_09446	539	315	338	61	49	45	17.1	10.01	10.62	1.88	1.47	1.33	-3.37389	1.15657e-36	down	Aminotransferase class-III
Beauveria_bassiana_newGene_1106	-	65	78	82	14	12	3	2.96	3.57	3.71	0.62	0.52	0.13	-3.37226	9.7506e-19	down
gene4658	BBA_04659	3868	3833	3812	571	478	465	215.87	214.41	210.78	30.94	25.2	24.17	-3.36492	3.82867e-95	down	Monooxygenase-like protein
gene617	BBA_00618	4048	4226	4560	476	684	534	396.6	414.99	442.63	45.28	63.32	48.74	-3.3605	1.29247e-81	down	Hemolysin-III protein
gene7503	BBA_07504	303	485	366	52	41	60	20.83	33.41	24.92	3.47	2.66	3.84	-3.35983	3.3944e-38	down	Uncharacterized protein
gene5761	BBA_05762	71	605	538	50	63	48	3.52	30.05	26.42	2.41	2.95	2.22	-3.35954	4.61778e-09	down	Acyl-CoA N-acyltransferase
gene7756	BBA_07757	3902	8530	4866	727	736	847	47.1	103.19	58.19	8.52	8.39	9.52	-3.35822	3.57828e-36	down	Maleylacetoacetate isomerase
Beauveria_bassiana_newGene_154	-	135	205	156	15	20	31	12.82	19.51	14.68	1.38	1.79	2.74	-3.35182	3.78448e-25	down	hypothetical protein FVEG_16979 [Fusarium verticillioides 7600] XP_018758628.1 hypothetical protein FVEG_16979 [Fusarium verticillioides 7600] EWG52436.1 hypothetical protein FVEG_16979 [Fusarium verticillioides 7600] EWG52437.1 hypothetical protein FVEG_16979 [Fusarium verticillioides 7600]
gene843	BBA_00844	170	291	257	9	41	46	5.63	9.65	8.43	0.29	1.28	1.42	-3.35083	8.99666e-16	down	Fungal specific transcription factor
gene398	BBA_00399	12751	13461	17239	2092	1896	1808	534.4	565.45	715.81	85.13	75.08	70.58	-3.34265	4.45625e-81	down	Guanine nucleotide exchange factor synembryn
gene7472	BBA_07473	115	73	100	16	13	9	5.43	3.45	4.68	0.73	0.58	0.4	-3.34104	4.27182e-22	down	Uncharacterized protein
gene5857	BBA_05858	76	142	81	11	16	13	3.79	7.09	4	0.53	0.75	0.6	-3.33747	1.38496e-17	down	alpha-1,2-Mannosidase (EC 3.2.1.-)
gene7776	BBA_07777	13	37	19	2	3	4	0.24	0.7	0.35	0.04	0.05	0.07	-3.32968	3.59728e-08	down	ABC metal ion transporter
gene7630	BBA_07631	5330	3463	5030	510	701	651	281.47	183.3	263.17	26.15	34.98	32.02	-3.32799	7.11407e-66	down	Family S53 protease
gene9707	BBA_09708	399	369	294	57	49	37	17.13	15.88	12.51	2.38	1.99	1.48	-3.32753	3.58339e-41	down	Uncharacterized protein
gene2055	BBA_02056	405	439	444	50	61	63	8.42	9.15	9.15	1.01	1.2	1.22	-3.32696	9.63925e-59	down	YT521-B-like splicing factor
gene8734	BBA_08735	867	481	496	110	60	78	38.54	21.43	21.85	4.75	2.52	3.23	-3.32667	5.83509e-32	down	Tousled-like kinase
gene8030	BBA_08031	842	1215	1021	152	141	124	23.75	34.35	28.53	4.16	3.76	3.26	-3.32498	7.0263e-62	down	Uncharacterized protein
gene4689	BBA_04690	2807	3736	4210	707	353	406	59.87	79.87	88.97	14.64	7.11	8.07	-3.31008	1.54282e-36	down	Na,H/K antiporter P-type ATPase
gene6474	BBA_06475	1345	736	1521	131	162	201	54.23	29.74	60.76	5.13	6.17	7.55	-3.30084	3.59982e-40	down	Adenylate-forming enzyme AfeA
gene281	BBA_00282	26	19	16	6	1	1	1.56	1.14	0.95	0.35	0.06	0.06	-3.30005	7.75185e-09	down	MFS allantoate transporter, putative
gene8488	BBA_08489	423	534	380	48	79	59	21.29	26.94	18.95	2.35	3.76	2.77	-3.2876	2.09138e-41	down	DJ-1/PfpI family protein
gene1297	BBA_01298	1144	1323	1013	172	165	147	74.07	85.86	64.98	10.81	10.09	8.87	-3.28715	5.97902e-73	down	Monocarboxylate permease-like protein
gene6185	BBA_06186	1504	1988	543	160	250	156	61.79	81.86	22.1	6.38	9.7	5.97	-3.28263	3.40176e-17	down	Catalase (EC 1.11.1.6)
gene5262	BBA_05263	5072	5665	5816	736	950	622	338.21	378.62	384.23	47.65	59.85	38.64	-3.27918	6.1988e-67	down	GPR1/FUN34/yaaH family protein
gene9709	BBA_09710	63	63	68	7	16	4	14.66	14.69	15.68	1.58	3.52	0.87	-3.26117	5.77041e-17	down	Uncharacterized protein
gene298	BBA_00299	299	126	122	20	33	24	19.66	8.3	7.95	1.28	2.05	1.47	-3.25609	6.62151e-16	down	Uncharacterized protein
Beauveria_bassiana_newGene_277	-	74	144	92	9	22	13	1.32	2.57	1.62	0.16	0.37	0.22	-3.25219	7.63416e-16	down	hypothetical protein BBA_10312 [Beauveria bassiana ARSEF 2860] EJP60743.1 hypothetical protein BBA_10312 [Beauveria bassiana ARSEF 2860]
gene7811	BBA_07812	2968	3208	3760	399	483	545	161.31	174.76	202.47	21.06	24.8	27.59	-3.24189	4.19152e-81	down	Adenylate-forming enzyme AfeA
gene5004	BBA_05005	31	87	42	12	2	9	2.01	5.66	2.7	0.76	0.12	0.54	-3.22857	3.17703e-09	down	Uncharacterized protein
gene3471	BBA_03472	41	21	38	8	4	2	0.97	0.5	0.89	0.18	0.09	0.04	-3.22845	6.40583e-11	down	Ankyrin repeat protein
Beauveria_bassiana_newGene_1181	-	1266	1750	1025	179	222	188	162.06	224.54	130	22.25	26.85	22.42	-3.22464	4.77039e-48	down	hypothetical protein BBAD15_g12205 [Beauveria bassiana D1-5]
gene1617	BBA_01618	1884	3630	3120	415	392	453	34.48	66.59	56.58	7.38	6.78	7.72	-3.22366	4.82888e-44	down	S-adenosylmethionine:diacylglycerol 3-amino-3-carboxypropyl transferase btaA
gene7995	BBA_07996	1002	799	996	149	128	129	34.26	27.38	33.74	4.95	4.14	4.11	-3.21934	8.16881e-76	down	Uncharacterized protein
gene10057	BBA_10058	16974	10738	10160	1907	1799	1874	736.25	466.83	436.62	80.32	73.72	75.72	-3.20041	2.02e-54	down	Uncharacterized protein
gene4797	BBA_04798	3530	1731	2983	350	449	412	203.49	100.02	170.37	19.59	24.45	22.12	-3.19943	1.26233e-43	down	Uncharacterized protein
gene9608	BBA_09609	175	157	144	22	28	20	4.15	3.74	3.39	0.51	0.63	0.44	-3.19714	1.17846e-30	down	Uncharacterized protein
gene7474	BBA_07475	25	26	19	2	4	4	2.55	2.66	1.92	0.2	0.39	0.38	-3.19609	2.43e-10	down	Uncharacterized protein
gene2274	BBA_02275	54	71	53	11	9	6	2.43	3.2	2.36	0.48	0.38	0.25	-3.19607	9.1063e-17	down	Cytochrome P450 CYP5202A1
gene7692	BBA_07693	59	69	89	7	9	16	10.98	12.87	16.41	1.27	1.58	2.77	-3.18765	6.19992e-18	down	NlpC/P60-like cell-wall peptidase, putative
Beauveria_bassiana_newGene_1436	-	49	42	60	14	7	1	2.51	2.15	3.04	0.7	0.34	0.05	-3.18399	1.86393e-12	down	transposase-like protein [Cordyceps brongniartii RCEF 3172]
gene934	BBA_00935	4822	7351	5502	874	923	857	301.09	460.06	340.37	52.99	54.45	49.85	-3.18074	7.90058e-61	down	Putative histidine acid phosphatase
gene1825	BBA_01826	3687	3429	2983	453	540	521	66.13	61.64	53.01	7.89	9.15	8.7	-3.17955	1.07644e-83	down	Capsular associated protein
gene2445	BBA_02446	1878	1831	1858	258	289	288	137.09	133.97	134.38	18.29	19.93	19.58	-3.17736	4.79628e-102	down	Ice nucleation protein
gene9064	BBA_09065	205	387	358	52	49	42	9.28	17.56	16.06	2.29	2.1	1.77	-3.17085	1.09112e-27	down	Ribose-phosphate pyrophosphokinase, putative
gene4222	BBA_04223	10519	7669	11859	1601	1542	1359	296.31	216.53	330.97	43.79	41.04	35.66	-3.17075	1.85594e-65	down	Gamma-glutamyltranspeptidase
gene6836	BBA_06837	109	282	104	20	27	29	14.89	38.62	14.08	2.65	3.49	3.69	-3.15535	5.0719e-13	down	GNAT family acetyltransferase, putative
Beauveria_bassiana_newGene_2063	-	48	36	30	4	8	5	1.79	1.35	1.11	0.15	0.28	0.17	-3.15327	1.14494e-12	down
gene7937	BBA_07938	3072	3678	3354	524	486	543	53.28	63.94	57.63	8.82	7.96	8.77	-3.14478	7.74247e-86	down	Flavin-binding monooxygenase-like family protein
gene9195	BBA_09196	40	24	36	6	5	4	5.59	3.36	4.99	0.81	0.66	0.52	-3.13614	1.10552e-11	down	Uncharacterized protein
gene7806	BBA_07807	2487	2380	2924	352	344	509	228.62	219.29	266.31	31.42	29.88	43.59	-3.13597	3.53888e-71	down	Taurine catabolism dioxygenase TauD
gene5907	BBA_05908	785	341	369	66	91	73	33.1	14.41	15.42	2.7	3.63	2.87	-3.13209	1.2517e-23	down	Uncharacterized protein
gene6678	BBA_06679	808	416	409	81	90	81	25.14	12.97	12.61	2.45	2.65	2.35	-3.12956	3.04967e-30	down	Uncharacterized protein
Beauveria_bassiana_newGene_339	-	780	651	769	110	120	111	114.25	95.58	111.6	15.65	16.61	15.15	-3.12588	7.27438e-71	down	hypothetical protein BBA_10342 [Beauveria bassiana ARSEF 2860] EJP60711.1 hypothetical protein BBA_10342 [Beauveria bassiana ARSEF 2860]
gene2654	BBA_02655	6053	6241	5886	1092	905	827	50.77	52.47	48.92	8.89	7.17	6.46	-3.12444	6.92415e-77	down	Carbon-nitrogen hydrolase
gene10187	BBA_10188	32	33	40	8	3	5	3.5	3.62	4.34	0.85	0.31	0.51	-3.11913	8.88698e-13	down	Uncharacterized protein
gene1711	BBA_01712	27	20	13	2	4	3	0.89	0.66	0.42	0.06	0.12	0.09	-3.11847	3.68579e-08	down	Uncharacterized protein
gene3813	BBA_03814	1096	1674	1088	199	239	171	103.3	158.14	101.6	18.21	21.28	15.01	-3.10708	9.85229e-44	down	Chitinase-like protein
gene3659	BBA_03660	52	124	79	17	14	9	2.59	6.19	3.9	0.82	0.66	0.42	-3.10434	3.77285e-13	down	Glycoside hydrolase, family 29
gene1747	BBA_01748	3299	2534	2051	411	418	418	133.75	102.97	82.38	16.18	16.01	15.79	-3.1005	1.64443e-60	down	NADPH dehydrogenase
gene7384	BBA_07385	508	382	241	55	66	58	17.4	13.12	8.18	1.83	2.14	1.85	-3.09818	3.98811e-27	down	MFS transporter
gene4380	BBA_04381	1038	1074	1293	175	178	190	107.72	111.71	132.94	17.63	17.45	18.37	-3.08741	1.90557e-79	down	Uncharacterized protein
gene5391	BBA_05392	1421	1422	1593	251	231	226	42.3	42.42	46.98	7.25	6.5	6.27	-3.08521	3.22694e-88	down	O-methyltransferase-like protein
gene4038	BBA_04039	486	563	706	93	100	90	30.73	35.68	44.23	5.71	5.97	5.3	-3.06914	2.37954e-50	down	Uncharacterized protein
gene7085	BBA_07086	798	737	823	135	129	119	20.42	18.9	20.86	3.35	3.12	2.84	-3.05874	3.00186e-73	down	Uncharacterized protein
gene6620	BBA_06621	11704	8332	11873	1213	2107	1927	679.96	485.17	683.41	68.43	115.65	104.29	-3.04267	3.20754e-44	down	Uncharacterized protein
gene5009	BBA_05010	1701	1792	1668	275	279	298	28.82	30.43	28	4.52	4.47	4.7	-3.04046	1.79444e-91	down	Polysaccharide lyase family 8 protein
gene10051	BBA_10052	2462	2048	2507	431	391	336	44.94	37.47	45.34	7.64	6.74	5.71	-3.03344	3.08643e-76	down	Uncharacterized protein
gene1934	BBA_01935	2102	1489	2246	265	410	293	101.3	71.93	107.24	12.4	18.67	13.15	-3.02515	2.92238e-50	down	Cupredoxin-like protein
gene3230	BBA_03231	142	151	127	26	22	22	24.59	26.21	21.79	4.37	3.6	3.55	-3.0188	2.20176e-27	down	Chorismate synthase
gene1810	BBA_01811	783	637	970	112	165	123	56.74	46.27	69.64	7.88	11.3	8.3	-3.01227	2.78455e-47	down	NAD dependent epimerase/dehydratase
gene9128	BBA_09129	8340	11828	8649	1501	1944	1418	485.16	689.64	498.48	84.79	106.84	76.84	-3.01035	4.417e-48	down	alpha-1,2-Mannosidase (EC 3.2.1.-)
gene8722	BBA_08723	133	283	84	16	45	24	28.5	60.78	17.83	3.33	9.11	4.79	-3.00554	1.31664e-09	down	Epl1 protein
gene2378	BBA_02379	32087	22005	35484	4573	6341	4145	3552.73	2442.03	3892.55	491.65	663.33	427.51	-3.00285	3.44314e-42	down	Adhesin protein Mad2
gene10008	BBA_10009	549	477	425	86	88	71	15.63	13.61	11.99	2.38	2.37	1.88	-3.00269	3.27592e-48	down	6-hydroxy-D-nicotine oxidase
gene877	BBA_00878	2058	1966	3546	489	341	448	122.35	117.15	208.86	28.23	19.15	24.81	-3.00064	1.70835e-38	down	Proline dehydrogenase
gene6554	BBA_06555	287	426	352	58	64	59	24.28	36.13	29.51	4.77	5.12	4.65	-2.9982	5.5258e-36	down	2-nitropropane dioxygenase
gene6332	BBA_06333	12	27	16	3	4	2	1.87	4.22	2.47	0.45	0.59	0.29	-2.9977	3.23997e-07	down	Phospholipase A2
gene7094	BBA_07095	696	536	661	117	111	94	37.69	29.09	35.46	6.15	5.68	4.74	-2.98912	2.23131e-55	down	Glucose transporter
gene1014	BBA_01015	442	226	340	61	63	48	12.76	6.54	9.73	1.71	1.72	1.29	-2.97893	3.86486e-27	down	Major facilitator superfamily transporter
gene8528	BBA_08529	357	309	322	50	53	67	39.82	34.55	35.59	5.42	5.59	6.96	-2.97764	1.32666e-42	down	Uncharacterized protein
gene807	BBA_00808	1236	1257	1256	179	248	219	152.12	155.06	153.15	21.39	28.84	25.11	-2.97739	1.26799e-73	down	Emopamil binding protein
gene9467	BBA_09468	6284	8488	9050	1520	1156	1453	118.53	160.47	169.13	27.84	20.6	25.53	-2.97051	1.45888e-55	down	WSC domain-containing protein
gene8538	BBA_08539	43	39	35	2	7	11	5.1	4.64	4.11	0.23	0.78	1.22	-2.96665	6.79734e-12	down	Putative SAM-dependent methyltransferase
Beauveria_bassiana_newGene_672	-	186976	105989	183359	22388	34992	24947	13376.1	7599.8	12996.1	1555.19	2365.13	1662.47	-2.96356	2.06176e-35	down	adhesin protein Mad2 [Beauveria bassiana ARSEF 2860] EJP68377.1 adhesin protein Mad2 [Beauveria bassiana ARSEF 2860]
gene2784	BBA_02785	1115	1423	1040	160	238	229	37.52	48	34.68	5.23	7.57	7.18	-2.95918	1.14928e-49	down	Uncharacterized protein
gene656	BBA_00657	761	504	770	129	100	125	45.51	30.21	45.63	7.49	5.65	6.96	-2.95701	1.51408e-45	down	Purine-cytosine permease FCY21
gene2205	BBA_02206	5858	5078	4977	952	1013	834	100.49	87.31	84.58	15.86	16.42	13.33	-2.94444	1.22046e-73	down	Carboxypeptidase (EC 3.4.16.-)
gene6417	BBA_06418	5952	6128	6585	1138	1056	1108	149.73	154.51	164.12	27.8	25.1	25.96	-2.93862	5.68307e-87	down	Uncharacterized protein
gene1526	BBA_01527	187	241	58	19	30	38	24.11	31.14	7.41	2.38	3.65	4.56	-2.93469	1.30135e-09	down	Uncharacterized protein
gene2365	BBA_02366	2384	3314	2249	485	414	531	33.53	46.72	31.34	6.62	5.5	6.96	-2.92261	9.0362e-51	down	ATP-binding cassette sub-family A member 9
gene5719	BBA_05720	228	414	306	56	44	71	22.71	41.33	30.2	5.42	4.14	6.59	-2.91856	1.42445e-24	down	Tetracenomycin polyketide synthesis O-methyltransferase
gene5738	BBA_05739	138	795	290	59	88	76	8.55	49.34	17.79	3.55	5.15	4.38	-2.91612	6.79141e-09	down	Dibenzothiophene desulfurization enzyme A
gene8126	BBA_08127	2338	1138	1336	253	333	280	241.23	117.69	136.57	25.35	32.46	26.91	-2.90793	1.36757e-32	down	Uncharacterized protein
gene8758	BBA_08759	6168	12188	8611	1677	1693	1535	165.65	328.08	229.13	43.73	42.96	38.4	-2.90578	9.91846e-35	down	Perilipin MPL1-like protein
gene9224	BBA_09225	426	571	542	81	102	96	25.79	34.65	32.51	4.76	5.83	5.41	-2.90517	6.27362e-45	down	Indoleamine 2,3-dioxygenase family protein
gene8167	BBA_08168	798	1148	847	179	142	188	42.59	61.42	44.79	9.28	7.16	9.35	-2.90243	4.30283e-46	down	Amidase-like protein
gene4052	BBA_04053	746	803	841	133	151	150	25.9	27.94	28.92	4.48	4.95	4.85	-2.90125	7.23553e-67	down	Choriogenin Hminor
gene3898	BBA_03899	1545	2577	1186	296	339	339	33.43	55.9	25.43	6.22	6.93	6.83	-2.89831	3.69448e-29	down	CHY zinc finger domain-containing protein
Beauveria_bassiana_newGene_2041	-	198	277	80	42	26	34	5.22	7.33	2.09	1.08	0.65	0.84	-2.89074	1.85205e-11	down
gene6621	BBA_06622	4391	2884	3973	741	645	667	230.12	151.49	206.29	37.71	31.94	32.56	-2.88787	1.45477e-58	down	Uncharacterized protein
Beauveria_bassiana_newGene_1353	-	28	34	38	7	9	2	1.49	1.81	2	0.36	0.45	0.1	-2.88128	1.20555e-10	down
Beauveria_bassiana_newGene_967	-	177	246	147	27	49	29	6.23	8.68	5.13	0.92	1.63	0.95	-2.8808	5.35464e-19	down
gene4060	BBA_04061	4129	6683	6127	1197	1011	937	147.81	239.79	217.31	41.61	34.19	31.25	-2.87048	9.91931e-43	down	Tyrosinase 2
gene9139	BBA_09140	1129	1014	2234	215	330	265	55.1	49.6	108.01	10.19	15.22	12.05	-2.86549	1.52509e-25	down	Uncharacterized protein
Beauveria_bassiana_newGene_1080	-	207	331	207	27	54	59	5.85	9.38	5.8	0.74	1.44	1.55	-2.86104	2.70092e-19	down	hypothetical protein LEL_08298 [Cordyceps confragosa RCEF 1005]
gene699	BBA_00700	502	467	404	90	86	81	10.65	9.93	8.49	1.85	1.72	1.6	-2.85585	1.92315e-46	down	FluG domain-containing protein
gene1637	BBA_01638	259	209	179	34	50	37	10.53	8.52	7.21	1.34	1.92	1.4	-2.85409	1.91382e-26	down	Allantoate permease
gene9411	BBA_09412	2453	1822	2250	371	376	480	60.21	44.83	54.72	8.84	8.72	10.98	-2.85072	1.23943e-68	down	Trascription factor
gene9550	BBA_09551	492	751	673	94	128	140	9.46	14.47	12.82	1.75	2.32	2.51	-2.84984	1.13263e-37	down	C6 transcription factor, putative
Beauveria_bassiana_newGene_298	-	141	85	122	5	41	19	10.14	6.13	8.7	0.35	2.79	1.27	-2.84719	1.45858e-08	down
gene9480	BBA_09481	571	467	489	112	93	83	29.94	24.54	25.4	5.7	4.61	4.05	-2.84134	9.26984e-47	down	Quinate permease
gene2528	BBA_02529	45358	46296	37985	8629	8302	7695	1136.84	1163.02	943.25	210.01	196.59	179.66	-2.83703	2.8759e-65	down	DNase1 protein
gene1294	BBA_01295	134	152	138	12	52	16	29.35	33.36	29.94	2.55	10.76	3.26	-2.83666	1.57685e-10	down	Uncharacterized protein
gene1744	BBA_01745	26	14	20	3	6	2	2.09	1.13	1.59	0.23	0.46	0.15	-2.83491	2.03033e-07	down	Uncharacterized protein
gene9121	BBA_09122	185	574	340	92	59	59	36.33	112.98	66.15	17.54	10.95	10.79	-2.83421	9.73155e-14	down	Uncharacterized protein
gene519	BBA_00520	456	541	456	77	104	96	11.69	13.9	11.58	1.92	2.52	2.29	-2.83319	1.13673e-44	down	Heterokaryon incompatibility protein Het-C
gene4716	BBA_04717	1543	1295	1484	294	312	213	132.82	111.73	126.56	24.57	25.37	17.08	-2.83308	8.70279e-57	down	GTP-binding protein EsdC
gene1700	BBA_01701	135	107	128	20	28	22	6.45	5.12	6.06	0.93	1.26	0.98	-2.83233	1.40327e-23	down	C6 finger domain protein
gene5112	BBA_05113	1098	2400	1258	196	363	358	142.39	311.96	161.64	24.68	44.48	43.25	-2.83131	6.7981e-20	down	Uncharacterized protein
gene4085	BBA_04086	90	42	58	1	18	17	11.81	5.52	7.54	0.13	2.23	2.08	-2.82661	8.13646e-08	down	Zn2C6-type transcription factor
gene10054	BBA_10055	2280	1324	1976	369	419	279	105.94	61.66	90.97	16.65	18.39	12.08	-2.81569	1.77764e-39	down	Beta-hexosaminidase (EC 3.2.1.52)
gene84	BBA_00085	66	27	34	4	14	6	8.06	3.3	4.11	0.47	1.61	0.68	-2.81475	2.59295e-08	down	Orf2-like protein
gene5789	BBA_05790	146	81	113	26	16	23	24.71	13.74	18.95	4.27	2.56	3.63	-2.81436	3.24781e-17	down	Uncharacterized protein
Beauveria_bassiana_newGene_244	-	45	60	52	13	10	7	2.13	2.84	2.43	0.6	0.45	0.31	-2.81063	7.95311e-14	down
Beauveria_bassiana_newGene_2002	-	697	645	597	143	130	101	17.89	16.59	15.18	3.56	3.15	2.41	-2.81017	2.54917e-48	down
gene5121	BBA_05122	1143	1709	1286	238	322	243	165.26	247.66	184.22	33.41	43.99	32.73	-2.80924	1.194e-42	down	Uncharacterized protein
gene1796	BBA_01797	102	96	98	21	13	23	17.26	16.28	16.43	3.45	2.08	3.63	-2.80899	3.01584e-21	down	Uncharacterized protein
gene1339	BBA_01340	562	647	577	125	110	112	25.05	28.9	25.48	5.41	4.63	4.65	-2.80391	2.69862e-51	down	Uncharacterized protein
gene3261	BBA_03262	2459	3811	3240	733	581	539	37	57.48	48.3	10.71	8.26	7.56	-2.80082	1.74042e-41	down	MYB DNA-binding domain-containing protein
Beauveria_bassiana_newGene_1862	-	110	51	82	11	17	19	5.05	2.35	3.73	0.49	0.74	0.81	-2.79537	2.33123e-13	down
gene5552	BBA_05553	763	1585	928	209	201	237	13.01	27.08	15.67	3.46	3.24	3.76	-2.79201	1.76992e-27	down	Amine oxidase (EC 1.4.3.-)
gene8029	BBA_08030	3503	2502	3292	603	625	593	60.64	43.41	56.46	10.14	10.22	9.56	-2.78725	6.53481e-64	down	Uncharacterized protein
gene8379	BBA_08380	2320	1941	1730	501	356	319	77.23	64.77	57.06	16.2	11.2	9.89	-2.78411	5.4536e-45	down	Uracil permease
gene7638	BBA_07639	38	95	118	21	16	12	3.09	7.75	9.51	1.66	1.23	0.91	-2.78392	8.65653e-10	down	Uncharacterized protein
gene6282	BBA_06283	42063	61979	34258	6973	10680	9854	738.11	1090.08	595.59	118.81	177.06	161.07	-2.78129	6.71465e-30	down	Uncharacterized protein
gene768	BBA_00769	2486	1426	2232	379	410	420	52.85	30.39	47.01	7.82	8.24	8.32	-2.77937	7.35771e-48	down	Uncharacterized protein
gene8234	BBA_08235	1026	662	751	168	186	126	53.71	34.73	38.95	8.54	9.2	6.14	-2.77695	3.49377e-38	down	Sialidase-like protein
Beauveria_bassiana_newGene_2180	-	47	95	76	16	12	15	4.54	9.21	7.28	1.5	1.1	1.35	-2.7759	5.03299e-13	down	Kinesin-like protein 5
gene3612	BBA_03613	738	685	740	143	157	129	25.7	23.91	25.53	4.84	5.17	4.18	-2.7707	7.01262e-59	down	MFS transporter
gene4024	BBA_04025	1043	1166	867	247	205	160	39.64	44.42	32.65	9.12	7.36	5.66	-2.76797	2.06425e-42	down	Glucose oxidase
gene7433	BBA_07434	270	362	329	64	59	69	16.93	22.75	20.44	3.9	3.5	4.03	-2.76476	6.21011e-34	down	Major facilitator superfamily transporter
Beauveria_bassiana_newGene_1747	-	160	226	219	28	53	40	10.23	14.48	13.87	1.74	3.2	2.38	-2.7608	8.11357e-22	down
gene2914	BBA_02915	3188	5502	3324	792	804	829	135.26	233.97	139.73	32.63	32.23	32.76	-2.75824	2.28625e-35	down	Peptidase family M3
gene3267	BBA_03268	2566	2422	3068	386	584	654	899.13	850.62	1065.1	131.33	193.34	213.47	-2.75307	6.55762e-47	down	Uncharacterized protein
gene2625	BBA_02626	58	138	82	16	24	16	6.94	16.54	9.72	1.86	2.71	1.78	-2.75107	1.70978e-11	down	Putative pyridoxamine phosphate oxidase
Beauveria_bassiana_newGene_351	-	77	164	109	31	12	28	3.68	7.85	5.16	1.44	0.54	1.25	-2.74474	1.09323e-11	down	hypothetical protein BBAD15_g11846 [Beauveria bassiana D1-5]
gene10321	BBA_10322	28	16	22	0	10	3	0.64	0.36	0.49	0	0.21	0.06	-2.7397	6.29364e-07	down	Uncharacterized protein
gene4012	BBA_04013	611	260	397	78	116	62	17.71	7.55	11.4	2.2	3.18	1.67	-2.73399	1.0008e-17	down	Glycoside hydrolase family 55
gene2402	BBA_02403	1377	1176	916	227	276	205	38.94	33.33	25.66	6.23	7.37	5.4	-2.73114	1.25052e-43	down	Beta-glucosidase (EC 3.2.1.21)
gene8079	BBA_08080	836	1139	796	211	202	156	60.44	82.53	57.01	14.81	13.8	10.51	-2.72534	1.08673e-38	down	Uncharacterized protein
gene2781	BBA_02782	228	245	225	46	52	45	8.46	9.11	8.27	1.66	1.82	1.55	-2.72461	3.25474e-32	down	Glycoside hydrolase family 31
Beauveria_bassiana_newGene_155	-	21	26	13	5	3	4	3.2	3.97	1.96	0.74	0.43	0.57	-2.72332	2.12799e-07	down	polyketide synthase [Beauveria bassiana ARSEF 2860] EJP61308.1 polyketide synthase [Beauveria bassiana ARSEF 2860]
gene9324	BBA_09325	174	188	184	38	39	35	5	5.42	5.24	1.06	1.06	0.94	-2.72116	2.10479e-28	down	Choline transport protein
gene7521	BBA_07522	2155	2614	2199	446	529	462	110.35	134.16	111.56	22.18	25.59	22.04	-2.72017	8.6917e-62	down	Homocysteine synthase
Beauveria_bassiana_newGene_261	-	33	57	32	7	11	7	2.23	3.85	2.14	0.46	0.7	0.44	-2.7125	6.35612e-10	down	hypothetical protein H633G_10297 [Metarhizium anisopliae BRIP 53284]
Beauveria_bassiana_newGene_2116	-	17	30	22	5	2	7	1.75	3.09	2.24	0.5	0.19	0.67	-2.71098	9.78596e-08	down
gene1127	BBA_01128	300	181	299	62	47	52	33.72	20.39	33.3	6.77	4.99	5.44	-2.70628	1.13238e-24	down	Yippee family protein
gene6783	BBA_06784	107227	105059	108197	21875	24972	20209	3317.52	3257.91	3316.6	657.18	729.97	582.43	-2.69473	9.70273e-64	down	Mediator of RNA polymerase II transcription subunit 31
gene7409	BBA_07410	117	189	134	24	48	20	14.96	24.22	16.97	2.98	5.8	2.38	-2.69422	1.38554e-13	down	Glutathione S-transferase domain-containing protein
Beauveria_bassiana_newGene_83	-	1356	1605	1360	276	324	311	87.42	103.71	86.87	17.28	19.73	18.68	-2.68902	3.31504e-62	down	Ankyrin repeat-containing domain protein
gene5737	BBA_05738	206	311	149	45	62	34	18.59	28.13	13.32	3.94	5.29	2.86	-2.68162	4.60515e-15	down	Uncharacterized protein
gene5103	BBA_05104	2251	2385	2368	563	343	583	106.08	112.66	110.57	25.76	15.27	25.59	-2.67729	2.32161e-44	down	Flavin-containing monooxygenase
gene5307	BBA_05308	192	206	163	26	51	42	7.31	7.86	6.15	0.96	1.83	1.49	-2.67703	9.79473e-22	down	Acyltransferase-like protein
gene8059	BBA_08060	45	27	61	6	5	17	2.13	1.28	2.86	0.28	0.22	0.75	-2.67035	1.68642e-08	down	MFS monosaccharide transporter, putative
gene6782	BBA_06783	766	599	560	163	112	136	17.69	13.87	12.81	3.66	2.44	2.93	-2.6652	4.38881e-39	down	HET domain-containing protein
gene7136	BBA_07137	14	21	18	4	5	2	0.96	1.44	1.22	0.27	0.32	0.13	-2.66246	1.30445e-06	down	Extracellular dioxygenase
gene3307	BBA_03308	114	178	113	31	32	24	9.43	14.76	9.26	2.49	2.5	1.85	-2.65768	1.04923e-16	down	Fatty acid hydroxylase superfamily protein
gene5700	BBA_05701	84	112	65	16	24	16	6.33	8.46	4.86	1.17	1.71	1.12	-2.65647	5.43754e-14	down	5-methyltetrahydropteroyltriglutamate-homocysteine methyltransferase
gene8469	BBA_08470	37	42	48	9	8	10	2.06	2.35	2.65	0.49	0.42	0.52	-2.65538	7.97502e-12	down	C6 zinc finger domain protein
gene8670	BBA_08671	744	737	829	208	154	138	22.03	21.88	24.33	5.98	4.31	3.81	-2.64262	2.41261e-44	down	Metalloreductase transmembrane component
gene3207	BBA_03208	482	1828	1109	303	208	238	17.51	66.55	39.91	10.69	7.14	8.05	-2.6419	1.62686e-12	down	Fungal specific transcription factor
gene4151	BBA_04152	5192	3989	3849	904	982	952	145.98	112.41	107.22	24.68	26.09	24.93	-2.63792	1.39768e-57	down	Cytochrome P450 CYP504B10
Beauveria_bassiana_newGene_2001	-	951	1398	1054	231	275	238	97.45	143.58	107	22.98	26.62	22.72	-2.63785	1.70206e-42	down	phospholipase/Carboxylesterase [Beauveria bassiana ARSEF 2860] EJP62764.1 phospholipase/Carboxylesterase [Beauveria bassiana ARSEF 2860]
gene1241	BBA_01242	383	583	372	118	85	91	30.1	45.92	28.96	9	6.31	6.66	-2.63006	4.39054e-26	down	Sorbitol dehydrogenase
Beauveria_bassiana_newGene_1505	-	30	47	29	12	6	5	2.45	3.85	2.35	0.95	0.46	0.38	-2.6248	8.55432e-09	down
gene3447	BBA_03448	564	424	547	111	132	93	19.4	14.62	18.64	3.71	4.29	2.98	-2.62433	4.39783e-38	down	PLC-like phosphodiesterase
gene9283	BBA_09284	3626	2599	3301	786	543	772	42.35	30.42	38.19	8.91	5.99	8.4	-2.61842	1.67852e-45	down	IDC1 protein
gene2275	BBA_02276	113	138	99	37	21	19	3.03	3.71	2.63	0.96	0.53	0.47	-2.61812	1.52363e-15	down	Tetratricopeptide repeat domain-containing protein
gene1862	BBA_01863	3598	7060	4728	896	1415	1111	657.44	1293	855.94	158.98	244.28	189.11	-2.61776	1.40913e-24	down	Uncharacterized protein
gene7805	BBA_07806	15808	12521	17430	3065	3593	3443	421.26	334.43	460.19	79.31	90.46	85.47	-2.61617	3.69789e-56	down	Glutamate carboxypeptidase
gene2813	BBA_02814	2904	4036	3789	833	696	856	47.91	66.74	61.93	13.34	10.85	13.16	-2.61363	1.4729e-48	down	Rad4 transglutaminase-like domain-containing protein
gene8307	BBA_08308	2948	3948	3370	801	744	736	74.52	100.02	84.39	19.66	17.77	17.33	-2.61288	5.04117e-53	down	OPT oligopeptide transporter
gene8790	BBA_08791	4027	5199	4537	1107	920	1040	126.17	163.26	140.83	33.68	27.23	30.35	-2.60913	2.24788e-54	down	Alkaline serine protease AorO
gene7473	BBA_07474	252	165	182	36	51	46	6.85	4.49	4.9	0.95	1.31	1.16	-2.60553	3.15855e-22	down	Uncharacterized protein
gene9041	BBA_09042	518	799	597	127	184	117	13.59	21.01	15.52	3.24	4.56	2.86	-2.60285	1.26945e-27	down	Uncharacterized protein
gene6348	BBA_06349	703	946	638	194	149	170	55.84	75.31	50.2	14.96	11.18	12.58	-2.60097	1.05489e-35	down	Zinc-binding dehydrogenase
gene9488	BBA_09489	216	236	310	37	70	65	24.55	26.89	34.92	4.08	7.52	6.88	-2.58561	4.43943e-22	down	Uncharacterized protein
Beauveria_bassiana_newGene_1542	-	38	34	26	3	5	14	4.02	3.61	2.73	0.31	0.5	1.38	-2.58064	3.26242e-08	down
gene10056	BBA_10057	1604	2441	1754	457	484	377	29.31	44.71	31.75	8.11	8.36	6.42	-2.58056	2.67581e-38	down	Acyl-CoA N-acyltransferase
gene2459	BBA_02460	382	661	602	97	116	163	19.66	34.1	30.7	4.85	5.64	7.82	-2.5784	1.77892e-24	down	Endonuclease/exonuclease/phosphatase family
Beauveria_bassiana_newGene_197	-	236	99	92	43	29	24	9.39	3.95	3.63	1.66	1.09	0.89	-2.57808	6.14864e-10	down	Ankyrin repeat-containing domain protein
gene5256	BBA_05257	726	701	725	117	169	205	79.79	77.22	78.94	12.49	17.55	20.99	-2.5758	1.13576e-40	down	SWIM zinc finger protein
gene7322	BBA_07323	22	23	31	5	5	7	1.11	1.16	1.55	0.25	0.24	0.33	-2.57054	1.40715e-08	down	6-phosphogluconate dehydrogenase, decarboxylating (EC 1.1.1.44)
Beauveria_bassiana_newGene_48	-	20827	24355	18640	5194	4326	5103	519.53	608.93	460.68	125.81	101.96	118.58	-2.57052	4.89162e-50	down
gene9771	BBA_09772	42	47	43	10	10	10	2.16	2.42	2.19	0.5	0.49	0.48	-2.56195	4.57859e-12	down	Uncharacterized protein
Beauveria_bassiana_newGene_753	-	13	31	18	3	4	7	1.13	2.7	1.55	0.25	0.33	0.57	-2.56126	2.55275e-06	down
Beauveria_bassiana_newGene_1198	-	490	299	335	97	96	64	19.29	11.8	13.06	3.71	3.57	2.35	-2.55893	1.01494e-23	down
gene2584	BBA_02585	81	140	78	33	17	19	7.59	13.14	7.24	3	1.5	1.66	-2.55377	2.45826e-11	down	Dihydrodipicolinate synthase
gene6505	BBA_06506	52	45	30	16	5	8	3.07	2.67	1.76	0.92	0.28	0.44	-2.55294	7.19344e-09	down	Carbohydrate esterase family 3
gene4683	BBA_04684	130	157	102	29	31	30	6.66	8.07	5.18	1.44	1.5	1.43	-2.55117	6.8136e-18	down	Tetratricopeptide repeat domain protein
gene7592	BBA_07593	561	1213	679	185	211	176	21.89	47.44	26.25	7.01	7.78	6.4	-2.54961	1.23005e-20	down	Stress responsive A/B Barrel domain-containing protein
gene2578	BBA_02579	995	1202	1282	242	261	313	53.69	65.01	68.53	12.68	13.31	15.73	-2.53526	1.42126e-51	down	Beta-glucuronidase
Beauveria_bassiana_newGene_784	-	12	22	14	3	4	4	0.91	1.67	1.05	0.22	0.29	0.28	-2.52483	8.75065e-06	down
gene2652	BBA_02653	33	16	25	5	11	1	1.84	0.9	1.38	0.27	0.58	0.05	-2.52175	2.53293e-06	down	Carbon-nitrogen hydrolase
gene7117	BBA_07118	2635	3293	3307	769	721	695	47.94	60.05	59.61	13.59	12.39	11.78	-2.5198	2.58853e-53	down	Bacterial-type extracellular deoxyribonuclease
gene10143	BBA_10144	53	63	71	18	13	13	4.88	5.82	6.48	1.61	1.13	1.12	-2.51505	1.42486e-13	down	Methyltransferase type 11
gene3446	BBA_03447	57	78	42	12	11	19	7.13	9.78	5.21	1.46	1.3	2.21	-2.51371	9.10704e-11	down	Extracellular protein
gene10232	BBA_10233	99	49	64	8	24	18	13.65	6.77	8.74	1.07	3.13	2.31	-2.51089	1.03299e-09	down	Sexual development transcription factor NsdD
gene4831	BBA_04832	2934	1683	781	447	431	407	60.91	35.02	16.06	9.01	8.45	7.87	-2.50984	4.7421e-13	down	Cytochrome P450 CYP684B2
gene6069	BBA_06070	30	45	35	7	8	11	0.64	0.97	0.74	0.15	0.16	0.22	-2.50722	1.4044e-09	down	ABC multidrug transporter
gene2076	BBA_02077	2414	1595	2242	566	428	494	74.66	49.44	68.7	17	12.51	14.23	-2.50481	4.27249e-44	down	Methyltransferase domain-containing protein
gene6344	BBA_06345	76	49	66	16	23	6	11.79	7.62	10.14	2.41	3.37	0.87	-2.50405	4.45413e-10	down	Uncharacterized protein
gene9477	BBA_09478	271	314	275	66	76	64	23.19	26.94	23.32	5.48	6.15	5.1	-2.50088	2.40376e-30	down	Proline racemase
gene7504	BBA_07505	46	34	47	14	9	7	5.42	4.01	5.48	1.6	1	0.77	-2.49971	1.41717e-10	down	Peptidase A4 family protein
gene2012	BBA_02013	1050	783	882	231	204	215	17.45	13.04	14.52	3.73	3.2	3.33	-2.49904	5.96581e-49	down	Aggrecan core protein isoform 1
Beauveria_bassiana_newGene_348	-	55	74	72	18	16	14	2.03	2.74	2.64	0.65	0.56	0.48	-2.49632	7.5083e-14	down	hypothetical protein BBAD15_g11214 [Beauveria bassiana D1-5]
Beauveria_bassiana_newGene_960	-	107	172	109	19	39	36	5.26	8.47	5.31	0.91	1.81	1.65	-2.4903	4.22827e-13	down
gene2616	BBA_02617	691	604	510	163	157	115	18.64	16.33	13.63	4.27	4	2.89	-2.48894	1.13521e-33	down	Ankyrin repeat protein
gene10211	BBA_10212	146	208	151	46	42	34	4.28	6.11	4.38	1.31	1.16	0.93	-2.48814	1.16008e-18	down	Nonsense-mediated mRNA decay protein, putative
gene3029	BBA_03030	1710	2510	2189	562	481	512	58.3	85.77	73.94	18.6	15.49	16.26	-2.48645	1.98859e-43	down	MFS multidrug transporter
gene7550	BBA_07551	1634	2107	1476	475	378	414	20.9	27.01	18.7	5.9	4.57	4.93	-2.48609	3.90677e-42	down	ABC transporter, transmembrane domain, type 1
gene3998	BBA_03999	99	99	75	17	22	27	8.85	8.88	6.65	1.48	1.86	2.25	-2.48578	7.84051e-16	down	Uncharacterized protein
gene6120	BBA_06121	248	414	572	157	70	70	12.87	21.53	29.41	7.91	3.43	3.38	-2.4849	7.93786e-12	down	C2H2 finger domain-containing protein
gene3534	BBA_03535	2072	2435	2472	703	533	457	51.1	60.19	60.4	16.84	12.42	10.5	-2.47969	1.4264e-39	down	Uncharacterized protein
gene3490	BBA_03491	202	121	136	39	39	33	5.63	3.38	3.75	1.06	1.03	0.86	-2.47865	2.73572e-17	down	Tousled-like kinase
gene6051	BBA_06052	101	150	90	30	31	22	9.52	14.17	8.4	2.75	2.76	1.93	-2.47688	9.20739e-14	down	Cyclase protein
gene6375	BBA_06376	417	580	428	76	155	118	11.69	16.3	11.89	2.07	4.11	3.08	-2.4749	4.26744e-22	down	Glycine-rich cell wall structural protein 1
gene3279	BBA_03280	3324	3882	3300	761	882	931	292.91	342.86	288.11	65.11	73.43	76.42	-2.47398	1.86784e-53	down	Peroxin 11C
gene8403	BBA_08404	871	1131	806	242	233	213	30.5	39.69	27.96	8.23	7.71	6.95	-2.47217	4.34689e-39	down	Putative peptide transporter
gene5674	BBA_05675	1098	579	528	133	233	172	130.81	69.14	62.32	15.39	26.23	19.09	-2.47089	5.56199e-18	down	Uncharacterized protein
gene2627	BBA_02628	81	95	74	22	21	18	3.06	3.6	2.77	0.81	0.75	0.63	-2.46872	1.10629e-15	down	Putative heterokaryon incompatibility protein
gene3407	BBA_03408	45	51	44	15	14	5	1.41	1.61	1.37	0.46	0.42	0.15	-2.46424	2.63049e-10	down	ABC multidrug transporter, putative
gene3923	BBA_03924	29	35	39	9	10	6	1.78	2.16	2.38	0.54	0.58	0.34	-2.46119	1.81203e-09	down	Uncharacterized protein
Beauveria_bassiana_newGene_86	-	491	579	461	112	141	125	44.81	52.97	41.69	9.93	12.16	10.63	-2.46035	2.05443e-36	down
gene9254	BBA_09255	3491	4258	3758	841	1096	904	40.75	49.82	43.46	9.53	12.09	9.83	-2.46018	1.29004e-47	down	Probable acetate kinase (EC 2.7.2.1) (Acetokinase)
gene3463	BBA_03464	1753	2897	4183	662	833	682	39.32	65.12	92.95	14.42	17.65	14.25	-2.45798	4.28362e-21	down	C6 finger domain protein
gene2455	BBA_02456	119	105	92	27	25	26	4.15	3.67	3.18	0.91	0.82	0.84	-2.45265	3.22997e-18	down	Carboxylic ester hydrolase (EC 3.1.1.-)
gene8467	BBA_08468	759	733	700	184	194	168	10.9	10.55	9.96	2.57	2.63	2.25	-2.44377	2.77894e-49	down	NACHT and WD40 domain protein
gene8380	BBA_08381	2865	2164	2041	691	565	503	258.58	195.76	182.51	60.56	48.18	42.29	-2.44222	4.85921e-39	down	Nickel/cobalt efflux system
gene5348	BBA_05349	1109	1750	1137	338	342	322	30.41	48.09	30.89	9	8.86	8.22	-2.4421	1.10889e-32	down	Fasciclin domain-containing protein
gene9757	BBA_09758	296	347	240	71	67	86	10.7	12.58	8.6	2.49	2.29	2.9	-2.42362	6.70162e-25	down	Serum paraoxonase/arylesterase family protein
gene304	BBA_00305	545	345	471	125	117	106	25.35	16.08	21.71	5.65	5.14	4.59	-2.39989	2.33562e-29	down	Cytochrome P450 CYP628A2
Beauveria_bassiana_newGene_2132	-	26	27	30	10	7	4	1.33	1.39	1.52	0.5	0.34	0.19	-2.39624	5.56862e-08	down	Isoleucyl-tRNA synthetase [Cordyceps confragosa RCEF 1005]
Beauveria_bassiana_newGene_747	-	40	34	32	15	6	6	4.19	3.57	3.32	1.52	0.59	0.58	-2.39157	1.59823e-08	down
gene5528	BBA_05529	723	342	399	137	112	128	22.64	10.73	12.38	4.16	3.31	3.73	-2.39061	3.98318e-19	down	Extracellular protein
Beauveria_bassiana_newGene_1472	-	58	61	56	16	13	16	4.95	5.21	4.73	1.32	1.05	1.27	-2.38997	5.49071e-13	down	Endo-chitosanase
gene2730	BBA_02731	1266	2456	1727	569	438	410	41.97	81.62	56.73	18.32	13.72	12.66	-2.38767	2.77682e-23	down	Uncharacterized protein
gene9458	BBA_09459	736	389	656	155	143	163	28.16	14.92	24.87	5.76	5.17	5.81	-2.38258	1.41318e-25	down	Uncharacterized protein
gene6285	BBA_06286	3392	2440	3474	737	729	956	101.13	72.91	102.62	21.34	20.53	26.55	-2.38106	2.26145e-42	down	ATPase protein
gene5834	BBA_05835	99	129	130	45	24	24	4.73	6.17	6.15	2.09	1.08	1.07	-2.37718	1.21525e-13	down	Putative peptide transporter
gene5435	BBA_05436	431	1208	384	162	186	189	69.77	195.99	61.58	25.46	28.45	28.5	-2.37311	3.00254e-10	down	Uncharacterized protein
gene7466	BBA_07467	1981	1912	1657	502	473	498	28.02	27.11	23.22	6.89	6.32	6.56	-2.35504	4.51271e-57	down	Uncharacterized protein
Beauveria_bassiana_newGene_662	-	67	88	37	12	29	10	3.62	4.76	1.98	0.63	1.48	0.5	-2.34678	6.12658e-07	down
gene7847	BBA_07848	628	914	846	228	201	211	30.23	44.1	40.35	10.66	9.14	9.46	-2.34183	2.48141e-34	down	Cyanovirin-N protein
gene10351	BBA_10352	649	643	491	151	194	132	20.3	20.16	15.22	4.59	5.73	3.85	-2.34112	3.55313e-29	down	Protein kinase domain-containing protein
gene2768	BBA_02769	79	91	74	27	21	17	5.93	6.84	5.5	1.97	1.49	1.19	-2.34098	7.73671e-14	down	Taurine catabolism dioxygenase TauD
gene6532	BBA_06533	894	1266	877	278	224	317	30.64	43.49	29.78	9.25	7.25	10.12	-2.33927	3.90786e-31	down	Alcohol oxidase
gene3818	BBA_03819	17036	11018	8520	3836	3146	2878	1600.64	1037.59	793.11	349.97	279.27	251.89	-2.32701	2.62724e-22	down	L-lactate dehydrogenase (EC 1.1.1.27)
gene7807	BBA_07808	7807	6448	8279	1843	2254	2031	138.57	114.71	145.59	31.76	37.8	33.58	-2.31562	2.26247e-48	down	Efflux pump antibiotic resistance protein
gene7898	BBA_07899	2448	2255	2205	570	690	627	80.48	74.3	71.82	18.2	21.43	19.2	-2.31223	1.99479e-53	down	Chitinase 18-3
gene4209	BBA_04210	22	19	15	2	8	5	1.07	0.93	0.72	0.09	0.37	0.23	-2.30925	6.31041e-06	down	Ankyrin repeat protein
gene8456	BBA_08457	36	26	38	12	4	11	0.67	0.48	0.7	0.22	0.07	0.19	-2.30898	5.55135e-08	down	NACHT and WD40 domain protein
gene9592	BBA_09593	63	139	46	24	33	11	5.17	11.43	3.74	1.91	2.56	0.84	-2.30672	5.28053e-06	down	Adenosine deaminase
gene6127	BBA_06128	1882	995	951	358	307	383	29.33	15.54	14.68	5.42	4.52	5.56	-2.30669	6.52518e-22	down	C6 zinc finger domain-containing protein
gene7318	BBA_07319	906	939	1094	256	290	259	17.99	18.69	21.53	4.94	5.44	4.79	-2.30639	1.59504e-48	down	Uncharacterized protein
gene532	BBA_00533	4424	6674	5380	1531	1372	1647	108.69	164.34	130.95	36.52	31.85	37.69	-2.30345	5.41411e-36	down	4-coumarate:coenzyme A ligase
gene6320	BBA_06321	777	1236	796	222	262	296	41.92	66.84	42.55	11.63	13.36	14.88	-2.29874	3.28184e-26	down	Monodehydroascorbate reductase
gene9569	BBA_09570	22	12	18	3	5	6	2.62	1.43	2.12	0.35	0.56	0.67	-2.29675	1.0722e-05	down	Uncharacterized protein
Beauveria_bassiana_newGene_31	-	29	36	12	10	6	5	1.68	2.09	0.69	0.56	0.33	0.27	-2.29612	1.25638e-05	down
gene7589	BBA_07590	175	130	171	30	55	46	9.19	6.84	8.9	1.53	2.73	2.25	-2.29587	1.4893e-16	down	MFS drug efflux transporter, putative
gene8038	BBA_08039	127	192	203	50	56	38	32.89	49.84	52.09	12.57	13.7	9.17	-2.29347	2.66469e-15	down	Shwachman-Bodian-Diamond syndrome protein
gene9695	BBA_09696	1789	1961	1690	488	545	476	23.47	25.79	21.97	6.22	6.76	5.82	-2.29113	5.72894e-52	down	Tetratricopeptide repeat domain protein
gene8197	BBA_08198	4524	4585	3469	1256	1131	1114	388.31	394.45	295	104.68	91.72	89.07	-2.2867	4.6105e-41	down	Voltage-gated potassium channel beta-1 subunit
gene5938	BBA_05939	244	285	281	90	62	73	4.05	4.74	4.62	1.45	0.97	1.13	-2.2864	5.2815e-24	down	Fungal specific transcription factor
gene7135	BBA_07136	1067	509	975	175	278	259	54.86	26.23	49.66	8.74	13.5	12.4	-2.27423	7.95375e-19	down	Major facilitator superfamily transporter
gene7387	BBA_07388	933	1444	1194	295	347	366	51.65	80.12	65.49	15.86	18.15	18.87	-2.27141	1.02369e-32	down	Alpha-galactosidase (EC 3.2.1.22) (Melibiase)
Beauveria_bassiana_newGene_443	-	19	25	21	5	6	7	2.49	3.28	2.72	0.64	0.74	0.85	-2.26855	1.00082e-06	down	Pyridoxamine 5&apos;-phosphate oxidase
Beauveria_bassiana_newGene_740	-	10	24	28	15	1	1	0.63	1.52	1.76	0.92	0.06	0.06	-2.2678	0.00165442	down
gene4459	BBA_04460	71	105	76	22	29	20	5.2	7.71	5.51	1.56	2.01	1.36	-2.26419	3.55606e-12	down	NUDIX domain-containing protein
gene2094	BBA_02095	29790	67307	27609	12615	11660	11287	2887	6537.82	2650.91	1187.1	1067.62	1018.93	-2.26409	1.12357e-13	down	Uncharacterized protein
Beauveria_bassiana_newGene_879	-	172	303	194	72	35	84	7.22	12.75	8.07	2.94	1.39	3.29	-2.25928	2.38698e-11	down
gene199	BBA_00200	68	76	51	23	16	16	7.49	8.39	5.57	2.46	1.67	1.64	-2.25927	7.0268e-11	down	Uncharacterized protein
gene4842	BBA_04843	1819	1408	1867	474	493	479	31.64	24.55	32.17	8.01	8.1	7.76	-2.25273	3.45585e-50	down	Ferric reductase like transmembrane component
gene4392	BBA_04393	1329	1003	1312	297	365	375	20.97	15.86	20.51	4.55	5.44	5.51	-2.25107	3.14219e-43	down	C6 transcription factor, putative
gene6535	BBA_06536	163	109	95	38	40	26	6.58	4.41	3.8	1.49	1.52	0.98	-2.24993	2.4221e-12	down	Carboxylic acid transport protein
gene9391	BBA_09392	555	506	616	151	156	171	8.53	7.79	9.38	2.25	2.27	2.45	-2.2493	2.96099e-38	down	Alkaline phosphatase-like protein
gene930	BBA_00931	85	179	83	27	43	30	4.27	9.02	4.13	1.32	2.04	1.4	-2.24126	1.10274e-08	down	7 alpha-cephem-methoxylase, putative
gene5641	BBA_05642	1799	1454	1571	486	476	420	48.99	39.69	42.39	12.85	12.25	10.65	-2.2397	1.33444e-48	down	Uncharacterized protein
Beauveria_bassiana_newGene_355	-	1407	1494	990	165	438	526	89.1	94.83	62.11	10.15	26.21	31.03	-2.23942	3.63291e-12	down	hypothetical protein LEL_04875 [Cordyceps confragosa RCEF 1005]
gene7186	BBA_07187	3370	5534	4284	1065	1373	1383	120.54	198.4	151.82	36.99	46.4	46.08	-2.23564	6.37541e-28	down	Serine/threonine-protein kinase crk1
gene3768	BBA_03769	1006	474	525	193	199	183	33.53	15.83	17.34	6.25	6.27	5.68	-2.23502	7.93653e-18	down	CAMK kinase
gene306	BBA_00307	6006	6433	6303	1453	2153	1803	382.23	410.35	397.43	89.79	129.46	106.89	-2.23443	6.22585e-39	down	Uncharacterized protein
gene4259	BBA_04260	20	29	21	7	3	10	2.47	3.59	2.57	0.84	0.35	1.15	-2.22983	2.45133e-06	down	Phosphotransferase family protein
gene2628	BBA_02629	57	28	58	15	13	13	4.13	2.03	4.16	1.06	0.89	0.88	-2.22309	2.0748e-08	down	Putative conidiospore surface protein
gene1414	BBA_01415	366	397	528	136	118	122	11.78	12.81	16.84	4.25	3.59	3.66	-2.21592	5.08898e-27	down	Uncharacterized protein
Beauveria_bassiana_newGene_2040	-	397	441	400	115	149	97	10	11.13	9.98	2.81	3.54	2.27	-2.21554	5.65286e-26	down
gene8369	BBA_08370	95	151	145	31	52	31	10.64	16.95	16.09	3.37	5.5	3.23	-2.21492	5.80488e-12	down	Short-chain dehydrogenase/oxidoreductase
gene5029	BBA_05030	948	707	756	232	245	226	23	17.19	18.17	5.47	5.62	5.11	-2.21487	3.04693e-38	down	Uncharacterized protein
gene4944	BBA_04945	471	438	412	115	167	104	6.65	6.2	5.77	1.58	2.23	1.37	-2.21136	5.05701e-25	down	Phytoene dehydrogenase
gene8921	BBA_08922	563	577	535	187	163	140	35.38	36.34	33.31	11.41	9.68	8.19	-2.21084	9.31163e-33	down	Glucan 1, 4-alpha-glucosidase
gene9525	BBA_09526	246	302	222	64	77	86	13.13	16.16	11.74	3.32	3.88	4.28	-2.20675	5.9356e-21	down	MFS transporter
gene4378	BBA_04379	612	370	490	144	155	132	26.38	15.98	20.93	6.03	6.31	5.3	-2.20486	2.16055e-25	down	Proline-rich protein
gene6451	BBA_06452	17	23	12	0	13	2	1.92	2.61	1.34	0	1.39	0.21	-2.20399	0.00106122	down	Uncharacterized protein
gene1084	BBA_01085	203	259	180	72	68	49	5.34	6.83	4.7	1.84	1.69	1.2	-2.20301	1.23518e-16	down	Peptidase family M1
gene4040	BBA_04041	2558	3095	3039	760	963	848	80.85	98.05	95.17	23.32	28.76	24.97	-2.19905	4.42322e-41	down	Uncharacterized protein
gene8976	BBA_08977	52	68	43	16	19	13	2.03	2.66	1.67	0.61	0.7	0.47	-2.19699	1.78179e-09	down	Dipeptidyl peptidase III
gene191	BBA_00192	335	318	265	86	121	64	10.82	10.3	8.48	2.7	3.69	1.93	-2.19539	1.26529e-17	down	Ribonuclease H1
gene6528	BBA_06529	189	407	1072	165	164	162	5.28	11.4	29.69	4.48	4.33	4.22	-2.19446	1.18985e-06	down	Monooxygenase-like protein
gene6627	BBA_06628	953	860	823	269	267	245	36.07	32.62	30.86	9.89	9.55	8.64	-2.19342	4.78437e-43	down	OPT oligopeptide transporter
gene615	BBA_00616	263	312	327	73	89	106	12.39	14.74	15.27	3.34	3.96	4.65	-2.19328	1.34691e-23	down	Beta-galactosidase (EC 3.2.1.23)
gene1404	BBA_01405	1801	2308	1536	492	618	577	289.95	372.43	245	76.91	94	86.53	-2.18908	2.99012e-32	down	Uncharacterized protein
gene8973	BBA_08974	892	1824	719	351	302	381	122.43	250.93	97.77	46.78	39.16	48.71	-2.18829	2.93464e-13	down	Antifungal protein
gene5104	BBA_05105	4561	4848	4781	1179	1665	1391	573.19	610.66	595.28	143.87	197.69	162.84	-2.18548	4.30387e-40	down	GPI anchored protein, putative
Beauveria_bassiana_newGene_560	-	60	40	62	14	21	13	4.07	2.72	4.17	0.92	1.35	0.82	-2.17936	1.31664e-09	down	Cell division control protein 42 [Beauveria bassiana D1-5]
gene989	BBA_00990	649	394	513	139	166	160	19.78	12.04	15.49	4.11	4.78	4.54	-2.17783	1.03719e-25	down	HLH transcription factor (Hpa3), putative
gene7001	BBA_07002	172	242	146	49	50	70	4.09	5.76	3.44	1.13	1.12	1.55	-2.17655	3.33073e-14	down	Chromo domain-containing protein
Beauveria_bassiana_newGene_1071	-	249	263	237	79	66	80	5.27	5.57	4.97	1.62	1.32	1.58	-2.17532	5.0333e-24	down
gene4494	BBA_04495	69	54	48	17	22	12	8.6	6.74	5.93	2.06	2.59	1.39	-2.17324	6.2787e-10	down	DNA-binding protein
gene4119	BBA_04120	9017	8343	8197	2348	2567	2795	538.2	499.12	484.74	136.08	144.76	155.4	-2.17101	6.09459e-49	down	Aldehyde dehydrogenase, putative
Beauveria_bassiana_newGene_1634	-	58	42	51	12	25	8	2.75	1.99	2.39	0.55	1.12	0.35	-2.16908	5.9139e-08	down	hypothetical protein BBA_00654 [Beauveria bassiana ARSEF 2860] EJP71024.1 hypothetical protein BBA_00654 [Beauveria bassiana ARSEF 2860]
gene9358	BBA_09359	270	237	219	68	69	82	14.58	12.82	11.71	3.56	3.52	4.12	-2.16905	4.49038e-23	down	Hemolysin-III channel protein Izh2, putative
gene9891	BBA_09892	420	523	400	144	133	129	18.65	23.28	17.6	6.21	5.58	5.34	-2.16797	1.74244e-27	down	Ferric-chelate reductase
gene9547	BBA_09548	76	100	103	32	27	25	20.03	26.42	26.9	8.19	6.72	6.14	-2.16618	2.23886e-13	down	Reverse transcriptase, RNaseH
gene2300	BBA_02301	1108	520	612	219	220	237	27.63	13	15.12	5.3	5.18	5.51	-2.16317	2.99817e-18	down	Plasma membrane fusion protein PRM1
gene4123	BBA_04124	622	654	584	198	155	212	10.86	11.45	10.11	3.36	2.56	3.45	-2.16181	1.10825e-33	down	C6 transcription factor
gene1162	BBA_01163	12340	7627	9685	3073	3113	2764	301.1	186.53	234.13	72.81	71.76	62.82	-2.16174	6.88736e-32	down	Phosphomannomutase (EC 5.4.2.8)
gene9758	BBA_09759	180	181	121	46	62	38	7.61	7.67	5.07	1.89	2.48	1.5	-2.16035	2.89401e-13	down	Major Facilitator Superfamily protein
gene1147	BBA_01148	43	28	29	7	17	6	3.93	2.56	2.63	0.62	1.47	0.51	-2.15636	1.31206e-06	down	Uncharacterized protein
gene9784	BBA_09785	474	499	549	132	184	147	22.16	23.39	25.43	5.99	8.13	6.4	-2.15534	3.01637e-30	down	3-hydroxybutyryl-CoA dehydratase
gene3268	BBA_03269	11255	12337	11377	3066	3827	3783	195.5	214.79	195.8	51.71	62.81	61.21	-2.15522	1.192e-42	down	Fungal specific transcription factor
gene2416	BBA_02417	311	477	333	135	91	117	9.74	14.97	10.33	4.1	2.69	3.41	-2.15345	1.28001e-18	down	Secreted aspartic proteinase
gene3827	BBA_03828	77	103	179	43	34	32	4.16	5.58	9.59	2.26	1.74	1.61	-2.14922	1.76847e-09	down	Cytochrome P450 CYP540B16
gene8395	BBA_08396	198	244	226	72	81	51	7.86	9.71	8.89	2.78	3.04	1.89	-2.14739	6.92278e-18	down	Glycosyltransferase family 2
gene3573	BBA_03574	2634	3436	2819	992	815	923	21.11	27.61	22.39	7.72	6.17	6.89	-2.14694	2.30226e-36	down	Canalicular multispecific organic anion transporter 1
gene8799	BBA_08800	571	563	557	167	153	199	10.04	9.92	9.7	2.85	2.54	3.26	-2.1461	2.01544e-35	down	Peptidase C14
gene1331	BBA_01332	1499	1687	1570	490	486	483	35.93	40.53	37.28	11.4	11.01	10.78	-2.14608	2.84203e-49	down	Amidase family protein
gene6331	BBA_06332	546	170	215	109	93	81	28.53	8.9	11.13	5.53	4.59	3.94	-2.14467	1.92712e-08	down	Gamma-glutamyltranspeptidase
gene3927	BBA_03928	131	175	88	53	41	27	6	8.04	4	2.36	1.77	1.15	-2.14129	2.34888e-09	down	Uncharacterized protein
gene4927	BBA_04928	577	829	562	195	210	204	9.88	14.23	9.53	3.24	3.4	3.25	-2.13804	1.20001e-25	down	Uncharacterized protein
gene4969	BBA_04970	4982	4786	5966	1501	1758	1593	247.31	238.12	293.42	72.35	82.45	73.66	-2.13504	1.93868e-43	down	Dihydroxyacetone kinase
gene6531	BBA_06532	171	345	628	150	99	103	9.72	19.65	35.37	8.28	5.32	5.45	-2.13195	2.75098e-08	down	DUF500 domain protein
gene1563	BBA_01564	234	200	217	64	73	64	11.44	9.8	10.51	3.04	3.37	2.92	-2.13163	4.23995e-22	down	Uncharacterized protein
gene3957	BBA_03958	49	76	60	14	30	13	1.41	2.19	1.71	0.39	0.81	0.35	-2.13159	4.36457e-08	down	NACHT domain protein
gene6797	BBA_06798	1174	1053	1876	446	371	450	19.87	17.86	31.46	7.33	5.93	7.1	-2.13013	2.65378e-25	down	Phosphoinositide phospholipase C (EC 3.1.4.11)
gene5211	BBA_05212	5001	6063	5081	1582	2036	1393	531.97	646.42	535.48	163.4	204.62	138.03	-2.12786	2.32255e-30	down	ATP synthase F0
gene1459	BBA_01460	112	148	47	14	45	37	28.51	37.76	11.85	3.46	10.82	8.77	-2.12781	1.41384e-05	down	Uncharacterized protein
gene9552	BBA_09553	18	17	24	4	5	9	1.68	1.59	2.22	0.36	0.44	0.78	-2.12776	8.63897e-06	down	Uncharacterized protein
gene2733	BBA_02734	17436	19603	17952	6337	5389	5348	805.56	907.76	821.73	284.29	235.23	230.16	-2.12761	7.819e-40	down	Formate dehydrogenase
gene3564	BBA_03565	1006	1120	1061	318	372	300	33	36.82	34.48	10.13	11.53	9.17	-2.12625	3.01012e-40	down	GABA-specific permease
gene689	BBA_00690	7685	3949	4427	973	2796	1190	161.04	82.94	91.91	19.8	55.36	23.23	-2.1259	4.1786e-09	down	Uncharacterized protein
gene8757	BBA_08758	1996	1959	1780	590	625	572	44.98	44.25	39.74	12.91	13.31	12.01	-2.1224	3.80485e-48	down	FAD dependent oxidoreductase
gene620	BBA_00621	761	939	835	271	237	284	14.64	18.1	15.91	5.06	4.31	5.09	-2.12183	1.70287e-36	down	Ankyrin repeat domain-containing protein 52
gene3771	BBA_03772	1387	814	1074	344	357	315	33.64	19.79	25.81	8.1	8.18	7.12	-2.1217	1.6002e-28	down	NADPH oxidase regulator NoxR
gene5390	BBA_05391	2509	2548	3073	933	741	863	59.14	60.19	71.76	21.35	16.5	18.95	-2.11862	3.02582e-40	down	Modin protein
gene7691	BBA_07692	656	679	491	194	189	189	37.72	39.13	27.97	10.83	10.27	10.12	-2.11698	1.21173e-28	down	Dimethylaniline monooxygenase 3
gene8392	BBA_08393	1318	697	1040	337	332	284	46.31	24.55	36.2	11.5	11.02	9.3	-2.11135	2.54239e-23	down	FAD binding domain-containing protein
gene4745	BBA_04746	1803	1391	1299	481	460	469	47.8	36.97	34.12	12.38	11.52	11.58	-2.11081	5.67528e-39	down	HypA protein
gene2529	BBA_02530	186	285	211	40	98	78	11.33	17.4	12.73	2.37	5.64	4.43	-2.10516	3.00521e-11	down	Pantothenate transporter
gene7566	BBA_07567	694	1443	486	248	301	290	39.75	82.84	27.58	13.79	16.29	15.47	-2.10111	2.00757e-10	down	Nonspecific lipid-transfer protein
Beauveria_bassiana_newGene_1035	-	51	38	37	12	3	25	5.76	4.3	4.14	1.32	0.32	2.63	-2.09343	1.36453e-05	down	cAMP phosphodiesterase class-II
gene2036	BBA_02037	146	203	175	77	44	46	6.83	9.51	8.11	3.5	1.94	2	-2.08688	8.94979e-13	down	Multicopper oxidase
gene892	BBA_00893	166	155	128	45	31	69	8.6	8.05	6.57	2.26	1.52	3.33	-2.07546	4.14571e-12	down	Amino acid/polyamine transporter I
gene8786	BBA_08787	69	72	74	17	25	27	3.25	3.4	3.46	0.78	1.11	1.19	-2.07539	7.62002e-12	down	ATP-binding cassette sub-family G member 5
gene9770	BBA_09771	15	26	25	7	10	4	1.18	2.05	1.95	0.53	0.74	0.29	-2.06945	1.5562e-05	down	FAD dependent oxidoreductase
gene9392	BBA_09393	1156	1214	1176	373	404	373	26.51	27.91	26.72	8.31	8.75	7.97	-2.06474	6.02567e-46	down	Sugar transport protein
gene1423	BBA_01424	165	107	105	39	43	40	17.12	11.13	10.8	3.93	4.22	3.87	-2.06188	1.2915e-12	down	Uncharacterized protein
gene7047	BBA_07048	541	262	322	65	165	135	111.13	53.94	65.53	12.96	32.02	25.83	-2.06064	7.38937e-10	down	Uncharacterized protein
gene9387	BBA_09388	21292	31722	20580	8325	7161	8660	660.59	986.44	632.6	250.8	209.91	250.28	-2.0567	1.80518e-24	down	Cobalamin-independent methionine synthase
gene328	BBA_00329	3405	3006	3302	1084	1121	955	381.26	337.36	366.31	117.86	118.59	99.61	-2.05657	1.48976e-41	down	Uncharacterized protein
gene2337	BBA_02338	1068	1032	1123	396	317	337	63.49	61.49	66.14	22.86	17.81	18.66	-2.05594	1.51016e-40	down	Uncharacterized protein
gene7674	BBA_07675	85	134	128	44	37	32	10.96	17.32	16.35	5.51	4.51	3.84	-2.05518	1.3982e-11	down	Uncharacterized protein
gene2196	BBA_02197	1225	1406	1062	395	422	397	26.08	30	22.4	8.17	8.49	7.87	-2.04821	4.22417e-36	down	Nucleoside-diphosphate-sugar epimerase
gene4711	BBA_04712	1000	953	1083	309	337	350	9.39	8.97	10.08	2.82	2.99	3.06	-2.04763	1.12814e-43	down	BRCA1 C Terminus (BRCT) domain containing protein
gene8371	BBA_08372	13307	17637	13333	5179	4497	4907	1169.14	1553.13	1160.6	441.83	373.29	401.6	-2.0472	2.10519e-31	down	Uncharacterized protein
gene9667	BBA_09668	875	1183	1044	347	344	331	20.53	27.81	24.26	7.9	7.62	7.23	-2.04418	1.73329e-33	down	Uncharacterized protein
gene2450	BBA_02451	8234	10051	8883	2857	2831	3282	192.35	235.33	205.59	64.81	62.48	71.42	-2.04375	1.62296e-38	down	Oligopeptide transporter
gene2382	BBA_02383	31	69	30	6	21	16	11.99	26.75	11.5	2.25	7.67	5.77	-2.04016	4.39592e-05	down	Uncharacterized protein
gene5840	BBA_05841	140	244	220	111	31	57	2.47	4.31	3.84	1.9	0.52	0.94	-2.03928	4.9015e-07	down	ABC transporter, putative
gene6330	BBA_06331	1306	1436	947	416	435	372	35.27	38.87	25.34	10.91	11.1	9.36	-2.03539	1.38702e-27	down	Beta-lactamase family protein
gene6124	BBA_06125	595	523	572	178	190	191	16.23	14.3	15.46	4.72	4.9	4.85	-2.03475	1.61365e-34	down	Uncharacterized protein
gene7957	BBA_07958	222	151	163	61	63	53	13.47	9.18	9.8	3.59	3.61	2.99	-2.0321	1.61088e-15	down	SWIM zinc finger protein
gene7853	BBA_07854	52	93	51	21	27	17	1.84	3.3	1.79	0.72	0.9	0.56	-2.03117	1.16049e-07	down	Pfs, NACHT, and Ankyrin domain protein
gene7885	BBA_07886	225	366	277	95	99	95	15.48	25.23	18.88	6.35	6.43	6.09	-2.03072	7.48071e-17	down	Hsp20-like protein
gene6419	BBA_06420	738	1230	921	383	295	284	23.87	39.87	29.51	12.03	9.01	8.56	-2.0296	1.58977e-20	down	Oligopeptide transporter
gene8728	BBA_08729	481	770	470	235	176	163	8.31	13.34	8.05	3.94	2.87	2.62	-2.02803	1.91415e-16	down	Phosphatidylserine decarboxylase family protein
gene416	BBA_00417	272	163	216	66	66	86	15.15	9.1	11.92	3.57	3.47	4.46	-2.01481	1.84608e-15	down	K-family cellulase
gene9753	BBA_09754	854	707	770	296	258	226	47.72	39.6	42.63	16.06	13.62	11.76	-2.01465	8.00661e-32	down	Sugar transporter
gene5046	BBA_05047	75	161	114	35	45	38	4.36	9.38	6.57	1.98	2.47	2.06	-2.01229	4.78173e-09	down	D-isomer specific 2-hydroxyacid dehydrogenase
gene8166	BBA_08167	4310	3426	3506	1303	1318	1155	80.45	64.1	64.84	23.62	23.24	20.08	-2.0107	1.00737e-36	down	DUF323 domain-containing protein
gene2816	BBA_02817	1913	2260	2681	940	696	676	35.14	41.61	48.8	16.77	12.08	11.57	-2.00388	1.05097e-26	down	Copper fist DNA binding domain-containing protein
gene895	BBA_00896	584	1120	802	260	337	255	19.8	38.05	26.93	8.56	10.79	8.05	-2.00206	1.12397e-16	down	Major facilitator superfamily transporter
gene4761	BBA_04762	276	398	306	124	115	95	23.69	34.24	26.02	10.33	9.33	7.6	-1.99383	1.065e-17	down	Uncharacterized protein
gene3660	BBA_03661	1480	1740	1408	563	579	435	106.13	125.06	100.04	39.2	39.23	29.06	-1.99271	2.00546e-30	down	Tat pathway signal sequence
gene2498	BBA_02499	744	874	923	318	277	273	24.66	29.03	30.31	10.23	8.67	8.43	-1.98858	1.7484e-32	down	Tyrosine phosphatase
gene7925	BBA_07926	808	690	893	241	296	280	43.13	36.91	47.22	12.49	14.93	13.92	-1.98673	3.71164e-33	down	NADPH oxidase
gene7994	BBA_07995	236	475	298	113	131	103	41.59	83.91	52.03	19.34	21.81	16.91	-1.98605	1.38589e-12	down	Uncharacterized protein
gene2439	BBA_02440	1334	1433	1219	415	428	527	65.35	70.36	59.16	19.74	19.81	24.05	-1.98594	1.41135e-37	down	Peptidase M61 domain protein
gene9613	BBA_09614	649	550	740	244	194	226	48.94	41.57	55.28	17.86	13.82	15.87	-1.98232	5.52334e-29	down	Uncharacterized protein
gene5122	BBA_05123	237	355	308	92	132	85	11.86	17.81	15.28	4.47	6.24	3.96	-1.98225	6.52977e-15	down	Putative Zn(II)2Cys6 transcription factor
gene9100	BBA_09101	51	41	40	23	8	14	2.82	2.28	2.19	1.24	0.42	0.72	-1.98038	3.02992e-07	down	Uncharacterized protein
gene282	BBA_00283	18	54	18	11	8	12	1.18	3.54	1.16	0.7	0.49	0.73	-1.97973	0.000240374	down	Membrane transporter
gene8301	BBA_08302	1049	834	1027	362	361	277	30.42	24.24	29.51	10.19	9.89	7.48	-1.97442	1.18191e-30	down	NupC family nucleoside transporter
gene1337	BBA_01338	1513	1317	1138	467	499	403	40.52	35.36	30.2	12.15	12.63	10.05	-1.97337	4.00594e-32	down	Glycosyl hydrolase family 76
gene9515	BBA_09516	2974	3254	2563	955	1041	1050	225.01	246.76	192.12	70.16	74.41	74	-1.97305	2.65677e-35	down	NmrA family transcriptional regulator
Beauveria_bassiana_newGene_1010	-	343	259	315	132	85	99	6.83	5.17	6.21	2.55	1.6	1.84	-1.97116	5.92792e-18	down
gene4077	BBA_04078	2264	3230	1959	895	823	881	193.77	277.08	166.12	74.38	66.55	70.24	-1.96757	9.83664e-23	down	Adenosine kinase
gene5741	BBA_05742	187	177	183	66	56	68	9.76	9.26	9.46	3.34	2.76	3.31	-1.96392	4.43215e-18	down	Oxidoreductase-like protein
gene3648	BBA_03649	5325	5818	2796	1398	1920	1556	374.94	410.6	195.05	95.58	127.73	102.06	-1.96273	9.56318e-15	down	Glucose-repressible protein
gene4287	BBA_04288	2748	2954	2571	894	1047	943	59.35	63.95	55.02	18.75	21.37	18.97	-1.96217	6.2383e-37	down	Uncharacterized protein
Beauveria_bassiana_newGene_2069	-	30	66	41	10	14	24	5.62	12.39	7.61	1.82	2.48	4.19	-1.95876	7.52978e-06	down
Beauveria_bassiana_newGene_804	-	65	42	37	11	21	18	1.79	1.16	1.01	0.29	0.55	0.46	-1.95733	3.86163e-07	down	hypothetical protein BCR34DRAFT_567583 [Clohesyomyces aquaticus]
gene2431	BBA_02432	129	210	146	62	54	54	17.39	28.37	19.49	8.11	6.88	6.78	-1.95531	5.77194e-12	down	Triacylglycerol lipase
gene1968	BBA_01969	1993	1380	1402	498	644	525	91.18	63.28	63.55	22.12	27.84	22.37	-1.95509	2.16638e-27	down	Uncharacterized protein
gene700	BBA_00701	483	595	565	182	199	195	23.13	28.56	26.8	8.46	9	8.7	-1.95388	4.48145e-28	down	Uncharacterized protein
gene1876	BBA_01877	3223	3934	3900	1190	1410	1288	90.65	110.9	108.67	32.5	37.47	33.74	-1.94955	1.08753e-34	down	Alpha-glucosidase b
gene1928	BBA_01929	357	383	465	154	118	155	8.63	9.28	11.13	3.61	2.69	3.49	-1.93591	2.12112e-22	down	WD40 repeat protein
gene1950	BBA_01951	1556	1437	1560	484	566	565	172.28	159.47	171.13	52.04	59.21	58.27	-1.93542	5.44444e-43	down	HpcH/HpaI aldolase/citrate lyase family protein
gene3779	BBA_03780	33	21	29	13	10	6	1.75	1.12	1.53	0.67	0.5	0.3	-1.93533	7.58599e-06	down	F-box domain protein
gene2653	BBA_02654	659	481	537	213	169	212	18.44	13.49	14.88	5.79	4.47	5.52	-1.93525	3.3932e-25	down	Carbon-nitrogen hydrolase
gene2580	BBA_02581	56	100	84	31	30	24	4.63	8.29	6.89	2.49	2.35	1.85	-1.93477	9.40619e-09	down	Fatty acid hydroxylase superfamily protein
gene2372	BBA_02373	831	1269	1060	366	385	376	20.19	30.9	25.51	8.63	8.84	8.51	-1.93187	2.93266e-26	down	Major facilitator superfamily transporter
Beauveria_bassiana_newGene_1473	-	31	45	22	3	15	17	4.43	6.45	3.12	0.42	2.03	2.26	-1.92673	0.000103199	down
gene1356	BBA_01357	2933	2849	3665	1279	996	1096	74.2	72.24	91.86	31.42	23.81	25.83	-1.92327	4.7256e-31	down	Short chain dehydrogenase
gene2699	BBA_02700	29	13	12	3	8	8	1.73	0.78	0.71	0.17	0.45	0.45	-1.92313	0.000524936	down	Uncharacterized protein
gene5131	BBA_05132	30	54	30	5	14	22	4.96	8.96	4.92	0.8	2.19	3.39	-1.92109	5.26164e-05	down	Uncharacterized protein
gene6638	BBA_06639	875	528	868	259	298	252	28.47	17.22	27.98	8.18	9.16	7.64	-1.92093	3.24498e-21	down	Sugar transporter
gene2607	BBA_02608	61	44	33	21	18	10	12.89	9.32	6.91	4.31	3.59	1.97	-1.92028	1.41689e-06	down	Biotrophy-associated secreted protein 2
Beauveria_bassiana_newGene_1577	-	15	13	12	10	1	3	2.02	1.75	1.6	1.3	0.13	0.38	-1.91964	0.00128406	down	MHYT domain signaling protein [Beauveria bassiana ARSEF 2860] EJP64743.1 MHYT domain signaling protein [Beauveria bassiana ARSEF 2860]
gene7943	BBA_07944	1187	1486	1076	473	460	416	89.73	112.59	80.59	34.72	32.85	29.29	-1.91754	2.3742e-28	down	PAF acetylhydrolase
gene4968	BBA_04969	2263	2015	2111	537	865	902	437.67	390.6	404.5	100.85	158.06	162.5	-1.91507	4.01924e-25	down	Ribose 5-phosphate isomerase
gene7532	BBA_07533	576	1081	627	269	294	265	11.76	22.11	12.68	5.33	5.67	5.04	-1.91259	3.43715e-15	down	NADP-dependent alcohol dehydrogenase
gene728	BBA_00729	234	376	291	115	103	108	13.53	21.8	16.67	6.46	5.63	5.82	-1.91059	1.74501e-15	down	Major facilitator superfamily transporter
gene6733	BBA_06734	701	846	777	273	242	327	32.5	39.32	35.7	12.29	10.6	14.12	-1.90953	9.62534e-29	down	D-lactate dehydrogenase
gene9012	BBA_09013	182	227	165	71	81	56	24.09	30.12	21.64	9.13	10.13	6.91	-1.90375	2.35168e-13	down	Uncharacterized protein
gene8056	BBA_08057	319	220	230	89	111	78	13.43	9.28	9.59	3.64	4.41	3.06	-1.90176	3.62562e-15	down	6-hydroxy-D-nicotine oxidase
gene5481	BBA_05482	621	550	591	225	183	233	34.77	30.86	32.78	12.23	9.68	12.15	-1.89859	4.60643e-29	down	Uncharacterized protein
gene8494	BBA_08495	51	39	21	24	10	6	2.52	1.93	1.03	1.15	0.47	0.28	-1.89492	0.000269713	down	Glycosyltransferase family 20
Beauveria_bassiana_newGene_1072	-	91	36	44	16	21	25	1.98	0.79	0.95	0.34	0.43	0.51	-1.89402	5.54888e-06	down
gene4803	BBA_04804	174	370	377	128	119	89	9.01	19.21	19.35	6.44	5.82	4.29	-1.89313	8.27881e-10	down	Tripeptidyl peptidase SED3
gene7008	BBA_07009	159	296	101	73	69	63	19.38	36.17	12.2	8.64	7.95	7.15	-1.88986	4.53431e-07	down	Alkaline foam protein B
gene9245	BBA_09246	10461	8485	9893	3365	3197	4023	85.4	69.43	80.02	26.67	24.66	30.59	-1.88673	2.60507e-34	down	Uncharacterized protein
gene3161	BBA_03162	1069	972	1136	396	347	424	21.09	19.22	22.21	7.59	6.47	7.79	-1.8845	4.422e-37	down	Myb-like DNA-binding domain-containing protein
Beauveria_bassiana_newGene_1441	-	346	327	297	109	136	112	12.02	11.38	10.22	3.68	4.46	3.62	-1.881	2.00592e-20	down
Beauveria_bassiana_newGene_1768	-	296	325	319	125	102	120	7.12	7.84	7.6	2.92	2.32	2.69	-1.8779	5.12019e-21	down	Aminopeptidase
Beauveria_bassiana_newGene_582	-	248	253	226	104	83	81	14.29	14.61	12.9	5.82	4.52	4.35	-1.87773	1.04994e-17	down
gene1947	BBA_01948	35	20	30	12	11	8	4.25	2.44	3.61	1.42	1.26	0.91	-1.87526	1.25544e-05	down	Uncharacterized protein
gene7025	BBA_07026	337	343	448	161	132	124	11.01	11.23	14.5	5.11	4.07	3.77	-1.87042	1.98225e-19	down	Ornithine-oxo-acid transaminase
gene3819	BBA_03820	1399	1658	1193	561	501	524	94.92	112.75	80.19	36.96	32.11	33.12	-1.86595	2.12545e-28	down	Sarcosine oxidase
gene9464	BBA_09465	77	52	76	29	13	34	2.09	1.41	2.04	0.76	0.33	0.86	-1.8656	2.02297e-07	down	Reverse transcriptase, RNaseH
Beauveria_bassiana_newGene_1929	-	2042	2188	1986	574	880	873	63.51	68.2	61.2	17.33	25.86	25.29	-1.86249	4.60578e-26	down	hypothetical protein BBA_08027 [Beauveria bassiana ARSEF 2860] EJP63016.1 hypothetical protein BBA_08027 [Beauveria bassiana ARSEF 2860]
gene5884	BBA_05885	647	797	543	282	252	208	16.12	19.9	13.4	6.82	5.93	4.83	-1.86233	2.12293e-19	down	FAD binding domain-containing protein
gene5346	BBA_05347	923	1020	1208	389	380	409	30.78	34.1	39.92	12.6	11.97	12.71	-1.8592	4.59427e-33	down	Ncp1-like protein
gene7730	BBA_07731	255	329	371	111	108	139	3.61	4.67	5.21	1.53	1.45	1.83	-1.85779	2.98362e-17	down	Ankyrin repeat domain protein
gene8562	BBA_08563	1091	1355	1370	501	450	479	11.75	14.62	14.61	5.24	4.58	4.8	-1.85719	1.74813e-32	down	ABC transporter, putative
gene288	BBA_00289	757	696	706	279	284	246	18.1	16.68	16.72	6.48	6.42	5.48	-1.85378	4.32482e-31	down	Uncharacterized protein
gene3837	BBA_03838	2258	2608	2554	903	992	909	44.34	51.33	49.69	17.22	18.41	16.63	-1.84478	3.53107e-34	down	MFS transporter
gene5302	BBA_05303	1228	594	736	346	292	324	40.43	19.6	24.01	11.06	9.08	9.94	-1.84461	4.12176e-15	down	Subtilase-like protein
gene3013	BBA_03014	80	79	97	27	29	41	15.37	15.22	18.47	5.04	5.26	7.34	-1.83772	1.34553e-10	down	BZIP transcription factor
gene6626	BBA_06627	431	607	530	194	199	204	24.4	34.45	29.73	10.67	10.65	10.76	-1.83656	1.82952e-21	down	Dihydrodipicolinate synthase
gene5671	BBA_05672	282	321	304	121	115	109	17.46	19.92	18.65	7.28	6.73	6.29	-1.83389	7.63517e-20	down	Beta-glucosidase, putative
gene5506	BBA_05507	48	31	30	17	17	7	9.41	6.09	5.82	3.23	3.15	1.28	-1.83316	1.09842e-05	down	Uncharacterized protein
gene5846	BBA_05847	700	541	579	235	246	212	27.47	21.28	22.51	8.95	9.12	7.75	-1.82922	3.87583e-25	down	Putative glycosyl hydrolase
gene6326	BBA_06327	75	63	59	31	17	27	3.06	2.57	2.38	1.23	0.65	1.02	-1.8278	1.49837e-08	down	Methyltransferase-like protein
Beauveria_bassiana_newGene_1462	-	34	45	29	17	16	8	4.55	6.04	3.85	2.21	2.03	1	-1.82682	6.60348e-06	down	ABC transporter, transmembrane domain, type 1
gene10307	BBA_10308	503	657	573	236	238	190	23.83	31.2	26.9	10.86	10.65	8.39	-1.82389	1.53839e-21	down	Metalloreductase, putative
gene1929	BBA_01930	2036	2917	2036	570	1384	734	80.21	115.19	79.47	21.81	51.52	26.94	-1.82224	3.58453e-10	down	OPT peptide transporter Mtd1
gene6905	BBA_06906	201	237	195	91	75	78	14.64	17.3	14.07	6.43	5.16	5.29	-1.81559	1.774e-15	down	Integral membrane protein Pth11-like, putative
gene9612	BBA_09613	402	369	420	165	103	194	11.08	10.19	11.47	4.42	2.68	4.98	-1.80836	2.28043e-16	down	Vegetative incompatibility protein HET-E-1
gene1351	BBA_01352	1512	1513	1513	660	518	584	30.49	30.58	30.23	12.92	9.87	10.97	-1.80445	1.15242e-33	down	Uncharacterized protein
gene1641	BBA_01642	66	47	47	23	14	25	13.37	9.54	9.43	4.53	2.68	4.72	-1.80149	2.40909e-07	down	Uncharacterized protein
gene9886	BBA_09887	32	34	35	9	19	11	7.22	7.69	7.82	1.97	4.05	2.31	-1.80117	3.87711e-06	down	Endoribonuclease L-PSP
gene2758	BBA_02759	956	1486	1199	598	423	398	96.19	149.87	119.53	58.43	40.21	37.31	-1.80033	5.14931e-17	down	Uncharacterized protein
gene8334	BBA_08335	1283	945	1231	522	350	475	25.41	18.76	24.16	10.04	6.55	8.76	-1.79714	9.30701e-24	down	Uncharacterized protein
gene3940	BBA_03941	1268	1031	1033	436	457	407	34.5	28.12	27.85	11.52	11.75	10.32	-1.79548	3.30565e-31	down	Uncharacterized protein
gene3982	BBA_03983	281	234	238	100	105	89	6.76	5.64	5.67	2.34	2.39	1.99	-1.79322	1.8901e-17	down	MFS quinate transporter
Beauveria_bassiana_newGene_2022	-	48	42	28	17	12	17	4.02	3.52	2.32	1.38	0.95	1.32	-1.79248	2.84667e-06	down	MFS transporter
gene4900	BBA_04901	41	46	41	10	21	19	2.31	2.6	2.29	0.55	1.12	1	-1.79094	6.85168e-07	down	Uncharacterized protein
gene3884	BBA_03885	7616	17366	13214	4921	5146	5022	39.44	90.13	67.79	24.74	25.18	24.22	-1.78827	1.49218e-12	down	Uncharacterized protein
Beauveria_bassiana_newGene_1787	-	1536	1025	1214	517	516	444	61.43	41.09	48.11	20.08	19.5	16.54	-1.78793	3.44981e-25	down	Metalloprotease stcE [Beauveria bassiana D1-5]
gene3915	BBA_03916	98	97	98	40	37	38	9.06	8.99	8.98	3.59	3.23	3.27	-1.78562	4.29905e-12	down	3-alpha-(Or 20-beta)-hydroxysteroid dehydrogenase
Beauveria_bassiana_newGene_55	-	28	13	18	5	4	14	4.99	2.32	3.18	0.87	0.67	2.33	-1.78334	0.000774597	down	hypothetical protein BBA_09447 [Beauveria bassiana ARSEF 2860] EJP61604.1 hypothetical protein BBA_09447 [Beauveria bassiana ARSEF 2860]
Beauveria_bassiana_newGene_822	-	71	85	89	38	38	20	3.06	3.67	3.8	1.59	1.55	0.8	-1.78286	2.47206e-08	down
gene1994	BBA_01995	278	468	365	136	201	101	27.6	46.57	35.9	13.11	18.85	9.34	-1.78227	4.13123e-10	down	Methyltransferase-like protein
gene8601	BBA_08602	2276	3271	1207	885	941	858	37.76	54.39	19.84	14.26	14.75	13.26	-1.78226	5.14015e-10	down	LysM domain-containing protein
gene1128	BBA_01129	1014	1012	1585	497	400	525	87.54	87.57	135.57	41.66	32.63	42.22	-1.78203	1.70907e-20	down	Inversin protein alternative isoform
gene9921	BBA_09922	452	74	198	103	103	76	23.17	3.8	10.06	5.13	4.99	3.63	-1.7804	0.000242824	down	Uncharacterized protein
gene4489	BBA_04490	81	67	70	27	24	35	6.7	5.56	5.74	2.17	1.88	2.7	-1.77859	1.58711e-09	down	Uncharacterized protein
gene2864	BBA_02865	671	844	922	353	289	323	29.96	37.77	40.79	15.31	12.19	13.44	-1.7766	8.08625e-24	down	Serine carboxypeptidase
gene4827	BBA_04828	163	74	113	31	79	27	6.82	3.11	4.69	1.26	3.13	1.05	-1.7766	5.65882e-05	down	Vacuolar basic amino acid transporter 1
gene9336	BBA_09337	44	46	47	22	12	20	2.64	2.77	2.8	1.28	0.68	1.12	-1.77621	3.15919e-07	down	C6 transcription factor
gene4391	BBA_04392	461	300	429	164	119	188	18.98	12.38	17.5	6.56	4.63	7.21	-1.77472	1.68613e-15	down	Lipase/thioesterase
gene7605	BBA_07606	874	1028	1178	425	406	389	28.55	33.66	38.13	13.48	12.53	11.84	-1.77468	3.89912e-28	down	Uncharacterized protein
gene3937	BBA_03938	4026	4368	3326	1621	1501	1551	76.57	83.27	62.67	29.94	26.97	27.48	-1.76966	1.30663e-27	down	Sodium/hydrogen exchanger family protein
gene8829	BBA_08830	1037	942	861	379	387	364	64.57	58.79	53.12	22.91	22.77	21.11	-1.76912	4.348e-31	down	Uncharacterized protein
Beauveria_bassiana_newGene_2107	-	14	41	41	16	10	12	0.94	2.75	2.72	1.04	0.63	0.75	-1.76881	0.000274987	down	hypothetical protein LLEC1_01688 [Cordyceps confragosa]
gene3665	BBA_03666	23	79	43	14	25	19	0.51	1.77	0.95	0.3	0.53	0.39	-1.76734	0.000249549	down	ABC bile acid transporter, putative
gene5664	BBA_05665	1960	2514	1730	881	786	814	449.05	577.3	392.7	195.99	170.14	173.72	-1.76715	2.46259e-23	down	L-PSP endoribonuclease family protein Brt1
gene2451	BBA_02452	1199	1451	1229	492	503	558	47.34	57.42	48.08	18.86	18.76	20.52	-1.76513	1.55282e-30	down	Ferulic acid esterase (FaeA), putative
gene3209	BBA_03210	54	50	65	33	14	20	2.56	2.37	3.05	1.52	0.63	0.88	-1.76436	7.07029e-07	down	Uncharacterized protein
gene1086	BBA_01087	1398	2203	1400	662	692	654	110.74	174.91	109.87	50.92	51.79	48.26	-1.7637	6.60794e-19	down	Amidohydrolase-like protein
Beauveria_bassiana_newGene_518	-	409	225	304	116	123	135	27.75	15.3	20.43	7.64	7.88	8.53	-1.76181	1.57778e-13	down	hypothetical protein BBA_01642 [Beauveria bassiana ARSEF 2860] EJP69677.1 hypothetical protein BBA_01642 [Beauveria bassiana ARSEF 2860]
gene8845	BBA_08846	211	1332	3051	935	307	585	32.39	204.97	464.08	139.39	44.53	83.66	-1.76132	0.0081861	down	Uncharacterized protein
gene4400	BBA_04401	6677	3453	6167	1827	2417	2250	165.95	86.02	151.86	44.09	56.76	52.09	-1.76051	9.19206e-16	down	Sporulation-specific protein
Beauveria_bassiana_newGene_1682	-	160	191	169	58	102	48	6.81	8.15	7.12	2.4	4.1	1.9	-1.7577	6.66961e-09	down
gene4456	BBA_04457	1283	1645	1377	553	570	610	81.83	105.16	87.01	34.25	34.35	36.24	-1.75735	1.91038e-29	down	Uncharacterized protein
gene9057	BBA_09058	37	31	37	12	9	21	2.18	1.83	2.16	0.69	0.5	1.15	-1.75487	7.63529e-06	down	Fungal specific transcription factor
gene5820	BBA_05821	6252	8016	4977	3067	2153	2551	514.39	661.05	405.71	245.03	167.36	195.51	-1.75389	7.76296e-17	down	Oxidoreductase family protein
gene6453	BBA_06454	4829	4743	4910	1844	2052	1929	214.14	210.81	215.72	79.4	85.97	79.68	-1.7538	1.26551e-34	down	Glycosyltransferase family 17
gene5998	BBA_05999	2098	1256	1208	560	735	540	52.15	31.29	29.75	13.52	17.26	12.5	-1.74875	1.64817e-15	down	C2H2 transcription factor
gene8881	BBA_08882	593	452	632	245	207	223	31.65	24.18	33.42	12.7	10.44	11.09	-1.74795	6.38547e-22	down	Proline-specific permease
gene9751	BBA_09752	1236	1111	1200	506	508	416	132.9	119.73	127.84	52.83	51.61	41.67	-1.74675	1.57156e-30	down	Uncharacterized protein
gene5436	BBA_05437	592	938	577	270	311	277	18.82	29.88	18.17	8.33	9.34	8.2	-1.74329	1.76535e-15	down	Glycoside hydrolase family 2
gene9372	BBA_09373	16	37	19	4	20	5	1.37	3.18	1.61	0.33	1.62	0.4	-1.74249	0.00404015	down	Inorganic pyrophosphatase
gene5768	BBA_05769	4256	3741	5125	1666	1993	1646	265.75	234.13	317.05	101.01	117.58	95.74	-1.74181	2.95313e-26	down	Fatty acid desaturase
gene9769	BBA_09770	149	230	197	61	79	95	22.72	35.15	29.76	9.03	11.38	13.49	-1.7398	5.75009e-11	down	Uncharacterized protein
gene4039	BBA_04040	232	301	276	82	142	105	6.61	8.6	7.79	2.27	3.82	2.79	-1.73941	1.04885e-12	down	MFS monocarboxylate transporter
gene540	BBA_00541	724	298	405	216	187	173	48.9	20.17	27.1	14.17	11.93	10.88	-1.73857	6.69157e-10	down	Phosphatidylserine decarboxylase family protein
gene6424	BBA_06425	3972	3391	4173	1354	1819	1521	69.8	59.72	72.65	23.1	30.2	24.9	-1.73452	6.96429e-27	down	Beta-galactosidase (EC 3.2.1.23)
gene5296	BBA_05297	200	311	314	112	111	114	21.82	34.01	33.94	11.86	11.44	11.59	-1.73322	2.65049e-13	down	Uncharacterized protein
gene3221	BBA_03222	26	44	43	12	15	19	2.99	5.07	4.9	1.34	1.63	2.04	-1.73251	9.25082e-06	down	Serine/threonine protein kinase
gene8181	BBA_08182	2483	1652	1189	710	730	735	108.07	72.07	51.27	30.01	30.02	29.8	-1.73156	1.14301e-14	down	FAD binding domain-containing protein
gene4362	BBA_04363	575	767	508	275	223	261	18.97	25.36	16.6	8.81	6.95	8.02	-1.73114	2.74607e-17	down	Uncharacterized protein
gene2617	BBA_02618	1235	1143	1448	506	538	522	48.46	44.96	56.3	19.28	19.95	19.08	-1.72633	8.94514e-32	down	Uncharacterized protein
gene7732	BBA_07733	179	175	366	107	90	97	11.67	11.43	23.63	6.77	5.54	5.89	-1.72341	9.46785e-09	down	Mating-type protein MAT1-1-1
Beauveria_bassiana_newGene_1952	-	104	53	56	38	25	24	8.72	4.45	4.65	3.09	1.98	1.87	-1.72005	4.22241e-06	down	Alcohol dehydrogenase, putative
gene7548	BBA_07549	1286	1788	1187	612	518	638	8.45	11.77	7.73	3.9	3.21	3.9	-1.71685	4.4746e-20	down	MFS transporter
gene8880	BBA_08881	1023	1627	1109	500	552	514	12.26	19.55	13.17	5.82	6.25	5.74	-1.71001	3.26923e-18	down	Carboxylic ester hydrolase (EC 3.1.1.-)
gene792	BBA_00793	713	1211	860	308	507	346	15.34	26.12	18.34	6.44	10.31	6.94	-1.7072	1.09729e-12	down	Uncharacterized protein
Beauveria_bassiana_newGene_1623	-	1275	1012	1227	369	596	494	97.87	77.86	93.32	27.5	43.23	35.32	-1.70625	3.35373e-21	down	hypothetical protein BBAD15_g9227 [Beauveria bassiana D1-5]
gene8561	BBA_08562	1704	2504	2075	814	854	964	34.29	50.51	41.37	15.91	16.24	18.07	-1.70206	2.86623e-22	down	Aflatoxin B1 aldehyde reductase member 2
gene9339	BBA_09340	790	753	721	292	310	344	34.25	32.72	30.97	12.29	12.7	13.89	-1.70082	3.97936e-28	down	Uncharacterized protein
Beauveria_bassiana_newGene_117	-	932	1138	840	404	374	442	143.58	175.72	128.21	60.43	54.44	63.43	-1.69992	1.58206e-23	down
gene2188	BBA_02189	1042	1158	1216	521	494	409	41.83	46.59	48.36	20.31	18.73	15.29	-1.69963	2.14538e-26	down	MIPC synthase
gene4715	BBA_04716	10269	7516	8104	3286	3800	3732	131.23	96.27	102.61	40.78	45.88	44.43	-1.69759	1.02212e-25	down	ABC transporter transmembrane region
gene8202	BBA_08203	4798	6314	5944	2666	2222	2277	38.8	51.18	47.62	20.93	16.98	17.15	-1.69242	1.27119e-23	down	Bacterial transferase hexapeptide
gene4028	BBA_04029	563	644	749	289	278	254	31.7	36.34	41.78	15.8	14.79	13.32	-1.69016	2.43021e-22	down	Amino acid permease
gene8789	BBA_08790	579	1312	939	398	402	399	35.56	80.76	57.13	23.73	23.32	22.82	-1.68746	1.81014e-11	down	Zinc-binding dehydrogenase
gene5339	BBA_05340	784	827	961	371	319	395	17.71	18.72	21.51	8.14	6.81	8.31	-1.68569	1.98678e-26	down	Ankyrin repeat domain-containing protein 52
gene5669	BBA_05670	2209	1921	2101	893	884	848	29.31	25.55	27.62	11.51	11.08	10.48	-1.685	3.14963e-32	down	GPI anchored protein, putative
gene5786	BBA_05787	4772	4185	4774	1765	2014	2033	350.65	308.22	347.56	125.93	139.82	139.16	-1.67992	3.42284e-31	down	AN1-type zinc finger protein
gene7708	BBA_07709	6037	5247	4635	2166	2444	2137	50.3	43.81	38.26	17.52	19.24	16.58	-1.67796	9.41085e-26	down	Transcription factor RfeG
gene1347	BBA_01348	54	93	102	41	42	22	5.76	9.95	10.79	4.25	4.24	2.19	-1.67775	4.57374e-06	down	Uncharacterized protein
gene6739	BBA_06740	42	55	57	32	15	18	2.38	3.13	3.2	1.76	0.8	0.95	-1.67632	5.66355e-06	down	Uncharacterized protein
gene248	BBA_00249	11779	10114	13166	4738	5364	4751	368.52	317.15	408.1	143.94	158.55	138.46	-1.67521	9.24803e-27	down	PA domain-containing protein
gene3012	BBA_03013	75	109	84	39	34	41	2.2	3.21	2.44	1.11	0.94	1.12	-1.67478	1.10274e-08	down	Hexose transporter
gene1012	BBA_01013	160	155	132	54	80	56	6.67	6.48	5.46	2.19	3.15	2.18	-1.6722	1.36946e-10	down	Protein (Fungal and bacterial)
gene6422	BBA_06423	3221	2031	3522	1193	1105	1446	63.74	40.29	69.06	22.93	20.66	26.66	-1.66492	1.9421e-17	down	Cation transport ATPase
gene3282	BBA_03283	6028	11186	7617	3072	4859	2722	440.05	818.46	550.91	217.76	335.13	185.1	-1.66477	6.17401e-10	down	Taurine catabolism dioxygenase TauD
gene1847	BBA_01848	477	491	410	234	188	167	56.38	58.17	48.01	26.85	20.99	18.39	-1.66444	3.46081e-17	down	Phospholipase/carboxylesterase family protein
gene7743	BBA_07744	193	175	163	54	83	91	3.08	2.8	2.58	0.84	1.25	1.35	-1.66201	2.81382e-11	down	FAD dependent oxidoreductase
gene7587	BBA_07588	6801	7392	5945	3069	2749	2832	90.55	98.65	78.42	39.68	34.58	35.12	-1.66145	9.24693e-26	down	Beta-eliminating lyase
gene3702	BBA_03703	1182	884	1074	462	420	462	30.34	22.74	27.31	11.52	10.19	11.05	-1.66144	3.05189e-27	down	Amidase-like protein
gene7785	BBA_07786	231	278	994	212	204	224	5.95	7.18	25.37	5.3	4.97	5.38	-1.65937	0.000119805	down	Calcium-transporting ATPase (EC 3.6.3.8)
gene3273	BBA_03274	607	803	588	316	282	263	14.33	19.01	13.76	7.25	6.29	5.78	-1.65715	3.16784e-18	down	Uncharacterized protein
gene3569	BBA_03570	13	15	69	12	18	11	1.55	1.8	8.18	1.39	2.03	1.23	-1.65642	0.00870815	down	Uncharacterized protein
gene1192	BBA_01193	34	65	33	15	23	19	3.93	7.52	3.77	1.68	2.51	2.04	-1.65351	5.60931e-05	down	N(5)-glutamine methyltransferase MTQ2
gene3752	BBA_03753	2260	2365	3456	1226	934	1327	62.27	65.31	94.34	32.8	24.31	34.06	-1.6519	1.62854e-17	down	Glutamate/Leucine/Phenylalanine/Valine dehydrogenase
gene1389	BBA_01390	491	742	936	306	298	334	31.93	48.36	60.31	19.32	18.31	20.23	-1.65031	4.47072e-14	down	Uncharacterized protein
gene3921	BBA_03922	358	382	298	165	182	102	22.03	23.56	18.17	9.86	10.58	5.85	-1.64498	1.97335e-11	down	Transmembrane amino acid transporter
Beauveria_bassiana_newGene_1138	-	101	94	87	30	57	35	7.71	7.2	6.58	2.22	4.11	2.49	-1.6447	6.98351e-08	down	Peptidase family M3
gene9068	BBA_09069	2197	2830	2422	1148	1063	1034	38.79	50.08	42.37	19.68	17.73	17.01	-1.64107	6.11879e-24	down	Uncharacterized protein
gene8213	BBA_08214	144	245	151	57	112	67	10.67	18.19	11.08	4.1	7.84	4.62	-1.63884	7.00188e-07	down	Cell wall glucanosyltransferase Mwg1
gene396	BBA_00397	2489	1756	2933	1103	1059	948	134.3	94.97	156.79	57.79	53.99	47.65	-1.63828	9.65095e-19	down	Hexose transporter
gene1213	BBA_01214	1155	1024	1174	631	334	494	66.8	59.36	67.27	35.43	18.25	26.61	-1.63786	8.25602e-16	down	HMG box protein
gene860	BBA_00861	2071	2049	1882	1004	802	813	51.35	50.92	46.23	24.17	18.79	18.78	-1.63544	2.54571e-25	down	C6 transcription factor
gene4178	BBA_04179	657	498	565	243	260	247	37.34	28.37	31.82	13.41	13.96	13.08	-1.63454	1.28562e-21	down	Cytochrome P450 CYP584E7
gene9469	BBA_09470	1518	1494	1424	684	659	595	46.98	46.35	43.67	20.56	19.27	17.15	-1.63346	3.29519e-29	down	Uncharacterized protein
gene2082	BBA_02083	86	40	44	27	25	22	3.3	1.54	1.67	1.01	0.91	0.79	-1.62854	2.45625e-05	down	Uncharacterized protein
gene5347	BBA_05348	855	901	887	412	384	363	51.76	54.67	53.2	24.22	21.96	20.47	-1.62847	1.12353e-27	down	Beta-1,3-glucan-binding protein
gene10133	BBA_10134	249	209	189	99	109	75	20.89	17.58	15.71	8.07	8.64	5.86	-1.62826	1.02134e-11	down	Fatty acid hydroxylase superfamily protein
gene8419	BBA_08420	193	148	165	71	64	87	21.61	16.61	18.3	7.72	6.77	9.07	-1.62758	6.59634e-12	down	Abhydrolase domain-containing protein
Beauveria_bassiana_newGene_485	-	86	75	65	34	34	31	4.99	4.36	3.74	1.92	1.86	1.68	-1.62656	1.61373e-08	down
gene3436	BBA_03437	993	1250	848	452	460	451	20.29	25.6	17.17	8.97	8.88	8.58	-1.62632	6.55297e-20	down	Meiotically up-regulated 65 protein
gene3158	BBA_03159	325	294	258	119	122	145	25.5	23.12	20.05	9.06	9.04	10.6	-1.626	2.12153e-15	down	Aldo-keto reductase (AKR), putative
Beauveria_bassiana_newGene_820	-	68	68	39	20	30	27	4.44	4.45	2.52	1.27	1.85	1.64	-1.62417	5.57169e-06	down	hypothetical protein CCM_06855 [Cordyceps militaris CM01] EGX90435.1 hypothetical protein CCM_06855 [Cordyceps militaris CM01]
gene4723	BBA_04724	25	38	72	20	19	20	6.77	10.31	19.31	5.26	4.86	5.04	-1.62344	0.000184643	down	Uncharacterized protein
gene5610	BBA_05611	840	782	647	403	283	313	18.58	17.34	14.18	8.65	5.91	6.45	-1.62281	6.04555e-18	down	Copper-transporting ATPase
gene8401	BBA_08402	1715	2796	2094	959	1049	914	99.57	162.71	120.45	54.06	57.54	49.43	-1.62167	1.37937e-16	down	Monooxygenase-like protein
gene4224	BBA_04225	2746	2398	2757	1090	1188	1207	89.29	78.15	88.82	34.41	36.5	36.56	-1.62001	2.34479e-29	down	Alpha-tubulin
gene8247	BBA_08248	137	167	110	72	59	52	23.45	28.65	18.66	11.97	9.54	8.29	-1.61774	1.02297e-08	down	Dopa 4,5-dioxygenase
gene4409	BBA_04410	79	110	79	39	29	51	9.68	13.51	9.59	4.64	3.36	5.82	-1.61659	1.99437e-07	down	NUDIX domain protein
gene3781	BBA_03782	23	19	31	14	7	11	2.25	1.86	3	1.33	0.65	1	-1.61383	0.000257904	down	Putative hydrolase
gene10184	BBA_10185	237	306	224	108	115	118	8.98	11.62	8.41	3.97	4.12	4.17	-1.61358	4.07292e-13	down	Uncharacterized protein
gene7819	BBA_07820	269	453	381	178	170	142	34.83	58.8	48.88	22.38	20.8	17.13	-1.61214	9.54019e-12	down	Uncharacterized protein
gene6649	BBA_06650	1489	1393	1650	740	625	643	67.92	63.68	74.56	32.77	26.93	27.32	-1.61147	8.33468e-28	down	Putative aspartic endopeptidase
gene3	BBA_00004	445	561	398	216	212	197	16.24	20.52	14.39	7.65	7.31	6.7	-1.61077	4.0554e-16	down	Cell wall associated protein
gene2035	BBA_02036	161	190	102	68	81	53	8.69	10.28	5.46	3.56	4.13	2.67	-1.60597	2.61072e-07	down	Iron permease FTR1 family protein
gene1592	BBA_01593	711	1028	685	383	394	306	104.83	151.92	100.07	54.83	54.89	42.03	-1.60545	9.48556e-15	down	Quinone oxidoreductase
gene3674	BBA_03675	103	155	129	50	59	64	3.83	5.77	4.75	1.8	2.07	2.21	-1.60521	4.05509e-09	down	NAD dependent epimerase/dehydratase
gene10099	BBA_10100	53	72	43	30	17	28	1.1	1.5	0.88	0.6	0.33	0.54	-1.60482	8.5718e-06	down	Uncharacterized protein
gene624	BBA_00625	111	144	119	64	59	44	6.04	7.86	6.42	3.38	3.04	2.23	-1.60069	5.71916e-09	down	Alpha-galactosidase (EC 3.2.1.22) (Melibiase)
Beauveria_bassiana_newGene_1765	-	66	77	65	19	50	24	3.02	3.54	2.95	0.85	2.16	1.02	-1.59712	2.11531e-05	down
Beauveria_bassiana_newGene_2026	-	300	293	244	94	179	102	18.93	18.53	15.25	5.76	10.67	6	-1.59648	2.79206e-09	down
gene2072	BBA_02073	499	493	501	241	221	208	8.51	8.43	8.47	3.99	3.56	3.3	-1.59417	1.15226e-20	down	ABC multidrug transporter, putative
gene7673	BBA_07674	319	319	311	116	154	157	11.53	11.55	11.13	4.07	5.26	5.28	-1.594	5.07632e-16	down	Peptidase S33, tripeptidyl-peptidase
gene3378	BBA_03379	1243	1539	1437	670	625	603	38.89	48.26	44.54	20.35	18.47	17.57	-1.5934	2.64105e-25	down	Uncharacterized protein
gene1295	BBA_01296	4209	3994	3790	1649	1815	1950	85.11	80.94	75.93	32.38	34.67	36.73	-1.58982	7.05849e-28	down	Kinesin-like protein
gene8071	BBA_08072	402	1272	1106	411	467	380	9.18	29.13	25.03	9.12	10.08	8.09	-1.58965	1.42353e-06	down	Phosphate transporter
gene9286	BBA_09287	782	1121	829	417	404	416	22.68	32.58	23.82	11.74	11.07	11.24	-1.58846	1.071e-18	down	Carboxylic ester hydrolase (EC 3.1.1.-)
gene948	BBA_00949	18453	28036	18744	9422	9192	11025	781.43	1189.97	786.42	387.43	367.77	434.9	-1.58801	8.6567e-16	down	S-adenosylmethionine synthase (EC 2.5.1.6)
gene7091	BBA_07092	397	665	437	235	222	225	11.88	19.95	12.96	6.83	6.28	6.27	-1.58294	3.11303e-12	down	UDP-galactopyranose mutase
gene9527	BBA_09528	244	320	222	104	126	128	27.32	35.91	24.63	11.31	13.33	13.35	-1.58021	5.8762e-12	down	GU4 nucleic-binding protein
Beauveria_bassiana_newGene_856	-	16	17	16	5	7	10	1.41	1.5	1.39	0.43	0.58	0.82	-1.5798	0.00114446	down
gene5636	BBA_05637	7044	5485	5939	2777	2691	2907	408.17	318.56	340.96	156.25	147.33	156.91	-1.57974	5.99338e-26	down	Uncharacterized protein
gene9476	BBA_09477	243	187	179	107	100	69	10.66	8.23	7.78	4.56	4.15	2.82	-1.57495	6.21729e-10	down	Hexose transporter
gene1969	BBA_01970	177	295	203	113	110	85	15.74	26.29	17.88	9.76	9.24	7.04	-1.57427	5.14259e-09	down	Oxidoreductase-like protein
gene3200	BBA_03201	301	439	407	197	155	172	17.93	26.21	24.02	11.39	8.72	9.54	-1.57199	1.79762e-13	down	Aminotransferase class-V
gene2998	BBA_02999	8460	14191	8812	3296	5497	5729	2519.74	4236.38	2600.33	953.23	1546.87	1589.48	-1.56925	4.17863e-10	down	Hydrophobin-like protein
gene1536	BBA_01537	142	308	76	55	97	92	38.45	83.59	20.39	14.46	24.81	23.2	-1.56834	0.000589116	down	Uncharacterized protein
gene849	BBA_00850	949	633	806	313	393	385	25.55	17.08	21.5	8.18	10	9.65	-1.56736	1.30606e-18	down	Putative SERINE-TYPE CARBOXYPEPTIDASE F
gene3474	BBA_03475	52	50	45	33	15	19	5.18	4.99	4.44	3.19	1.41	1.76	-1.56579	1.24443e-05	down	Bicyclomycin resistance protein
gene10106	BBA_10107	1263	3354	3557	1053	1440	1269	27.69	73.69	77.25	22.41	29.82	25.91	-1.56474	5.27463e-07	down	Phosphate:H+ symporter
gene3783	BBA_03784	210	255	207	124	98	86	20.44	24.88	19.96	11.72	9.01	7.8	-1.5643	4.34405e-11	down	Alpha/beta hydrolase fold protein
gene3032	BBA_03033	487	612	850	313	277	303	17.21	21.67	29.75	10.74	9.25	9.97	-1.56389	3.45812e-14	down	Dynamin family protein
gene8645	BBA_08646	36	40	31	16	20	13	7.66	8.53	6.53	3.31	4.02	2.58	-1.55895	3.03205e-05	down	Uncharacterized protein
gene2411	BBA_02412	2229	2922	2494	1197	1125	1211	116.06	152.5	128.66	60.52	55.35	58.74	-1.55765	5.05237e-22	down	Dimethylaniline monooxygenase
gene4173	BBA_04174	369	292	356	177	126	165	19.38	15.37	18.53	9.03	6.25	8.07	-1.55696	1.81234e-14	down	Uncharacterized protein
gene6071	BBA_06072	10733	9678	12225	5280	4754	5006	248.97	225.01	280.96	118.93	104.19	108.17	-1.55487	1.12074e-24	down	ZZ type zinc finger domain-containing protein
Beauveria_bassiana_newGene_324	-	36	61	29	30	21	7	5.96	10.12	4.75	4.82	3.28	1.08	-1.55105	0.00217507	down
gene4792	BBA_04793	499	438	404	204	210	207	17.57	15.46	14.1	6.98	6.99	6.79	-1.55032	1.22116e-18	down	Uncharacterized protein
gene3377	BBA_03378	112	129	98	65	45	47	3.93	4.54	3.41	2.22	1.49	1.54	-1.54922	3.34461e-08	down	Serine/threonine protein kinase
gene8841	BBA_08842	172	173	200	98	55	100	6.78	6.83	7.81	3.75	2.05	3.67	-1.54727	3.29802e-09	down	Mucoidy inhibitor A
gene7969	BBA_07970	85	32	39	18	27	27	9.07	3.42	4.12	1.87	2.72	2.68	-1.54636	0.000305175	down	DUF1275 domain protein
gene1765	BBA_01766	2048	1833	2417	982	867	1083	31.07	27.88	36.33	14.47	12.43	15.31	-1.54215	2.30943e-23	down	ABC transporter
gene5448	BBA_05449	418	921	771	315	339	336	10.95	24.19	20.02	8.01	8.39	8.2	-1.53857	1.22995e-09	down	Metabolite transport protein GIT1
gene5127	BBA_05128	1908	5535	3738	1306	2611	1334	171	497.19	331.91	113.65	221.09	111.37	-1.53727	2.23391e-05	down	Acyl CoA binding protein
gene6805	BBA_06806	45	37	47	23	21	16	0.92	0.76	0.95	0.46	0.4	0.3	-1.53377	7.08735e-06	down	Multidrug resistance protein MDR, putative
gene3908	BBA_03909	1808	848	1413	422	774	705	221.6	104.18	171.59	50.22	89.63	80.49	-1.53317	4.50834e-09	down	Filamentous hemagglutinin / adhesin
gene6613	BBA_06614	107	110	75	52	40	45	12.21	12.58	8.48	5.76	4.31	4.78	-1.53164	1.65822e-07	down	Ser/Thr protein phosphatase superfamily
gene6592	BBA_06593	200	290	215	121	92	119	5.52	8.02	5.88	3.24	2.4	3.06	-1.53147	2.39681e-10	down	Fungal specific transcription factor
Beauveria_bassiana_newGene_1208	-	92	93	82	47	42	36	4.08	4.13	3.6	2.02	1.76	1.49	-1.53112	1.67442e-08	down
gene1336	BBA_01337	437	324	779	240	232	247	22.65	16.83	40	12.08	11.36	11.92	-1.52968	1.08236e-08	down	Uncharacterized protein
gene366	BBA_00367	821	544	752	299	354	339	44.3	29.42	40.2	15.67	18.05	17.04	-1.52937	2.25345e-17	down	Uncharacterized protein
gene4769	BBA_04770	187	130	206	81	77	87	3.92	2.73	4.28	1.65	1.53	1.7	-1.52853	5.44897e-10	down	Methyltransferase domain-containing protein
gene8370	BBA_08371	5842	6784	5152	2558	2970	2862	254.01	295.65	221.94	108	122.01	115.92	-1.52808	1.12919e-20	down	Uncharacterized protein
gene7334	BBA_07335	35	99	69	31	29	36	1.74	4.92	3.39	1.49	1.36	1.66	-1.52716	0.000143616	down	Cytochrome P450 CYP655C1
gene2381	BBA_02382	278	218	246	135	111	102	15.42	12.12	13.52	7.27	5.82	5.27	-1.52695	1.66401e-12	down	Cytochrome P450 CYP52T1
gene7744	BBA_07745	2252	4758	3201	1690	1470	1699	47.77	101.17	67.28	34.81	29.46	33.57	-1.52154	2.70611e-10	down	Glycoside hydrolase, catalytic core
gene5758	BBA_05759	22	28	18	16	3	13	2.99	3.82	2.43	2.11	0.39	1.65	-1.52042	0.00214475	down	Uncharacterized protein
gene569	BBA_00570	117	121	99	54	40	66	5.94	6.15	4.98	2.66	1.92	3.12	-1.51759	3.27836e-08	down	Retrograde regulation protein
gene8620	BBA_08621	7177	8485	8082	3824	3537	3916	120.88	143.24	134.87	62.54	56.29	61.44	-1.51683	1.1213e-23	down	Axe2-like protein
gene386	BBA_00387	256	244	215	113	140	85	64.62	61.73	53.77	27.7	33.39	19.99	-1.51676	2.47528e-10	down	RPEL repeat protein
gene3563	BBA_03564	1067	1085	1171	612	471	490	38.79	39.53	42.17	21.6	16.18	16.59	-1.51666	4.68967e-22	down	Uncharacterized protein
gene6032	BBA_06033	156	234	140	89	82	82	18.08	27.18	16.07	10.02	8.98	8.85	-1.51198	3.34461e-08	down	LamB/YcsF family protein
Beauveria_bassiana_newGene_764	-	16	35	27	15	10	12	1.78	3.89	2.97	1.62	1.05	1.24	-1.50964	0.000805032	down	Scytalone dehydratase
gene2287	BBA_02288	60	52	99	27	38	35	2.73	2.37	4.46	1.19	1.63	1.48	-1.50915	8.63007e-06	down	Homeobox domain-containing protein
gene144	BBA_00145	6290	5008	5867	2611	2428	3154	161.18	128.62	148.95	64.97	58.78	75.28	-1.50787	1.89006e-22	down	Prenylated Rab acceptor 1
gene6524	BBA_06525	2056	1565	2011	734	894	1063	90.85	69.32	88.05	31.5	37.33	43.76	-1.50625	1.12788e-19	down	Oxidoreductase, 2OG-Fe(II) oxygenase family protein
gene9671	BBA_09672	65	37	39	20	23	24	3.6	2.06	2.14	1.08	1.2	1.24	-1.50605	2.86036e-05	down	Cell surface metalloreductase (FreA)
gene9407	BBA_09408	1187	1243	1193	535	671	526	95.81	100.56	95.4	41.93	51.17	39.55	-1.50406	6.15823e-22	down	Uncharacterized protein
gene9518	BBA_09519	27	10	20	3	12	12	2.47	0.92	1.81	0.27	1.04	1.02	-1.50118	0.00449973	down	Phosphotransferase enzyme family protein
Beauveria_bassiana_newGene_673	-	108	65	127	50	41	52	7.39	4.46	8.62	3.32	2.65	3.32	-1.50063	1.44967e-06	down	Glycoside hydrolase, subgroup, catalytic core [Cordyceps brongniartii RCEF 3172]
Beauveria_bassiana_newGene_263	-	77	115	95	50	33	55	12.03	18.01	14.7	7.58	4.87	8	-1.50017	1.04102e-06	down	hypothetical protein BBA_10129 [Beauveria bassiana ARSEF 2860] EJP60922.1 hypothetical protein BBA_10129 [Beauveria bassiana ARSEF 2860]
gene3678	BBA_03679	823	963	967	424	449	449	63.5	74.48	73.93	31.77	32.73	32.27	-1.49969	2.84522e-23	down	Uncharacterized protein
gene5434	BBA_05435	512	716	799	288	412	272	28.34	39.73	43.82	15.48	21.55	14.03	-1.4982	1.08676e-11	down	Amino acid permease
gene6934	BBA_06935	37	50	21	18	13	21	1.94	2.63	1.09	0.92	0.65	1.03	-1.4968	0.000549459	down	Phosphotransferase family protein
gene3790	BBA_03791	1121	1529	1137	690	544	598	137.4	187.84	138.07	82.12	63	68.28	-1.49178	9.89343e-17	down	O-methyltransferase family protein
gene2769	BBA_02770	53	60	72	32	28	29	2.91	3.3	3.92	1.71	1.45	1.48	-1.49042	1.04282e-06	down	DUF895 domain membrane protein
gene8718	BBA_08719	338	348	345	174	165	159	8.26	8.52	8.35	4.13	3.81	3.62	-1.48885	4.83019e-16	down	Putative secreted protein
gene7044	BBA_07045	236	229	186	96	121	98	10.9	10.6	8.51	4.3	5.28	4.22	-1.48708	4.87721e-11	down	Sterol esterase
gene5344	BBA_05345	298	157	234	103	114	115	43.09	22.75	33.52	14.46	15.57	15.49	-1.48704	5.11318e-09	down	Acyl-CoA N-acyltransferase
gene6334	BBA_06335	2129	3030	2102	1161	1199	1170	41.9	59.77	40.99	22.19	22.3	21.45	-1.48661	3.34471e-16	down	Succinate-semialdehyde dehydrogenase, putative
gene2203	BBA_02204	2402	3267	1803	1141	1486	1009	269.97	368.03	200.77	124.52	157.8	105.64	-1.48385	2.6845e-10	down	NAD dependent epimerase/dehydratase
gene5662	BBA_05663	2329	2806	2239	1292	1222	1066	114.47	138.23	109.03	61.66	56.74	48.8	-1.48362	1.1266e-18	down	Alanine racemase domain protein
Beauveria_bassiana_newGene_471	-	218	291	166	114	102	113	5.79	7.75	4.37	2.94	2.56	2.8	-1.483	1.08513e-08	down
gene6346	BBA_06347	2624	1960	1903	1116	1000	1030	284.2	212.77	204.2	117.37	102.33	103.92	-1.48201	2.42609e-19	down	DUF1275 domain protein
gene2011	BBA_02012	927	960	827	455	446	418	56.58	58.73	50.01	26.97	25.72	23.76	-1.48156	4.25766e-22	down	Uncharacterized protein
Beauveria_bassiana_newGene_1557	-	140	146	96	49	71	66	6.66	6.96	4.53	2.26	3.19	2.93	-1.48151	2.10024e-07	down	hypothetical protein BBA_02570 [Beauveria bassiana ARSEF 2860] EJP68568.1 hypothetical protein BBA_02570 [Beauveria bassiana ARSEF 2860]
Beauveria_bassiana_newGene_1939	-	27	156	126	45	61	45	2.66	15.39	12.28	4.3	5.67	4.13	-1.47918	0.00469208	down	hypothetical protein BBA_08073 [Beauveria bassiana ARSEF 2860] EJP63062.1 hypothetical protein BBA_08073 [Beauveria bassiana ARSEF 2860]
gene10183	BBA_10184	2206	2342	2089	1156	1097	981	136.98	145.76	128.51	69.7	64.36	56.74	-1.47681	8.17914e-22	down	Casein kinase I isoform delta
gene5053	BBA_05054	101	170	143	76	64	62	3.93	6.64	5.52	2.87	2.36	2.25	-1.4764	2.37259e-07	down	Uncharacterized protein
Beauveria_bassiana_newGene_90	-	132	123	150	50	34	115	10.38	9.7	11.69	3.82	2.53	8.43	-1.47547	0.000113563	down	hypothetical protein BBA_09546 [Beauveria bassiana ARSEF 2860] EJP61522.1 hypothetical protein BBA_09546 [Beauveria bassiana ARSEF 2860]
gene1348	BBA_01349	66	68	65	23	43	31	3.49	3.61	3.41	1.18	2.15	1.53	-1.4736	2.74125e-06	down	Peptidase family S58
Beauveria_bassiana_newGene_656	-	24	23	25	8	12	15	1.87	1.8	1.93	0.61	0.89	1.09	-1.47174	0.000399319	down	short chain dehydrogenase [Beauveria bassiana ARSEF 2860] EJP68317.1 short chain dehydrogenase [Beauveria bassiana ARSEF 2860]
gene7496	BBA_07497	30	38	22	12	14	18	6.62	8.4	4.81	2.57	2.92	3.7	-1.47046	0.000339382	down	Uncharacterized protein
gene1587	BBA_01588	1274	1256	1326	639	580	671	81.25	80.29	83.79	39.57	34.95	39.86	-1.4695	7.59433e-26	down	RNA recognition motif-containing protein
gene5037	BBA_05038	32	19	21	10	15	10	3.44	2.05	2.24	1.04	1.52	1	-1.46643	0.000696513	down	Uncharacterized protein
gene8715	BBA_08716	419	410	374	220	175	196	7.59	7.44	6.71	3.87	3	3.31	-1.46535	1.15481e-15	down	Ankyrin repeat-containing protein
gene1124	BBA_01125	2949	1543	1929	1302	864	972	160.57	84.21	104.06	68.84	44.45	49.3	-1.46494	2.97756e-10	down	Isocitrate lyase
gene7475	BBA_07476	323	274	291	155	139	143	8.67	7.37	7.74	4.04	3.53	3.58	-1.46059	5.14405e-14	down	Ankyrin repeat protein
gene2942	BBA_02943	161	296	150	84	125	92	16.59	30.58	15.32	8.41	12.17	8.83	-1.46026	4.69524e-06	down	Uncharacterized protein
gene3022	BBA_03023	173	233	175	75	124	88	39.33	53.1	39.42	16.56	26.64	18.64	-1.46004	4.76746e-08	down	Uncharacterized protein
gene5410	BBA_05411	529	530	565	294	280	225	30.24	30.37	32	16.32	15.12	11.98	-1.45953	1.28128e-16	down	Major facilitator superfamily transporter
gene2583	BBA_02584	1129	1571	1126	633	630	632	25.09	34.99	24.79	13.66	13.23	13.08	-1.45914	7.25849e-17	down	Oxidoreductase family protein
gene5646	BBA_05647	326	714	604	264	257	297	19.86	43.59	36.45	15.61	14.79	16.85	-1.45494	1.8961e-08	down	NAD/FAD-binding protein
gene1118	BBA_01119	20	17	14	2	15	8	2.76	2.35	1.91	0.27	1.95	1.03	-1.45437	0.00647453	down	Di-trans-poly-cis-decaprenylcistransferase-like protein
gene3028	BBA_03029	288	395	270	132	162	181	27.58	37.92	25.62	12.28	14.66	16.15	-1.4525	1.66125e-10	down	Uncharacterized protein
gene3668	BBA_03669	778	677	906	358	459	350	32.71	28.53	37.74	14.62	18.23	13.71	-1.45158	1.03005e-16	down	MFS transporter, putative
gene673	BBA_00674	65	57	58	23	48	18	4.14	3.64	3.66	1.42	2.89	1.07	-1.44628	0.000165859	down	Major facilitator superfamily transporter
gene8502	BBA_08503	1264	1238	1083	611	697	474	172.69	169.53	146.6	81.06	89.97	60.33	-1.44557	3.25091e-16	down	Uncharacterized protein
gene9378	BBA_09379	131	76	114	46	63	51	8.91	5.18	7.68	3.04	4.05	3.23	-1.43672	1.1203e-06	down	Glycosyl hydrolase
gene6625	BBA_06626	2125	1511	1980	869	842	1109	48.25	34.39	44.54	19.16	18.06	23.46	-1.4336	4.27667e-18	down	DUF221 domain-containing protein
gene8505	BBA_08506	3493	3047	3217	1531	1695	1676	133.49	116.72	121.81	56.81	61.2	59.67	-1.43274	1.56672e-23	down	Multidrug and toxin extrusion protein
Beauveria_bassiana_newGene_1099	-	112	91	95	49	65	35	6.09	4.96	5.12	2.59	3.34	1.77	-1.43213	1.70216e-06	down
gene5088	BBA_05089	66	31	65	21	28	32	4.68	2.2	4.57	1.45	1.88	2.11	-1.43083	0.000121514	down	Putative signal peptide-containing protein
gene1774	BBA_01775	410	409	410	209	184	226	17.98	17.98	17.82	8.9	7.63	9.23	-1.43076	1.26825e-16	down	Uncharacterized protein
gene3875	BBA_03876	2175	1899	2055	1046	905	1139	101.06	88.44	94.6	47.19	39.73	49.3	-1.42881	2.3852e-22	down	Uncharacterized protein
gene3766	BBA_03767	3347	1880	1732	1173	1188	1140	89.38	50.32	45.82	30.42	29.97	28.36	-1.42747	2.1057e-10	down	Uricase (EC 1.7.3.3) (Urate oxidase)
gene4673	BBA_04674	15	18	13	13	3	7	0.97	1.17	0.83	0.82	0.18	0.42	-1.42427	0.00635598	down	Membrane transporter
gene9192	BBA_09193	2780	2789	2318	1460	1321	1205	218.28	219.49	180.32	111.31	98	88.13	-1.42422	2.34852e-18	down	Uncharacterized protein
gene4200	BBA_04201	920	1365	888	495	560	563	25.76	38.31	24.64	13.46	14.82	14.69	-1.41966	2.33123e-13	down	Glutathione S-transferase II
gene10233	BBA_10234	545	691	548	322	261	325	12.38	15.74	12.34	7.11	5.6	6.88	-1.41904	1.01886e-14	down	Tetratricopeptide repeat domain protein
gene1514	BBA_01515	2284	1273	1514	733	1188	636	97.55	54.5	64.07	30.4	47.94	25.3	-1.41807	2.95442e-08	down	Cytochrome P450 CYP548A5
gene3424	BBA_03425	122	136	125	80	62	52	13.51	15.09	13.71	8.6	6.49	5.36	-1.41745	7.82562e-08	down	Uncharacterized protein
gene10357	BBA_10358	255	302	291	158	117	157	15.7	18.64	17.75	9.45	6.81	9.01	-1.41501	1.74918e-11	down	Uncharacterized protein
gene3855	BBA_03856	847	843	818	418	417	442	32.62	32.54	31.21	15.63	15.17	15.86	-1.41485	2.33213e-22	down	GATA zinc finger protein
gene3960	BBA_03961	22	28	19	13	10	12	1.55	1.98	1.33	0.89	0.67	0.79	-1.41155	0.0010435	down	Endothiapepsin
gene7953	BBA_07954	2068	1605	1632	1205	769	720	50.88	39.58	39.78	28.79	17.87	16.5	-1.4107	1.3982e-11	down	Ammonium transporter
gene1802	BBA_01803	808	762	794	395	442	368	41.04	38.8	39.96	19.48	21.21	17.41	-1.41006	5.1163e-20	down	Uncharacterized protein
gene9096	BBA_09097	85	45	63	32	37	29	13.32	7.07	9.78	4.87	5.48	4.23	-1.40782	2.58859e-05	down	Uncharacterized protein
gene8870	BBA_08871	351	595	486	179	349	207	34.73	59.01	47.65	17.2	32.63	19.08	-1.4051	3.99234e-07	down	Phosphoadenosine phosphosulfate reductase
gene2334	BBA_02335	1506	1282	1618	718	760	776	39.57	33.76	42.12	18.32	18.86	18.99	-1.40494	6.63613e-23	down	Cytochrome P450 CYP584E2
gene2111	BBA_02112	1224	1470	1141	589	667	717	92.84	111.76	85.75	43.38	47.8	50.66	-1.40467	2.5831e-18	down	LCCL domain-containing protein
gene570	BBA_00571	905	886	912	417	526	442	18.25	17.91	18.22	8.17	10.02	8.3	-1.4039	3.258e-20	down	Uncharacterized protein
gene1584	BBA_01585	256	257	308	132	124	166	60.04	60.41	71.57	30.06	27.48	36.26	-1.40123	1.09989e-11	down	Uncharacterized protein
gene1527	BBA_01528	1298	987	1714	631	534	890	24.26	18.49	31.74	11.45	9.43	15.49	-1.40049	6.13409e-11	down	Frequency clock protein
gene8475	BBA_08476	55	37	29	23	15	24	3.08	2.08	1.61	1.25	0.79	1.25	-1.39991	0.000298359	down	Serine carboxypeptidase S28
gene9785	BBA_09786	112	125	74	77	36	47	8.47	9.47	5.54	5.65	2.57	3.31	-1.3984	8.9639e-05	down	Nitrilotriacetate monooxygenase component B
gene9867	BBA_09868	55	34	32	27	15	20	4.01	2.48	2.31	1.91	1.03	1.36	-1.39598	0.000313621	down	Phosphotransferase enzyme family protein
gene8511	BBA_08512	16	15	22	16	3	8	0.99	0.93	1.35	0.96	0.18	0.46	-1.39474	0.00842821	down	Glycoside hydrolase family 29 protein
gene4445	BBA_04446	13274	16151	13470	6573	8781	6813	966.64	1178.85	971.85	464.78	604.15	462.16	-1.39453	3.93839e-15	down	PCI domain-containing protein
gene8543	BBA_08544	530	482	589	236	277	314	43.25	39.42	47.62	18.7	21.36	23.87	-1.39358	4.15717e-16	down	Putative dCMP deaminase
gene6556	BBA_06557	229	247	181	140	84	116	13.19	14.26	10.33	7.83	4.57	6.23	-1.39237	4.10533e-08	down	FAD binding domain protein
gene6481	BBA_06482	34	61	48	20	27	27	3.79	6.82	5.3	2.17	2.85	2.81	-1.39156	0.000105546	down	Alpha/beta hydrolase superfamily protein
gene37	BBA_00038	1207	1505	1292	669	716	690	41.72	52.14	44.25	22.45	23.38	22.22	-1.39138	8.46478e-20	down	AMME syndrome protein
gene3857	BBA_03858	1140	1093	1162	593	535	631	49.28	47.36	49.77	24.89	21.85	25.41	-1.38942	3.30964e-23	down	Uncharacterized protein
gene8135	BBA_08136	101	201	175	93	56	100	4.39	8.76	7.54	3.93	2.3	4.05	-1.38499	2.36268e-05	down	Cytochrome P450 CYP52T1
gene9711	BBA_09712	9821	13395	9740	5713	5575	5922	715.18	977.69	702.73	403.97	383.57	401.72	-1.38357	3.20569e-15	down	Inorganic pyrophosphatase
gene5166	BBA_05167	41	65	57	30	23	32	2.87	4.57	3.96	2.04	1.52	2.09	-1.37968	4.431e-05	down	Peptidase family M48
Beauveria_bassiana_newGene_725	-	29	24	24	6	17	17	2.54	2.11	2.09	0.51	1.41	1.39	-1.37843	0.00115027	down	C6 transcription factor [Beauveria bassiana ARSEF 2860] EJP68555.1 C6 transcription factor [Beauveria bassiana ARSEF 2860]
gene4184	BBA_04185	10	23	19	8	12	7	0.79	1.81	1.48	0.61	0.89	0.51	-1.37395	0.00765169	down	Uncharacterized protein
gene5652	BBA_05653	43	41	47	27	30	11	2.53	2.42	2.74	1.54	1.67	0.6	-1.37294	0.000394901	down	Major facilitator superfamily transporter
gene4070	BBA_04071	1071	1519	1940	776	744	862	64.05	91.06	114.95	45.07	42.04	48.02	-1.36857	3.88433e-12	down	Serine/threonine-protein kinase hal4
gene3448	BBA_03449	197	167	212	129	94	78	7.13	6.06	7.6	4.53	3.21	2.63	-1.36811	5.49986e-08	down	C6 zinc finger domain-containing protein
gene5365	BBA_05366	49	208	78	60	65	53	4.91	20.91	7.75	5.84	6.16	4.95	-1.36728	0.00458182	down	Uncharacterized protein
gene10049	BBA_10050	713	575	633	380	330	298	26.9	21.75	23.66	13.92	11.76	10.47	-1.36581	1.45987e-15	down	Sugar transporter
gene4964	BBA_04965	4897	5457	4140	2381	2672	2601	140.6	157.04	117.77	66.38	72.48	69.57	-1.36545	3.46863e-17	down	Triosephosphate isomerase (EC 5.3.1.1)
gene2557	BBA_02558	344	366	319	193	178	171	8.1	8.64	7.44	4.41	3.96	3.75	-1.36498	4.17399e-13	down	Ferulic acid esterase (FaeA)
gene2093	BBA_02094	126	113	121	76	60	53	8.81	7.92	8.38	5.16	3.96	3.45	-1.36422	1.15711e-07	down	Hydantoinase/carbamoylase family amidase
gene770	BBA_00771	35	43	28	13	15	28	2.65	3.26	2.1	0.95	1.07	1.97	-1.3641	0.000671438	down	Ankyrin repeat protein
Beauveria_bassiana_newGene_610	-	307	832	350	265	267	262	11.64	31.61	13.15	9.75	9.56	9.25	-1.36237	4.69132e-05	down
gene8386	BBA_08387	261	166	318	146	117	128	15.33	9.77	18.51	8.33	6.49	7	-1.36128	9.26722e-08	down	Aromatic amino acid aminotransferase
gene2212	BBA_02213	221	198	147	118	90	91	15.49	13.91	10.21	8.03	5.96	5.94	-1.3594	8.87405e-08	down	Uncharacterized protein
gene4887	BBA_04888	17028	16777	19131	9069	10581	8279	1280.72	1264.74	1425.6	662.33	751.9	580.04	-1.35914	2.5307e-17	down	Vacuolar protease A
gene7640	BBA_07641	620	701	616	377	301	350	11.09	12.57	10.92	6.55	5.09	5.83	-1.35596	6.9178e-16	down	Uncharacterized protein
gene3962	BBA_03963	2012	2205	2051	1214	1084	1025	111.39	122.35	112.5	65.26	56.7	52.86	-1.35516	5.19152e-19	down	Major facilitator superfamily transporter
gene7610	BBA_07611	72	98	83	61	34	39	1.6	2.18	1.82	1.31	0.71	0.81	-1.35466	2.24719e-05	down	Non-ribosomal peptide synthetase
gene2736	BBA_02737	4168	2978	4010	1894	2093	1924	214.78	153.81	204.72	94.77	101.9	92.35	-1.35161	5.08181e-17	down	Aminopeptidase I zinc metalloprotease
gene6775	BBA_06776	720	278	350	265	242	205	22.28	8.62	10.73	7.96	7.08	5.91	-1.35005	9.4035e-06	down	Uncharacterized protein
gene6940	BBA_06941	137	200	162	91	91	84	14.42	21.1	16.89	9.3	9.05	8.24	-1.34955	5.84643e-08	down	Short-chain type dehydrogenase, putative
gene7824	BBA_07825	227	250	249	104	144	139	18.47	20.39	20.08	8.22	11.07	10.54	-1.3494	1.78795e-10	down	Glycosyltransferase family 17
gene6454	BBA_06455	1014	1281	1124	648	680	496	42.66	54.01	46.85	26.47	27.03	19.44	-1.34542	4.33113e-14	down	Uncharacterized protein
Beauveria_bassiana_newGene_1426	-	59	87	56	19	59	30	6.25	9.24	5.88	1.96	5.91	2.96	-1.34485	0.00153768	down
gene9406	BBA_09407	199	189	140	101	93	88	10.78	10.26	7.51	5.31	4.76	4.44	-1.34465	3.44239e-08	down	Type 1 ribosome-inactivating protein musarmin 1
gene2118	BBA_02119	148	274	159	101	85	127	14.17	26.3	15.09	9.39	7.69	11.33	-1.34449	7.29202e-06	down	X-Pro dipeptidyl-peptidase (S15 family) protein
gene4333	BBA_04334	11065	12370	11123	6261	6474	5740	631.34	707.43	628.79	346.88	349	305.08	-1.344	3.40467e-18	down	Uncharacterized protein
gene7783	BBA_07784	311	307	257	163	152	153	10.67	10.55	8.73	5.43	4.93	4.89	-1.34327	1.64903e-11	down	C6 zinc finger domain-containing protein
gene2230	BBA_02231	2247	3695	2370	1439	1361	1682	31.5	51.92	32.92	19.59	18.03	21.97	-1.34193	1.41282e-10	down	Uncharacterized protein
gene8148	BBA_08149	4633	3334	4901	2319	2168	2380	85.06	61.35	89.15	41.34	37.61	40.7	-1.3417	2.55412e-16	down	Uncharacterized protein
gene3367	BBA_03368	897	582	873	498	382	374	17.02	11.07	16.41	9.17	6.85	6.61	-1.33886	9.87453e-12	down	Amino acid permease
gene6426	BBA_06427	347	361	319	188	196	167	11.5	11.99	10.47	6.05	6.14	5.15	-1.33768	1.62112e-12	down	Glycoside hydrolase family 13
gene4925	BBA_04926	206	320	201	136	137	119	5.65	8.8	5.46	3.62	3.55	3.04	-1.33573	1.44919e-07	down	Steroid monooxygenase
gene7659	BBA_07660	982	1299	1143	608	583	655	19.15	25.4	22.09	11.52	10.74	11.9	-1.33566	6.12294e-17	down	ABC transporter
gene855	BBA_00856	86	81	115	40	65	46	3.59	3.39	4.75	1.62	2.56	1.79	-1.33529	7.0961e-06	down	Uncharacterized protein
gene7132	BBA_07133	1250	956	1047	593	524	633	29.38	22.52	24.38	13.53	11.64	13.86	-1.33377	4.59233e-18	down	Uncharacterized protein
gene7130	BBA_07131	65	61	86	40	35	39	5.71	5.37	7.49	3.41	2.91	3.19	-1.32973	4.77287e-06	down	C3HC4 type (RING finger) zinc finger containing protein
gene7648	BBA_07649	1400	1269	1431	755	773	683	31.45	28.57	31.85	16.47	16.4	14.29	-1.32794	1.29518e-20	down	Major facilitator superfamily transporter
Beauveria_bassiana_newGene_1355	-	73	58	45	25	38	32	3.41	2.71	2.08	1.13	1.68	1.39	-1.32704	6.67048e-05	down
gene4195	BBA_04196	1111	865	800	449	616	434	41.8	32.62	29.82	16.4	21.9	15.21	-1.32589	3.23742e-12	down	Cytochrome P450 CYP504A6
gene1853	BBA_01854	246	207	209	122	113	123	16.96	14.3	14.28	8.17	7.36	7.9	-1.32566	1.31181e-10	down	dTDP-D-glucose 4,6-dehydratase
gene2031	BBA_02032	21	25	21	14	16	6	0.91	1.08	0.9	0.59	0.65	0.24	-1.3232	0.00306199	down	Dipeptidyl peptidase III
gene9647	BBA_09648	16	17	19	9	6	13	2.8	2.99	3.3	1.53	0.99	2.12	-1.3226	0.00418169	down	Uncharacterized protein
gene4805	BBA_04806	457	761	579	343	299	338	28.42	47.43	35.67	20.71	17.57	19.58	-1.32101	3.05743e-10	down	SIS domain-containing protein
gene6270	BBA_06271	248	302	210	121	128	166	11.09	13.54	9.3	5.25	5.41	6.92	-1.32048	1.04025e-08	down	5'-nucleotidase domain-containing protein
Beauveria_bassiana_newGene_2000	-	47	40	39	28	26	14	3.23	2.75	2.65	1.87	1.69	0.89	-1.31951	0.000318292	down
gene7386	BBA_07387	1147	1240	933	570	697	540	60.68	65.75	48.9	29.28	34.84	26.61	-1.31893	4.32854e-14	down	General amidase GmdB
gene6529	BBA_06530	1668	2028	1681	897	1060	975	48.98	59.69	48.9	25.58	29.41	26.67	-1.31842	6.42036e-17	down	Aminotransferase class-V
gene2547	BBA_02548	1154	1647	1241	749	722	736	11.98	17.14	12.77	7.55	7.08	7.12	-1.31815	1.98747e-14	down	Twin-arginine translocation pathway signal
gene5914	BBA_05915	190	181	195	112	82	114	11.3	10.79	11.49	6.47	4.61	6.31	-1.3177	3.27544e-09	down	Uncharacterized protein
gene725	BBA_00726	9798	9783	11859	6715	5164	5193	523.61	524.01	627.89	348.45	260.73	258.51	-1.31683	1.00328e-14	down	Glutamine synthetase (EC 6.3.1.2)
gene5031	BBA_05032	614	801	515	322	377	359	91.9	120.16	76.37	46.8	53.31	50.05	-1.31367	3.36716e-11	down	DUF967 domain-containing protein
gene6080	BBA_06081	2948	4543	3558	1973	2052	2043	35.58	54.95	42.54	23.12	23.4	22.97	-1.31047	7.3928e-13	down	Allantoate permease
gene9021	BBA_09022	40	45	25	28	15	17	1.73	1.95	1.07	1.18	0.61	0.69	-1.31036	0.00149017	down	Cytochrome P450 CYP52T1
Beauveria_bassiana_newGene_1685	-	1140	1079	1228	660	594	630	29.06	27.57	31.02	16.34	14.31	14.96	-1.31011	2.2059e-20	down	hypothetical protein BBO_06362 [Cordyceps brongniartii RCEF 3172]
gene3283	BBA_03284	3606	5686	4436	2239	3293	1989	126.9	200.56	154.67	76.51	109.49	65.2	-1.30989	1.50064e-08	down	Cytidylyltransferase-like protein
gene4935	BBA_04936	2262	2037	2481	1227	1178	1308	33.65	30.37	36.57	17.73	16.56	18.13	-1.30768	1.79322e-19	down	Multidrug resistance protein 1
gene4411	BBA_04412	905	951	1792	698	614	680	17.09	17.99	33.52	12.8	10.95	11.96	-1.30704	1.33456e-08	down	Universal stress protein family
gene609	BBA_00610	93	25	55	36	37	21	6.6	1.78	3.86	2.48	2.48	1.39	-1.29991	0.00539661	down	Myb family transcription factor
gene1237	BBA_01238	664	742	691	331	396	433	17.43	19.52	17.97	8.44	9.82	10.59	-1.29823	1.03843e-15	down	Uncharacterized protein
gene5153	BBA_05154	1559	1914	1928	953	908	1127	48.22	59.33	59.08	28.62	26.53	32.47	-1.29823	9.80025e-17	down	Phosphatidylethanolamine N-methyltransferase (PEAMT) (EC 2.1.1.17)
gene9563	BBA_09564	296	215	217	136	122	144	8.17	5.95	5.93	3.65	3.18	3.7	-1.29554	2.26246e-09	down	Reverse transcriptase
Beauveria_bassiana_newGene_1228	-	733	550	778	368	382	388	51.09	38.42	53.72	24.91	25.15	25.19	-1.2929	1.10136e-14	down	hypothetical protein ANO14919_125950 [fungal sp. No.14919]
gene4083	BBA_04084	959	721	897	347	543	537	80.23	60.46	74.35	28.19	42.92	41.85	-1.2927	5.78497e-12	down	Putative aspartic protease
gene3106	BBA_03107	485	521	702	349	257	340	8.69	9.35	12.46	6.07	4.35	5.67	-1.29102	4.79632e-11	down	Uncharacterized protein
gene4977	BBA_04978	1791	990	1533	779	775	828	26.21	14.52	22.23	11.07	10.72	11.29	-1.29099	9.3698e-12	down	Tripeptidyl peptidase
gene4662	BBA_04663	120	74	106	40	70	56	5.77	3.57	5.05	1.87	3.18	2.51	-1.28797	2.86067e-05	down	Capsular associated protein
gene4633	BBA_04634	230	129	173	107	101	86	12.28	6.9	9.15	5.55	5.09	4.28	-1.2872	1.20508e-06	down	Amino acid permease
Beauveria_bassiana_newGene_238	-	35	50	19	11	27	20	3.51	5.02	1.89	1.07	2.56	1.87	-1.28663	0.00643764	down
gene2515	BBA_02516	649	778	1180	534	472	440	35.6	42.77	64.13	28.44	24.46	22.48	-1.2849	1.35471e-09	down	Malate synthase (EC 2.3.3.9)
gene6001	BBA_06002	193	529	501	190	239	256	3.3	9.06	8.48	3.15	3.86	4.07	-1.28475	7.10767e-05	down	Uncharacterized protein
gene5703	BBA_05704	2918	2890	3429	1767	1650	1723	110.11	109.3	128.19	64.74	58.82	60.56	-1.28422	1.8538e-18	down	Vegetative cell wall protein gp1
gene2069	BBA_02070	519	569	740	387	257	374	12.73	13.99	17.99	9.22	5.96	8.55	-1.28398	1.90918e-10	down	Uncharacterized protein
gene6527	BBA_06528	1108	774	784	400	511	576	7.09	4.96	4.97	2.48	3.09	3.43	-1.28386	5.2433e-12	down	Very large low complexity protein
gene1742	BBA_01743	8875	9296	10979	5114	6078	5044	574.64	603.28	704.3	321.52	371.82	304.22	-1.28196	1.58962e-15	down	Glucan 1,3-beta-glucosidase
gene7302	BBA_07303	100	147	113	64	82	55	3.92	5.78	4.39	2.44	3.04	2.01	-1.28099	8.68529e-06	down	Uncharacterized protein
gene772	BBA_00773	1090	1598	2180	895	859	964	40.78	59.93	80.82	32.52	30.37	33.6	-1.28091	1.94805e-09	down	Rhomboid family protein
gene1188	BBA_01189	693	909	573	385	424	411	112.18	147.48	91.89	60.51	64.84	61.97	-1.28059	6.72213e-11	down
Beauveria_bassiana_newGene_1512	-	79	73	117	61	38	51	7.31	6.77	10.72	5.48	3.32	4.39	-1.27622	3.67993e-05	down	hypothetical protein BBAD15_g2733 [Beauveria bassiana D1-5]
gene7789	BBA_07790	1880	2076	1564	1116	986	997	110.01	121.76	90.67	63.41	54.51	54.34	-1.27536	7.80997e-15	down	DUF1688 domain-containing protein
gene1520	BBA_01521	262	382	289	173	168	184	22.82	33.34	24.94	14.63	13.82	14.93	-1.27493	3.39442e-09	down	Aldose 1-epimerase
gene7309	BBA_07310	3923	6280	5448	2978	2876	2951	46.3	74.29	63.7	34.13	32.07	32.44	-1.27459	1.03091e-11	down	ATP-dependent DNA helicase recQ
gene998	BBA_00999	655	480	665	303	359	345	18.83	13.83	18.94	8.46	9.75	9.24	-1.27434	3.42074e-13	down	Protein (Fungal and plant)
gene9337	BBA_09338	13510	14400	11286	7446	7231	7368	527.37	563.4	436.48	282.23	266.69	267.92	-1.27331	1.85769e-15	down	Catalase/peroxidase HPI
gene8761	BBA_08762	1154	1091	1421	698	752	601	53.04	50.26	64.71	31.15	32.66	25.73	-1.27278	3.12801e-15	down	Autophagy related lipase
gene1642	BBA_01643	186	119	116	66	90	80	29.47	18.9	18.21	10.15	13.47	11.81	-1.27222	5.45188e-06	down	Uncharacterized protein
gene5690	BBA_05691	2274	2471	2127	1243	1299	1328	88.19	96.05	81.73	46.81	47.6	47.97	-1.27132	1.28229e-17	down	Phospho-2-dehydro-3-deoxyheptonate aldolase (EC 2.5.1.54) (3-deoxy-D-arabino-heptulosonate 7-phosphate synthase) (DAHP synthase) (Phospho-2-keto-3-deoxyheptonate aldolase)
gene662	BBA_00663	410	416	410	236	225	234	11.57	11.77	11.46	6.47	6	6.15	-1.27078	4.10983e-14	down	Beta-lactamase family protein
gene5627	BBA_05628	7173	9494	8661	4498	4968	4811	98.53	130.71	117.87	59.99	64.47	61.56	-1.27047	7.44168e-15	down	Glycoside hydrolase family 3
gene7850	BBA_07851	894	1711	1239	581	787	810	23.61	45.28	32.41	14.9	19.63	19.92	-1.27032	3.62344e-08	down	Uncharacterized protein
gene7273	BBA_07274	145	166	162	101	91	74	16.55	18.99	18.32	11.19	9.81	7.87	-1.26741	1.51611e-07	down	Protein containing DUF88
gene5944	BBA_05945	861	805	1061	504	547	482	25.17	23.59	30.74	14.31	15.11	13.13	-1.26713	1.24455e-15	down	C6 finger domain protein
gene5351	BBA_05352	83	88	45	38	44	40	14.71	15.64	7.9	6.54	7.37	6.61	-1.26641	0.000226499	down	Uncharacterized protein
gene9534	BBA_09535	182	261	213	101	121	150	4.74	6.81	5.5	2.55	2.98	3.64	-1.26579	1.56725e-07	down	Fatty acid desaturase
Beauveria_bassiana_newGene_701	-	656	1027	770	519	406	465	11.08	17.39	12.89	8.51	6.48	7.32	-1.26485	1.90852e-10	down	ATP-dependent bile acid permease [Beauveria bassiana D1-5]
gene470	BBA_00471	664	457	613	258	380	339	71.92	49.61	65.78	27.13	38.88	34.2	-1.26457	1.2691e-10	down	Catechol O-methyltransferase
gene7553	BBA_07554	3904	5324	4264	2653	2484	2507	57.01	77.92	61.69	37.62	34.27	34.1	-1.26374	6.2058e-14	down	MFS quinate transporter QutD
gene9359	BBA_09360	52	42	54	33	32	18	2.21	1.79	2.28	1.36	1.29	0.71	-1.26336	0.000225019	down	Uncharacterized protein
gene2772	BBA_02773	7386	6146	6463	4381	3035	3876	60.78	50.69	52.69	35	23.59	29.71	-1.26304	1.28607e-13	down	Glutamate synthase
gene6122	BBA_06123	2895	2484	2659	1562	1502	1474	118.5	101.91	107.83	62.08	58.09	56.2	-1.26283	4.0729e-18	down	DUF124 domain-containing protein
gene5670	BBA_05671	597	861	637	411	406	373	18.35	26.53	19.4	12.27	11.79	10.68	-1.25993	2.81382e-11	down	C6 transcription factor, putative
gene9879	BBA_09880	4747	5721	5146	3695	2570	2578	529.53	639.65	568.74	400.23	270.86	267.89	-1.25917	1.76415e-11	down	Uncharacterized protein
gene878	BBA_00879	237	235	263	164	116	136	14.2	14.12	15.62	9.54	6.57	7.59	-1.25886	2.9463e-09	down	Kinase binding protein CGI-121
gene7013	BBA_07014	152	175	224	89	118	105	17.55	20.25	25.62	9.98	12.87	11.29	-1.25878	2.35682e-07	down	Uncharacterized protein
Beauveria_bassiana_newGene_766	-	28	61	29	22	27	18	3.78	8.25	3.88	2.88	3.44	2.26	-1.25878	0.00376631	down	hypothetical protein BBA_02758 [Beauveria bassiana ARSEF 2860] EJP67862.1 hypothetical protein BBA_02758 [Beauveria bassiana ARSEF 2860]
gene5138	BBA_05139	2991	3323	4306	2119	1980	1916	234.43	261.05	334.38	161.27	146.63	139.89	-1.25722	7.20138e-14	down	2-nitropropane dioxygenase
gene9371	BBA_09372	223	160	183	121	108	91	13.02	9.37	10.59	6.86	5.96	4.95	-1.25645	1.08918e-07	down	Major facilitator superfamily transporter
gene8130	BBA_08131	1040	2248	1406	733	1145	811	22.17	48.04	29.7	15.17	23.06	16.11	-1.25255	3.49539e-06	down	TfdA family Taurine catabolism dioxygenase TauD
gene5597	BBA_05598	577	435	525	324	259	290	14.64	11.06	13.2	7.98	6.21	6.86	-1.25248	1.99171e-12	down	Uncharacterized protein
gene2870	BBA_02871	1074	917	1341	714	446	737	17.34	14.84	21.46	11.2	6.8	11.09	-1.2513	5.36681e-10	down	Uncharacterized protein
gene898	BBA_00899	922	960	1115	619	586	503	26.08	27.22	31.25	17	15.66	13.25	-1.24763	3.30545e-15	down	MeaB protein
gene702	BBA_00703	4327	5442	3563	2650	2542	2468	89.52	112.84	73.03	53.23	49.69	47.56	-1.24454	1.21882e-11	down	Heterokaryon incompatibility
gene7788	BBA_07789	569	581	457	312	315	295	15.7	16.06	12.49	8.36	8.21	7.58	-1.24289	2.44795e-12	down	Uncharacterized protein
gene9332	BBA_09333	123	122	87	54	61	76	2.84	2.83	1.99	1.21	1.33	1.64	-1.24184	7.53384e-06	down	C2H2 finger domain protein, putative
gene5886	BBA_05887	871	949	781	567	455	472	43.02	46.98	38.22	27.19	21.23	21.72	-1.24083	6.41054e-14	down	Gamma-glutamyltranspeptidase
gene5045	BBA_05046	791	1009	872	500	510	528	16.02	20.48	17.49	9.83	9.76	9.96	-1.24048	5.79216e-15	down	Serine carboxypeptidase S28
gene631	BBA_00632	2033	1752	2151	1191	986	1235	46.01	39.74	48.23	26.17	21.08	26.04	-1.23794	2.93096e-16	down	4-coumarate-CoA ligase
gene1210	BBA_01211	556	613	839	465	310	380	57.9	63.98	86.57	47.02	30.5	36.86	-1.23438	1.96535e-09	down	Uncharacterized protein
gene6741	BBA_06742	704	1196	619	529	456	477	22.5	38.31	19.6	16.42	13.77	14.2	-1.23429	2.83903e-07	down	HET domain-containing protein
gene4446	BBA_04447	1861	2762	1850	1083	1367	1305	43.76	65.09	43.1	24.73	30.37	28.58	-1.23385	3.58717e-10	down	Uncharacterized protein
gene943	BBA_00944	117	57	40	43	39	41	6.78	3.31	2.3	2.42	2.14	2.21	-1.23373	0.00249072	down	Nitrite transporter
gene2806	BBA_02807	1120	896	1134	576	630	609	38.58	30.93	38.7	19.27	20.5	19.54	-1.23251	8.66001e-17	down	Uncharacterized protein
gene8134	BBA_08135	413	317	333	200	214	199	14.82	11.4	11.84	6.97	7.26	6.65	-1.23171	5.71138e-11	down	Alcohol dehydrogenase, putative
gene6593	BBA_06594	532	559	569	291	311	359	32.27	33.99	34.2	17.14	17.82	20.29	-1.23114	3.43917e-14	down	Ig domain protein group 2 domain protein
gene4448	BBA_04449	478	533	679	288	332	357	28.3	31.63	39.83	16.56	18.57	19.69	-1.23103	1.54742e-11	down	Helix-loop-helix DNA-binding domain-containing protein
gene3556	BBA_03557	152	79	123	61	55	89	3.04	1.58	2.44	1.18	1.04	1.66	-1.2257	8.2879e-05	down	Pfs domain protein
gene9073	BBA_09074	252	368	237	156	188	156	10.71	15.68	9.98	6.44	7.55	6.18	-1.22237	3.52405e-07	down	Mitochondrial chaperone BCS1
gene4626	BBA_04627	326	762	322	253	331	244	27.98	65.56	27.38	21.09	26.84	19.51	-1.22024	0.00020033	down	ACC deaminase
gene9297	BBA_09298	62	122	71	44	65	40	2.21	4.36	2.51	1.52	2.19	1.33	-1.21898	0.000875774	down	Zn(II)2Cys6 transcription factor
gene8492	BBA_08493	461	471	373	304	258	199	54.49	55.8	43.68	34.89	28.81	21.91	-1.21544	9.08615e-09	down	Acyl-CoA N-acyltransferase
gene10278	BBA_10279	353	318	359	192	227	182	17.45	15.75	17.58	9.21	10.6	8.38	-1.21399	8.04903e-11	down	Reverse transcriptase
gene2791	BBA_02792	562	478	476	308	277	302	56.55	48.21	47.45	30.09	26.33	28.31	-1.21259	3.80759e-13	down	Uncharacterized protein
gene7845	BBA_07846	996	1163	1047	665	510	708	21.98	25.72	22.89	14.25	10.63	14.55	-1.21216	1.36778e-13	down	Hsp90-like protein
gene2594	BBA_02595	327	349	464	225	230	211	16.97	18.15	23.85	11.34	11.28	10.2	-1.21207	5.59696e-10	down	Major facilitator superfamily transporter
gene3830	BBA_03831	29	38	41	24	20	19	2.62	3.44	3.67	2.1	1.71	1.6	-1.21167	0.000853118	down	Arsenic resistance protein ArsH, putative
gene6740	BBA_06741	20	32	44	26	9	21	0.88	1.41	1.92	1.11	0.37	0.86	-1.21157	0.00811804	down	Uncharacterized protein
gene1653	BBA_01654	7850	6178	7532	4960	3381	4263	491.19	387.46	466.94	301.36	199.88	248.48	-1.21114	5.28886e-12	down	Oxalate decarboxylase family bicupin
gene4712	BBA_04713	4487	4728	4410	2750	2570	2671	102.07	107.8	99.39	60.74	55.23	56.6	-1.21104	4.40049e-17	down	KilA-N domain-containing protein
gene9134	BBA_09135	1704	1532	2070	1307	946	844	95.4	85.97	114.82	71.05	50.04	44.02	-1.20877	3.51178e-10	down	Polyamine transporter TPO5
gene635	BBA_00636	1466	1311	1600	988	853	718	48.21	43.21	52.13	31.55	26.5	22	-1.20833	1.61727e-13	down	Major facilitator superfamily transporter
gene5729	BBA_05730	2696	3356	2965	1834	1730	1742	296.3	369.69	322.86	195.72	179.64	178.34	-1.20745	1.04917e-14	down
gene2756	BBA_02757	291	664	452	308	242	282	25.57	58.47	39.35	26.28	20.09	23.08	-1.20683	1.24205e-05	down	Aldo-keto reductase yakc
gene5210	BBA_05211	292	334	295	138	190	216	50.56	57.97	50.61	23.2	31.09	34.84	-1.20527	1.12304e-08	down	Uncharacterized protein
gene3840	BBA_03841	3956	4359	3752	2308	2500	2308	357.05	394.33	335.51	202.27	213.18	194.04	-1.20381	1.51367e-15	down	NADP-dependent glycerol dehydrogenase
gene6659	BBA_06660	2157	1987	2114	1349	1195	1139	36.17	33.4	35.12	21.97	18.93	17.79	-1.20218	4.9879e-16	down	Uncharacterized protein
gene709	BBA_00710	380	405	334	227	233	200	14.96	15.99	13.03	8.68	8.67	7.34	-1.20182	2.02144e-10	down	C6 zinc finger domain-containing protein
gene5439	BBA_05440	921	1108	1186	684	597	616	9.57	11.54	12.21	6.9	5.86	5.96	-1.20087	2.529e-14	down	Uncharacterized protein
gene5550	BBA_05551	109	409	270	144	168	157	5.44	20.45	13.35	6.98	7.92	7.3	-1.20037	0.00194575	down	Beta-lactamase-type transpeptidase
gene1242	BBA_01243	863	1284	821	620	617	521	45.28	67.52	42.68	31.59	30.59	25.46	-1.2002	3.88882e-09	down	D-galacturonic acid reductase
gene5142	BBA_05143	289	325	251	190	166	155	9.78	11.03	8.42	6.24	5.31	4.89	-1.20002	1.33273e-08	down	ABC transporter
gene1202	BBA_01203	3769	3797	4685	2708	2303	2217	36.96	37.32	45.52	25.78	21.34	20.25	-1.19735	1.11543e-13	down	Putative C2H2 zinc finger protein
gene6152	BBA_06153	864	899	793	507	502	506	20.4	21.28	18.55	11.62	11.2	11.13	-1.19607	8.00634e-16	down	Arrestin-like protein
gene6760	BBA_06761	1758	1854	2420	1246	1082	1249	68.56	72.48	93.51	47.19	39.87	45.38	-1.19259	2.16068e-13	down	C2H2 finger domain protein
gene427	BBA_00428	815	1562	1602	790	816	765	23.45	45.05	45.67	22.07	22.19	20.51	-1.18965	2.07995e-07	down	Ribonuclease T2 family protein
gene5471	BBA_05472	114	53	105	49	50	62	15.43	7.19	14.08	6.44	6.4	7.82	-1.18937	0.000353784	down	Uncharacterized protein
gene5159	BBA_05160	2972	4063	3654	2173	2081	2121	125.14	171.48	152.44	88.85	82.79	83.19	-1.1888	6.25389e-13	down	1,3-beta-glucanosyltransferase (EC 2.4.1.-)
gene377	BBA_00378	483	443	548	323	280	273	43.33	39.83	48.71	28.14	23.73	22.81	-1.1869	6.51011e-12	down	Amino-acid transporter arg-13
gene8438	BBA_08439	91	164	167	69	97	86	7.74	13.99	14.08	5.7	7.8	6.82	-1.18643	9.36405e-05	down	Zinc-binding dehydrogenase
gene4729	BBA_04730	311	257	367	223	147	186	6.5	5.38	7.59	4.52	2.9	3.62	-1.18503	7.72277e-08	down	Uncharacterized protein
gene9147	BBA_09148	212	140	171	111	103	97	8.62	5.71	6.89	4.38	3.96	3.67	-1.18431	7.07821e-07	down	Phosphotransferase family protein
gene765	BBA_00766	359	219	249	178	163	151	41.44	25.34	28.48	19.95	17.78	16.24	-1.1834	3.69561e-07	down	Ribonuclease Trv, RNase Trv
Beauveria_bassiana_newGene_1236	-	75	78	88	44	50	50	5.68	5.92	6.61	3.24	3.58	3.53	-1.18098	8.43571e-06	down	hypothetical protein BBA_00051 [Beauveria bassiana ARSEF 2860] EJP70421.1 hypothetical protein BBA_00051 [Beauveria bassiana ARSEF 2860]
gene5638	BBA_05639	1108	1093	1113	626	744	613	25.45	25.16	25.33	13.96	16.15	13.12	-1.17959	2.57111e-15	down	Neutral/alkaline non-lysosomal ceramidase
gene3437	BBA_03438	899	1114	982	590	565	645	11.96	14.86	12.95	7.62	7.1	7.99	-1.17871	2.66827e-14	down	Acyl-CoA N-acyltransferase
gene2068	BBA_02069	456	446	451	258	312	240	22.66	22.22	22.21	12.45	14.65	11.11	-1.17803	4.42506e-11	down	Uncharacterized protein
gene619	BBA_00620	778	936	787	475	519	513	82.76	99.79	82.94	49.06	52.16	50.83	-1.17425	9.20739e-14	down	Uncharacterized protein
gene6070	BBA_06071	223	228	226	126	144	137	9.93	10.17	9.97	5.45	6.06	5.68	-1.1742	3.835e-09	down	ATP synthase F0
gene6366	BBA_06367	1173	882	1379	660	699	699	67.66	50.99	78.81	36.97	38.1	37.56	-1.17378	2.72193e-12	down	Succinate-CoA ligase
gene8185	BBA_08186	173	259	363	231	135	109	30.31	45.48	63.01	39.3	22.35	17.79	-1.17335	0.000515885	down	Integral membrane protein
gene6240	BBA_06241	1006	818	995	605	493	597	25.22	20.56	24.71	14.73	11.68	13.94	-1.17202	3.00812e-14	down	Uncharacterized protein
gene395	BBA_00396	191	229	171	126	102	129	5.93	7.12	5.26	3.8	2.99	3.73	-1.17131	4.29078e-07	down	Aristolochene synthase
gene2920	BBA_02921	1306	2613	2058	1209	1236	1172	22.73	45.59	35.49	20.44	20.33	19	-1.17102	2.4121e-07	down	Glucose dehydrogenase
gene6392	BBA_06393	12104	13602	10770	8168	7012	6873	650.34	732.51	573.32	426.14	355.96	344	-1.16751	3.62629e-12	down	Malate dehydrogenase (EC 1.1.1.37)
gene8844	BBA_08845	602	773	939	512	471	412	22.52	28.98	34.8	18.59	16.64	14.35	-1.167	1.10783e-09	down	H+ symporter family protein
gene3236	BBA_03237	3350	3696	4145	2292	2086	2388	51.43	56.87	63.05	34.17	30.26	34.15	-1.16686	8.76199e-15	down	Sulfite reductase hemoprotein
gene1137	BBA_01138	3557	4203	5253	2500	2815	2545	138.49	164.01	202.63	94.51	103.55	92.3	-1.16582	9.10261e-12	down	Uncharacterized protein
gene2545	BBA_02546	1880	2316	1904	1280	1186	1231	26.71	32.98	26.8	17.66	15.92	16.29	-1.16577	1.28969e-13	down	Multidrug resistance protein MDR, putative
gene8632	BBA_08633	1087	1423	937	767	586	743	56.01	73.5	47.84	38.38	28.53	35.66	-1.16456	1.51041e-09	down	Uncharacterized protein
Beauveria_bassiana_newGene_542	-	36	61	30	18	38	21	2.18	3.71	1.8	1.06	2.18	1.19	-1.16421	0.00771725	down	Protein NLRC3 [Beauveria bassiana D1-5]
gene3459	BBA_03460	223	380	345	227	169	179	13.13	22.42	20.12	12.97	9.4	9.81	-1.16312	2.45133e-06	down	Phosphatidylinositol transfer protein CSR1
gene9900	BBA_09901	1497	1202	1504	884	824	833	22.25	17.91	22.15	12.76	11.57	11.53	-1.16251	1.53102e-15	down	Peptidase C14
gene10311	BBA_10312	102	129	117	89	55	67	3.8	4.81	4.31	3.22	1.93	2.32	-1.16116	3.13986e-05	down	Uncharacterized protein
gene10333	BBA_10334	52	49	61	36	27	35	1.88	1.78	2.19	1.26	0.92	1.18	-1.16105	0.00017213	down	Uncharacterized protein
gene3204	BBA_03205	643	895	754	433	464	499	15.15	21.13	17.6	9.9	10.33	10.95	-1.16066	2.36496e-11	down	Uncharacterized protein
gene3933	BBA_03934	67	61	60	27	49	38	3.63	3.31	3.22	1.42	2.51	1.92	-1.15941	0.000239117	down	Cytochrome P450 CYP617A1
gene9468	BBA_09469	222	276	272	181	127	160	5.65	7.04	6.86	4.47	3.05	3.79	-1.15925	1.54145e-07	down	Uncharacterized protein
gene6132	BBA_06133	562	556	987	431	409	436	58.32	57.83	101.48	43.43	40.1	42.15	-1.157	8.51625e-08	down	SUR7 protein
gene7477	BBA_07478	1616	538	712	627	637	466	123.41	41.18	53.87	46.5	45.96	33.15	-1.15523	0.00044597	down	Pfs domain protein
gene3334	BBA_03335	313	274	263	169	200	148	37.14	32.59	30.92	19.47	22.42	16.36	-1.15419	2.97144e-08	down	Malate dehydrogenase
gene2832	BBA_02833	36134	24180	37416	17082	21154	21182	671.8	450.58	689.21	308.38	371.58	366.84	-1.15395	2.67793e-10	down	Phosphoenolpyruvate carboxykinase
gene7753	BBA_07754	1491	2022	1540	969	1154	973	79.44	107.98	81.29	50.13	58.09	48.29	-1.15063	3.85274e-11	down	Glutathione S-transferase
gene1085	BBA_01086	569	691	526	350	436	307	26.6	32.38	24.37	15.89	19.26	13.37	-1.14928	5.16528e-09	down	Thymine dioxygenase
gene7667	BBA_07668	1400	1160	1524	917	767	807	20.07	16.66	21.64	12.76	10.39	10.77	-1.14901	8.8685e-14	down	Peptidase C14
gene2285	BBA_02286	149	298	562	196	206	214	3.79	7.59	14.15	4.84	4.95	5.07	-1.14811	0.00180481	down	Protein tyrosine phosphatase (Pyp1), putative
Beauveria_bassiana_newGene_1158	-	42	31	24	29	15	15	2.32	1.72	1.31	1.56	0.78	0.77	-1.14805	0.00649265	down	hypothetical protein BBAD15_g5641 [Beauveria bassiana D1-5]
gene3397	BBA_03398	23	33	37	17	17	23	0.67	0.96	1.07	0.48	0.47	0.62	-1.1435	0.00325024	down	Pyridoxal-dependent decarboxylase domain protein
gene2342	BBA_02343	2032	1757	1922	1275	1164	1064	111.46	96.59	104.45	67.91	60.32	54.36	-1.14157	3.73409e-14	down	Amino acid permease
gene9475	BBA_09476	355	346	376	267	201	193	20.69	20.21	21.71	15.11	11.07	10.48	-1.14044	6.86537e-09	down	MlrC domain-containing protein
gene3854	BBA_03855	367	369	382	211	261	216	13.11	13.21	13.52	7.32	8.81	7.19	-1.13928	3.23477e-10	down	Transmembrane amino acid transporter family protein
gene1391	BBA_01392	786	1418	898	674	651	595	16.91	30.58	19.14	14.08	13.23	11.92	-1.13909	2.84856e-07	down	Glycosyltransferase family 2
gene9537	BBA_09538	787	722	770	443	456	507	13.63	12.53	13.21	7.45	7.46	8.18	-1.13757	8.43599e-15	down	DUF323 domain-containing protein
gene1163	BBA_01164	1082	1101	1145	754	599	702	27.08	27.62	28.39	18.32	14.16	16.37	-1.13559	2.36771e-14	down	Fso1-like protein
gene1392	BBA_01393	226	470	264	190	191	217	9.3	19.39	10.77	7.59	7.43	8.32	-1.13487	4.86018e-05	down	Uncharacterized protein
gene7764	BBA_07765	853	917	740	540	455	561	21.51	23.18	18.49	13.22	10.84	13.18	-1.13378	2.94321e-12	down	Pfs, NACHT and WD domain protein
gene5672	BBA_05673	411	353	406	231	255	237	13.71	11.81	13.42	7.48	8.04	7.37	-1.13224	5.25316e-11	down	MFS hexose transporter, putative
gene1282	BBA_01283	283	134	210	124	136	126	15.19	7.21	11.17	6.46	6.9	6.3	-1.1319	3.33577e-05	down	Major facilitator superfamily transporter
gene7304	BBA_07305	1282	1586	1299	718	1085	783	30.31	37.59	30.43	16.48	24.24	17.25	-1.13049	1.70009e-09	down	Calcium binding protein Caleosin
gene4730	BBA_04731	1729	1743	1777	1112	1057	1087	72.94	73.7	74.27	45.55	42.13	42.72	-1.129	5.10759e-16	down	Aldehyde dehydrogenase
gene3088	BBA_03089	152	188	144	100	94	107	4.47	5.54	4.19	2.85	2.61	2.93	-1.12888	1.87311e-06	down	Tetratricopeptide repeat domain protein
gene4229	BBA_04230	105	106	87	67	55	63	5.66	5.72	4.64	3.5	2.8	3.16	-1.12789	1.55482e-05	down	Oxidoreductase family protein
gene5273	BBA_05274	71	100	59	42	60	41	2.67	3.77	2.2	1.53	2.13	1.44	-1.12781	0.000698301	down	Trypsin-like protein
gene3290	BBA_03291	193	153	185	110	120	99	13.18	10.48	12.52	7.3	7.75	6.3	-1.12585	5.52245e-07	down	MFS monocarboxylate transporter
Beauveria_bassiana_newGene_1657	-	56	55	35	31	26	34	4.83	4.76	2.99	2.6	2.12	2.73	-1.12283	0.0011003	down
gene3956	BBA_03957	371	99	224	147	150	132	17.74	4.74	10.61	6.82	6.78	5.88	-1.11983	0.00285175	down	Integral membrane protein
gene5984	BBA_05985	1291	1209	1464	917	732	823	32.56	30.56	36.58	22.46	17.44	19.33	-1.11893	1.2644e-13	down	Nitrate assimilation regulatory protein nirA
gene5036	BBA_05037	16436	20374	15482	10578	11512	10671	1529.79	1900.68	1427.68	956.01	1012.34	925.19	-1.1187	3.02038e-11	down	Cyclophilin A
gene1850	BBA_01851	396	335	343	251	202	217	25.36	21.51	21.77	15.61	12.22	12.95	-1.11864	1.89366e-09	down	Pyruvate dehydrogenase kinase isoform 2, mitochondrial
gene1007	BBA_01008	498	633	710	389	320	444	12	15.29	16.95	9.1	7.29	9.97	-1.11828	2.60382e-09	down	Uncharacterized protein
gene2592	BBA_02593	1809	2737	2100	1372	1315	1487	315.09	477.82	362.39	232.04	216.4	241.26	-1.11813	8.10848e-10	down	Glutathione peroxidase
gene2701	BBA_02702	1013	1600	1142	821	802	733	36.44	57.69	40.7	28.68	27.26	24.56	-1.11744	6.4596e-09	down	Salicylate hydroxylase
gene7198	BBA_07199	3978	4717	4579	2712	2955	2638	370.64	440.51	422.69	245.36	260.13	228.96	-1.11727	3.32566e-13	down	Peptidyl-prolyl cis-trans isomerase (EC 5.2.1.8)
gene6550	BBA_06551	3845	4033	3579	2571	2164	2449	47.51	49.94	43.81	30.84	25.26	28.19	-1.11531	2.07321e-13	down	Uncharacterized protein
gene9285	BBA_09286	767	1039	763	528	536	552	11.6	15.75	11.43	7.75	7.66	7.78	-1.1143	1.57685e-10	down	Oxygenase-like protein
gene2113	BBA_02114	724	1087	820	584	494	578	56.3	84.73	63.18	44.1	36.3	41.87	-1.11408	2.81227e-09	down	Mitochondrial phosphate carrier protein
gene343	BBA_00344	561	341	397	260	262	291	17.44	10.63	12.23	7.85	7.7	8.43	-1.11345	5.30566e-08	down	Putative Zn(II)2Cys6 transcription factor
gene4702	BBA_04703	31	38	32	20	32	11	4.25	5.23	4.35	2.67	4.15	1.41	-1.11224	0.00916	down	Uncharacterized protein
Beauveria_bassiana_newGene_517	-	398	446	333	227	277	236	25.79	28.97	21.38	14.28	16.96	14.24	-1.11208	1.47647e-08	down
gene9322	BBA_09323	91	120	99	64	63	68	12.85	16.98	13.85	8.77	8.4	8.94	-1.11101	2.23883e-05	down	Uncharacterized protein
gene2358	BBA_02359	4589	5033	4823	2880	3086	3129	21.75	23.91	22.65	13.25	13.82	13.81	-1.10957	1.26425e-14	down	Uncharacterized protein
Beauveria_bassiana_newGene_336	-	38	38	34	32	14	23	4.05	4.06	3.59	3.31	1.41	2.28	-1.10833	0.00335919	down
gene6287	BBA_06288	195	275	231	139	159	144	26.89	38.01	31.56	18.61	20.71	18.5	-1.10819	6.19404e-07	down	Macro domain-containing protein
gene2520	BBA_02521	475	372	613	324	265	327	33.6	26.38	42.97	22.26	17.71	21.55	-1.10804	3.63625e-08	down	Hydrolase, alpha/beta fold family
gene6875	BBA_06876	36	45	41	18	24	35	1.4	1.75	1.58	0.68	0.88	1.27	-1.10635	0.00200394	down	AGC kinase
gene5877	BBA_05878	149	108	124	79	71	90	16.87	12.26	13.91	8.69	7.6	9.49	-1.10512	8.32373e-06	down	Metal dependent phosphohydrolase
gene9876	BBA_09877	1692	1915	1761	1287	1081	1017	176.82	200.59	182.33	130.6	106.74	99	-1.10453	5.28886e-12	down	Uncharacterized protein
gene89	BBA_00090	307	329	244	218	184	153	11.54	12.39	9.08	7.95	6.53	5.36	-1.10402	1.01652e-06	down	Aryl-alcohol oxidase/vanillyl-alcohol oxidase
gene4149	BBA_04150	1565	1554	1341	1147	815	851	50.74	50.5	43.07	36.11	24.96	25.7	-1.10378	1.67989e-10	down	Amine oxidase (EC 1.4.3.-)
gene2325	BBA_02326	112	97	52	40	71	54	3.07	2.67	1.41	1.07	1.84	1.38	-1.10375	0.00274732	down	Sodium symporter family protein
gene7773	BBA_07774	132	103	123	75	58	93	14.78	11.56	13.65	8.15	6.14	9.7	-1.10366	2.57893e-05	down	Serine/threonine protein kinase
Beauveria_bassiana_newGene_790	-	375	294	398	196	198	281	19.45	15.28	20.45	9.87	9.7	13.57	-1.10158	6.0609e-08	down	DUF323 domain-containing protein
gene2633	BBA_02634	1723	1724	1709	998	1134	1132	32.92	33.01	32.35	18.51	20.47	20.15	-1.10104	5.2454e-15	down	Putative Gal4-like transcriptional regulator
gene182	BBA_00183	367	388	433	287	233	233	13.92	14.76	16.28	10.57	8.35	8.23	-1.09535	2.5328e-09	down	Major facilitator superfamily transporter
gene8727	BBA_08728	68	56	80	50	39	40	3.53	2.92	4.12	2.52	1.92	1.94	-1.0946	0.000229607	down	Hexose transporter
gene3108	BBA_03109	6535	5117	4700	3271	3791	3329	410.63	322.27	292.6	199.58	225.06	194.86	-1.09291	7.33865e-11	down	Homogentisate 1,2-dioxygenase
gene858	BBA_00859	729	957	754	694	416	442	38.5	50.65	39.45	35.59	20.76	21.74	-1.09277	7.56092e-07	down	Putative Zn(II)2Cys6 transcription factor
gene9413	BBA_09414	1448	1701	1283	931	1044	848	192.53	226.69	169.02	120.2	131.15	105.03	-1.09266	7.62594e-11	down	Uracil phosphoribosyltransferase
gene6917	BBA_06918	323	251	280	189	180	173	26.72	20.81	22.95	15.18	14.07	13.33	-1.09265	2.3128e-08	down	Glycosyltransferase family 17
gene8795	BBA_08796	327	514	361	229	279	261	11.98	18.87	13.1	8.15	9.66	8.91	-1.09109	6.84252e-07	down	Glycosyl hydrolase family 92
gene6271	BBA_06272	6978	6776	7239	4519	4450	4396	435.71	424.07	447.83	273.99	262.52	255.69	-1.09061	1.69113e-14	down	BZIP transcription factor
gene1418	BBA_01419	773	1138	756	551	570	587	112.31	165.72	108.82	77.73	78.24	79.44	-1.09023	1.13673e-08	down	Adenine phosphoribosyltransferase
Beauveria_bassiana_newGene_1444	-	26	29	41	21	16	24	1.93	2.16	3.01	1.51	1.12	1.66	-1.08926	0.00386023	down	Carboxypeptidase Y A
gene7023	BBA_07024	125	172	119	78	74	115	12.62	17.41	11.9	7.65	7.06	10.82	-1.08912	0.000112161	down	Zeta toxin
gene8662	BBA_08663	1514	3533	1047	1636	974	1331	37.22	87.04	25.5	39.05	22.62	30.48	-1.08642	0.00431636	down	Uncharacterized protein
gene6339	BBA_06340	1830	1933	2461	1670	1094	1200	22	23.29	29.31	19.49	12.42	13.44	-1.08616	2.49519e-08	down	2OG-Fe(II) oxygenase superfamily protein
gene5279	BBA_05280	5666	3924	6805	3295	3332	3817	129.22	89.69	153.76	72.97	71.79	81.09	-1.08604	5.45011e-09	down	Uncharacterized protein
gene2879	BBA_02880	1408	1763	1474	988	1055	930	210.73	264.47	218.57	143.59	149.19	129.66	-1.08589	5.87774e-12	down	RHO protein GDP dissociation inhibitor
gene9918	BBA_09919	989	770	759	581	492	535	16.7	13.03	12.69	9.52	7.85	8.41	-1.08542	2.80606e-11	down	Uncharacterized protein
gene9315	BBA_09316	348	293	348	212	207	213	12.91	10.89	12.79	7.64	7.25	7.36	-1.0838	1.65943e-09	down	MFS transporter, putative
gene4778	BBA_04779	46	74	46	42	44	20	1.83	2.95	1.81	1.62	1.65	0.74	-1.08365	0.00689867	down	Putative secreted protein
gene1064	BBA_01065	477	478	491	321	286	319	29.54	29.67	30.12	19.3	16.73	18.4	-1.08325	2.38377e-11	down	Uncharacterized protein
gene8978	BBA_08979	50	57	32	28	39	22	3.87	4.42	2.45	2.1	2.85	1.59	-1.081	0.0048316	down	LysM domain-containing protein
gene8244	BBA_08245	1061	1279	1051	802	752	621	57.84	69.89	56.77	42.45	38.73	31.54	-1.08068	2.43098e-10	down	Uncharacterized protein
gene7769	BBA_07770	59	73	84	44	62	32	4.98	6.17	7.02	3.6	4.94	2.52	-1.07972	0.00125045	down	Uncharacterized protein
gene4321	BBA_04322	2939	2386	2980	1899	1572	1854	29.14	23.71	29.27	18.28	14.73	17.12	-1.07888	3.78299e-12	down	Transcription factor
gene9895	BBA_09896	1072	1154	1217	927	448	840	14.46	15.61	16.27	12.15	5.71	10.56	-1.07842	2.07435e-06	down	Pfs, NACHT, and Ankyrin domain protein
gene2792	BBA_02793	434	396	416	300	241	259	7.32	6.7	6.96	4.92	3.84	4.07	-1.07738	8.99772e-10	down	Ankyrin repeat domain-containing protein 28
gene2158	BBA_02159	2203	1992	1740	1336	1101	1386	99.27	89.96	77.68	58.45	46.87	58.18	-1.07697	1.67562e-11	down	Homoserine O-acetyltransferase
gene8495	BBA_08496	43	64	31	27	32	30	2.67	3.98	1.91	1.63	1.88	1.73	-1.07694	0.00480189	down	Uncharacterized protein
gene4929	BBA_04930	5710	7245	5971	4502	3703	4001	145.23	184.7	150.47	111.19	88.99	94.8	-1.07581	1.42199e-10	down	Peptidase family M1
gene7983	BBA_07984	280	166	266	157	125	175	6.43	3.82	6.06	3.5	2.71	3.75	-1.07561	1.10516e-05	down	Uncharacterized protein
gene9878	BBA_09879	12256	14615	13545	10020	8094	7914	542.13	647.96	593.61	430.38	338.27	326.09	-1.0746	2.30417e-10	down	Uncharacterized protein
gene4751	BBA_04752	893	601	677	399	478	521	34.5	23.27	25.91	14.97	17.45	18.75	-1.07455	2.90594e-09	down	Glutamic acid rich protein
gene2695	BBA_02696	402	399	472	267	191	367	9.89	9.84	11.5	6.38	4.44	8.41	-1.07066	1.29866e-06	down	Helicase associated domain-containing protein
Beauveria_bassiana_newGene_1325	-	47	59	39	38	18	38	1.81	2.28	1.49	1.42	0.66	1.37	-1.0688	0.00480797	down	hypothetical protein BBAD15_g6464 [Beauveria bassiana D1-5]
gene1500	BBA_01501	873	671	984	470	550	613	24.76	19.07	27.65	12.94	14.74	16.19	-1.06875	3.34057e-10	down	Major facilitator superfamily transporter
gene10010	BBA_10011	598	543	469	359	351	333	17.89	16.29	13.9	10.43	9.92	9.28	-1.0661	6.3215e-10	down	DUF323 domain-containing protein
gene8625	BBA_08626	138	175	155	84	111	109	8.78	11.16	9.77	5.19	6.67	6.46	-1.06567	9.64111e-06	down	Uncharacterized protein
gene5028	BBA_05029	777	693	689	477	494	427	10.71	9.57	9.41	6.38	6.43	5.48	-1.06484	1.14741e-11	down	F-box domain-containing protein
Beauveria_bassiana_newGene_1679	-	35	56	51	34	29	29	3.03	4.86	4.38	2.86	2.37	2.34	-1.06472	0.0019442	down
gene348	BBA_00349	5736	6859	5851	4242	4068	3673	113.95	136.57	115.16	81.82	76.35	67.97	-1.06341	3.61312e-11	down	Cellobiose dehydrogenase
gene6553	BBA_06554	383	448	412	260	265	285	25.81	30.26	27.51	17.01	16.87	17.89	-1.0605	9.83295e-10	down	Uncharacterized protein
gene6743	BBA_06744	960	1284	1658	879	750	915	17.05	22.86	29.18	15.16	12.59	15.14	-1.05766	4.36457e-08	down	Uncharacterized protein
gene4971	BBA_04972	121	84	107	68	66	69	5.79	4.03	5.08	3.16	2.99	3.08	-1.05583	4.82157e-05	down	Eukaryotic aspartyl protease
gene5875	BBA_05876	4078	5260	5228	3416	3033	3080	47.52	61.43	60.36	38.65	33.39	33.43	-1.05318	1.22034e-10	down	Major facilitator superfamily transporter
gene249	BBA_00250	1334	892	1372	737	857	748	45.7	30.63	46.57	24.52	27.74	23.87	-1.05304	1.98602e-09	down	Major facilitator superfamily transporter
gene1615	BBA_01616	1051	1022	1201	718	692	730	29.01	28.28	32.85	19.24	18.05	18.77	-1.05244	1.28452e-13	down	ABC-2 type transporter
gene4895	BBA_04896	829	696	639	504	443	468	25.14	21.16	19.2	14.84	12.69	13.22	-1.05228	1.50484e-10	down	MFS multidrug transporter
gene2605	BBA_02606	271	476	303	270	198	223	3.49	6.15	3.87	3.38	2.41	2.68	-1.05021	3.6632e-05	down	Multidrug resistance protein MDR, putative
gene6131	BBA_06132	1166	1162	1950	936	1014	839	52.07	52.01	86.27	40.58	42.78	34.9	-1.05013	2.09345e-07	down	Tat pathway signal sequence
gene2280	BBA_02281	416	438	648	285	349	349	17.57	18.55	27.12	11.69	13.93	13.73	-1.04983	2.13614e-07	down	Zn-dependent alcohol dehydrogenases (ISS)
gene5405	BBA_05406	931	936	974	708	544	610	36.36	36.64	37.69	26.85	20.07	22.19	-1.04859	1.28001e-11	down	Orotidine 5'-phosphate decarboxylase (EC 4.1.1.23)
gene9901	BBA_09902	1604	1304	1545	936	1033	948	140.51	114.49	134.09	79.62	85.5	77.36	-1.04744	2.61717e-13	down	Uncharacterized protein
Beauveria_bassiana_newGene_1924	-	703	962	630	532	491	490	10.22	14.02	9.07	7.51	6.74	6.64	-1.04646	6.04736e-08	down
gene3168	BBA_03169	268	227	268	164	180	156	11.69	9.92	11.58	6.94	7.42	6.34	-1.04629	1.70741e-07	down	Putative Gal4-like transcriptional regulator
gene9875	BBA_09876	2770	2411	2629	2041	1665	1406	187.5	163.58	176.32	134.15	106.49	88.66	-1.04568	2.18243e-09	down	Monocarboxylate permease-like protein
gene4390	BBA_04391	434	248	306	215	228	204	19.79	11.33	13.82	9.52	9.82	8.66	-1.04483	3.68141e-06	down	Phospholipase/carboxylesterase family protein
gene10025	BBA_10026	1756	1635	1565	1122	1054	1086	32.26	30.1	28.48	20.01	18.29	18.58	-1.04348	1.1367e-13	down	Cystathionine gamma-synthase
gene6310	BBA_06311	765	544	761	469	388	503	31.73	22.62	31.28	18.89	15.21	19.44	-1.04343	3.41532e-09	down	Plasma membrane channel protein Ist2, putative
gene8797	BBA_08798	41	54	28	28	33	20	3.48	4.59	2.35	2.31	2.65	1.58	-1.04132	0.00787174	down	Aquaporin-like protein
gene1303	BBA_01304	2804	2183	2819	1714	1637	1785	61.68	48.13	61.44	36.61	34.02	36.58	-1.0413	7.47152e-12	down	Metallothionein expression activator
gene4987	BBA_04988	1508	1690	1441	1103	938	1023	25.45	28.59	24.1	18.08	14.96	16.08	-1.0406	5.87832e-12	down	Aminotransferase class I and II
gene7403	BBA_07404	1788	1189	1990	1171	924	1169	46.59	31.05	51.38	29.63	22.75	28.38	-1.04043	2.76637e-08	down	DUF221 family protein
gene1664	BBA_01665	198	240	247	133	154	166	10.89	13.24	13.46	7.11	8.01	8.51	-1.03899	7.55645e-07	down	Acyl-CoA N-acyltransferase
gene9676	BBA_09677	1604	1328	1375	862	1095	884	117.38	97.41	99.69	61.25	75.71	60.26	-1.03801	2.82046e-11	down	Uncharacterized protein
gene4051	BBA_04052	1127	1122	1037	667	751	756	22.49	22.44	20.51	12.93	14.16	14.06	-1.03797	5.90118e-13	down	Dynactin p62 family protein
gene3464	BBA_03465	133	152	126	85	92	95	6.52	7.46	6.12	4.04	4.26	4.34	-1.03775	1.11177e-05	down	Uncharacterized protein
gene8457	BBA_08458	241	242	210	146	166	146	35.01	35.24	30.23	20.6	22.79	19.76	-1.03772	4.20123e-07	down	Two component transcriptional regulator, LuxR family
gene8085	BBA_08086	383	457	471	355	261	249	44.21	52.88	53.87	39.79	28.47	26.78	-1.03727	3.0999e-07	down	Uncharacterized protein
gene9960	BBA_09961	13785	10799	12937	8143	8457	8161	1021.33	801.94	949.65	585.83	591.99	563.24	-1.03659	8.81629e-12	down	Uncharacterized protein
gene10147	BBA_10148	216	133	214	107	134	130	23.65	14.6	23.22	11.38	13.86	13.26	-1.03652	2.95061e-05	down	Uncharacterized protein
gene8817	BBA_08818	423	425	331	287	264	230	20.89	21.04	16.2	13.76	12.32	10.58	-1.03376	1.3257e-07	down	Alkaline D-peptidase
gene3676	BBA_03677	704	747	815	530	450	522	56.52	60.11	64.82	41.32	34.13	39.04	-1.03356	2.19573e-11	down	Uncharacterized protein
gene1902	BBA_01903	7133	9775	6268	5519	4594	5341	472.11	648.47	411.03	354.7	287.28	329.3	-1.03201	1.45666e-07	down	Adenosylhomocysteinase (EC 3.3.1.1)
gene258	BBA_00259	1209	663	679	559	573	556	19.28	10.6	10.73	8.65	8.63	8.26	-1.03158	2.42267e-06	down	Uncharacterized protein
gene5091	BBA_05092	1577	1349	1304	929	1009	867	18.85	16.16	15.45	10.78	11.4	9.66	-1.03077	6.41564e-12	down	SWIRM domain-containing protein
Beauveria_bassiana_newGene_950	-	1373	1299	1111	845	898	769	63.8	60.5	51.15	38.12	39.42	33.28	-1.03027	3.30895e-11	down
gene5752	BBA_05753	115	117	90	77	65	72	3.51	3.58	2.72	2.28	1.87	2.05	-1.03024	7.36891e-05	down	Carboxypeptidase Y
gene5258	BBA_05259	389	612	679	408	322	388	25.19	39.72	43.56	25.65	19.7	23.4	-1.02938	2.85168e-06	down	DNA repair protein Rad4, transglutaminase-like protein
gene6340	BBA_06341	1957	1432	1556	1182	1112	985	123.75	90.76	97.49	72.58	66.44	58.02	-1.02799	2.95162e-10	down	CFEM domain-containing protein
gene465	BBA_00466	460	390	367	237	308	265	72.49	61.6	57.3	36.27	45.86	38.9	-1.02686	4.11097e-08	down	Bis(5'-adenosyl)-triphosphatase
gene7093	BBA_07094	535	1338	963	551	635	721	50.43	126.4	89.93	50.43	56.55	63.3	-1.02501	0.000199147	down	Mitochondrial phosphate carrier protein
gene7982	BBA_07983	219	203	238	133	175	131	4.32	4.02	4.66	2.55	3.26	2.41	-1.02471	2.19353e-06	down	RNase3 domain-containing protein
gene6480	BBA_06481	7411	7742	6482	5195	4987	4248	470.64	492.79	407.84	320.35	299.22	251.3	-1.02379	5.23387e-10	down	Uncharacterized protein
gene8223	BBA_08224	465	490	456	281	380	280	36.93	39.01	35.88	21.67	28.52	20.72	-1.02374	4.73305e-08	down	Uncharacterized protein
gene8111	BBA_08112	1783	1513	1829	1134	1148	1135	68.55	58.31	69.67	42.34	41.7	40.65	-1.02234	8.14379e-13	down	Triose-phosphate transporter
gene1983	BBA_01984	2632	1315	1928	1276	1395	1232	83.78	41.96	60.81	39.44	41.95	36.53	-1.02201	1.73151e-06	down	Superoxide dismutase
gene3142	BBA_03143	532	477	574	293	358	408	25.98	23.34	27.77	13.89	16.52	18.56	-1.02125	3.2451e-09	down	Leucine Rich Repeat domain-containing protein
gene3126	BBA_03127	502	484	769	378	339	456	16.56	16	25.13	12.11	10.56	14.01	-1.02012	5.06892e-07	down	Mechanosensitive ion channel
gene8741	BBA_08742	4660	4989	5388	2849	3752	3470	124.26	133.33	142.34	73.76	94.52	86.19	-1.01953	9.94506e-11	down	Uncharacterized protein
gene6650	BBA_06651	352	435	722	372	300	335	28.64	35.48	58.21	29.39	23.07	25.39	-1.0189	3.68987e-05	down	Acyl-CoA thioesterase II
gene932	BBA_00933	773	788	896	550	580	513	39.29	40.14	45.12	27.14	27.85	24.29	-1.01844	1.66778e-11	down	Major facilitator superfamily transporter
gene8151	BBA_08152	940	1110	716	617	609	634	69.3	82.02	52.3	44.17	42.42	43.54	-1.01818	2.9523e-08	down	Uncharacterized protein
gene10066	BBA_10067	84	102	65	50	48	71	11.27	13.72	8.64	6.51	6.08	8.87	-1.01787	0.000928398	down	DSBA-like thioredoxin domain protein
gene1924	BBA_01925	39	35	40	24	32	20	1.73	1.56	1.76	1.04	1.34	0.83	-1.01784	0.00362267	down	Putative C2H2 zinc finger protein
gene7607	BBA_07608	4009	3331	4514	2821	2392	2717	97.16	80.91	108.38	66.38	54.77	61.34	-1.01668	1.10344e-10	down	Serine-threonine rich protein
gene697	BBA_00698	6971	1973	2867	2499	2947	2417	111.25	31.56	45.33	38.72	44.43	35.93	-1.01549	0.00432131	down	Restless-like transposase
gene6341	BBA_06342	234	261	257	183	122	201	7.93	8.86	8.63	6.02	3.91	6.34	-1.01524	8.70708e-06	down	Glycosyltransferase family 28 domain-containing protein
gene6286	BBA_06287	762	598	738	487	467	451	19.89	15.64	19.08	12.34	11.51	10.96	-1.01462	1.54887e-10	down	Potassium ion channel Yvc1
gene3910	BBA_03911	908	481	615	448	481	410	40.55	21.53	27.21	19.43	20.29	17.05	-1.01448	3.00867e-06	down	Pheromone-regulated membrane protein 6
Beauveria_bassiana_newGene_654	-	287	348	203	237	206	119	16.42	19.95	11.51	13.16	11.13	6.34	-1.01415	0.000787232	down	Superoxide dismutase [Cu-Zn]
gene6552	BBA_06553	2365	1826	2011	1375	1505	1277	53.08	41.08	44.72	29.97	31.91	26.7	-1.01341	1.53183e-10	down	Protein phosphatase methylesterase 1 (PME-1) (EC 3.1.1.-)
gene4628	BBA_04629	221	161	220	162	113	128	7.01	5.12	6.91	4.99	3.39	3.78	-1.01311	2.00692e-05	down	Uncharacterized protein
gene854	BBA_00855	1141	1032	1096	721	721	755	21.57	19.56	20.53	13.24	12.88	13.3	-1.01306	2.86702e-13	down	Uncharacterized protein
Beauveria_bassiana_newGene_1254	-	252	352	245	189	216	167	23.41	32.77	22.55	17.05	18.96	14.45	-1.01257	1.25267e-05	down	cysteine dioxygenase [Cordyceps militaris CM01] EGX92896.1 cysteine dioxygenase [Cordyceps militaris CM01]
gene8402	BBA_08403	1662	2779	2093	1309	1532	1579	98.02	164.28	122.3	74.96	85.37	86.75	-1.01229	4.7044e-07	down	Uncharacterized protein
gene7224	BBA_07225	1092	1430	1073	776	836	815	69.05	90.64	67.23	47.65	49.95	48.01	-1.01178	1.35449e-09	down	D-isomer specific 2-hydroxyacid dehydrogenase
gene774	BBA_00775	12425	10337	11082	9689	6007	7015	725.62	605.07	641.21	549.44	331.45	381.62	-1.0114	1.95588e-07	down	Glutamate dehydrogenase
gene5184	BBA_05185	7929	4791	6878	3978	4890	4269	268.06	162.34	230.38	130.59	156.19	134.44	-1.01105	7.34949e-08	down	Integral membrane protein
gene4030	BBA_04031	780	936	1402	703	644	753	29.82	35.87	53.11	26.1	23.26	26.82	-1.00869	5.17604e-07	down	Uncharacterized protein
gene5673	BBA_05674	1716	1703	1510	826	1525	976	90.62	90.14	79	42.36	76.09	48.01	-1.00679	2.36621e-06	down	Hexose transporter
Beauveria_bassiana_newGene_142	-	414	406	314	286	298	180	43.67	42.93	32.82	29.3	29.7	17.69	-1.00573	2.04047e-05	down	cell surface metalloreductase (FreA) [Beauveria bassiana ARSEF 2860] EJP61376.1 cell surface metalloreductase (FreA) [Beauveria bassiana ARSEF 2860]
gene687	BBA_00688	7108	4784	5769	3349	5353	3173	147.29	99.36	118.44	67.39	104.8	61.25	-1.00515	7.2238e-06	down	Uncharacterized protein
gene8293	BBA_08294	1786	913	1220	854	992	791	53.05	27.18	35.91	24.63	27.84	21.89	-1.00346	3.7659e-06	down	Uncharacterized protein
Beauveria_bassiana_newGene_1345	-	189	181	262	129	152	146	8.29	7.96	11.39	5.49	6.3	5.97	-1.00268	8.34543e-06	down	Uncharacterized protein
gene5601	BBA_05602	224	248	253	127	204	160	35.49	39.38	39.71	19.54	30.54	23.61	-1.00264	1.12731e-05	down	Uncharacterized protein
gene2799	BBA_02800	244	307	458	228	254	199	31.55	39.79	58.68	28.63	31.03	23.97	-1.00181	4.57422e-05	down	Phosphoglycerate mutase family protein, putative
gene7229	BBA_07230	1511	1458	2071	1103	1109	1198	32.75	31.67	44.47	23.21	22.71	24.18	-1.0015	4.79945e-10	down	Zinc finger protein
gene3228	BBA_03229	60	43	66	43	34	37	8.27	5.94	9.02	5.76	4.43	4.75	-1.00107	0.00148096	down	Uncharacterized protein
gene671	BBA_00672	349	506	276	285	232	254	42.78	62.16	33.52	33.92	26.87	29	-1.00007	4.53092e-05	down	Putative glutathione S-transferase
gene8945	BBA_08946	246	234	285	665	729	680	15.55	14.82	17.84	40.8	43.52	40.03	1.00033	1.81684e-09	up	Mitochondrial GTPase (YlqF), putative
gene2901	BBA_02902	25	29	34	100	68	71	1.05	1.22	1.41	4.06	2.69	2.77	1.00164	0.00219866	up	Uncharacterized protein
gene2062	BBA_02063	44	39	43	107	137	98	2.04	1.81	1.97	4.81	6	4.23	1.0018	0.000396535	up	Uncharacterized protein
gene1889	BBA_01890	535	616	609	1406	1683	1706	61.05	70.46	68.85	155.8	181.46	181.35	1.00285	2.94581e-11	up	Smr domain-containing protein
gene5326	BBA_05327	385	301	372	881	915	1082	20.4	15.99	19.53	45.34	45.82	53.42	1.0033	3.58453e-10	up	F-box domain-containing protein
gene5096	BBA_05097	275	281	298	731	679	919	11.68	11.97	12.54	30.16	27.26	36.37	1.00337	2.16365e-09	up	Transcription factor SPT8
gene5305	BBA_05306	95	151	132	350	322	360	8.35	13.3	11.49	29.86	26.73	29.46	1.00401	9.36038e-06	up	AIG2-like family protein
Beauveria_bassiana_newGene_558	-	16	30	20	55	66	60	1.61	3.03	2	5.39	6.29	5.64	1.00757	0.00438417	up
gene8778	BBA_08779	85	50	68	160	178	217	1.72	1.01	1.36	3.14	3.39	4.08	1.01007	0.000136067	up	Multidrug resistance ABC transporter, putative
gene8551	BBA_08552	400	353	360	853	1370	810	24.89	22.02	22.19	51.54	80.54	46.95	1.01028	2.41335e-06	up	Uncharacterized protein
gene5967	BBA_05968	160	97	112	301	389	316	5.12	3.11	3.55	9.35	11.76	9.42	1.01036	2.33753e-05	up	Uncharacterized protein
gene5613	BBA_05614	416	381	409	1021	1121	1156	33.67	30.91	32.8	80.24	85.72	87.15	1.01066	3.13461e-12	up	Uncharacterized protein
Beauveria_bassiana_newGene_2186	-	70	130	56	272	253	178	1.16	2.16	0.92	4.37	3.96	2.75	1.01087	0.00320745	up
Beauveria_bassiana_newGene_1343	-	223	215	192	513	603	611	11.19	10.81	9.54	24.99	28.58	28.55	1.01205	7.33431e-09	up
gene1559	BBA_01560	41	45	35	107	121	104	3.37	3.71	2.85	8.55	9.41	7.97	1.01337	0.000244399	up	Triose-phosphate transporter
gene3853	BBA_03854	295	222	252	771	582	753	3.8	2.87	3.22	9.64	7.08	9.03	1.01422	3.62344e-08	up	ABC transporter
gene5961	BBA_05962	826	650	783	2213	1927	2037	23.36	18.42	21.94	60.76	51.48	53.65	1.01424	7.02623e-12	up	Fungal specific transcription factor, putative
gene5653	BBA_05654	195	149	124	418	492	371	5.81	4.45	3.66	12.1	13.85	10.3	1.01475	6.57029e-06	up	OsmC-like protein
gene7611	BBA_07612	268	469	280	1099	857	848	10.17	17.84	10.53	40.51	30.73	29.98	1.01683	1.8558e-05	up	FAD binding domain-containing protein
gene6409	BBA_06410	165	169	187	482	427	524	9.08	9.33	10.2	25.77	22.21	26.87	1.01783	1.82029e-08	up	Ubiquitin interaction domain-containing protein
gene556	BBA_00557	73	65	62	184	212	153	9.45	8.44	7.95	23.14	25.94	18.46	1.01871	6.51588e-05	up	Activator of Hsp90 ATPase 1 family protein
gene7679	BBA_07680	603	807	555	1953	1726	1741	26.67	35.78	24.32	83.88	72.13	71.74	1.01913	1.18736e-08	up	Phosphoglycerate mutase
gene1265	BBA_01266	355	365	314	1017	992	833	18	18.55	15.78	50.08	47.53	39.35	1.01952	1.57349e-09	up	Ubiquitin carboxyl-terminal hydrolase (EC 3.4.19.12)
gene7347	BBA_07348	33	42	38	112	82	118	2.99	3.81	3.41	9.85	7.01	9.95	1.01953	0.000466738	up	Uncharacterized protein
gene6838	BBA_06839	611	689	772	1820	2092	1783	40.8	46.12	51.08	118.02	131.99	110.92	1.0198	3.46711e-11	up	Cystathionine beta-lyase
gene4262	BBA_04263	146	386	130	488	663	697	28.61	75.81	25.24	92.85	122.74	127.22	1.01983	0.00550739	up	Bys1 family protein
gene389	BBA_00390	293	262	314	887	717	783	4.46	4	4.74	13.11	10.31	11.1	1.01996	7.34147e-10	up	Capsular associated protein
gene8853	BBA_08854	23	15	15	44	59	43	1.19	0.77	0.77	2.2	2.87	2.06	1.02013	0.00696666	up	Major facilitator superfamily transporter
gene1988	BBA_01989	25	17	20	65	44	62	1.24	0.84	0.98	3.12	2.06	2.86	1.02058	0.0035592	up	EXTL2, alpha-1,4-N-acetylhexosaminyltransferase
gene2165	BBA_02166	48	107	60	173	220	204	7.18	16.05	8.9	25.14	31.11	28.44	1.02207	0.0013994	up	Uncharacterized protein
gene3821	BBA_03822	273	130	118	624	409	396	7.49	3.58	3.21	16.63	10.61	10.13	1.02368	0.00126745	up	C6 transcription factor
Beauveria_bassiana_newGene_2071	-	54	26	26	103	96	93	3.88	1.87	1.85	7.19	6.52	6.23	1.02368	0.00235097	up
gene6060	BBA_06061	113	88	82	267	257	258	2.97	2.32	2.14	6.83	6.39	6.33	1.02635	3.13129e-06	up	HEAT repeat protein
gene109	BBA_00110	35	39	39	102	132	78	2.1	2.34	2.31	5.93	7.47	4.35	1.02694	0.00116354	up	Uncharacterized protein
Beauveria_bassiana_newGene_1867	-	48	45	27	112	90	132	1.37	1.29	0.76	3.1	2.43	3.51	1.02892	0.00122267	up
gene70	BBA_00071	164	142	153	430	425	416	6.17	5.35	5.7	15.7	15.1	14.57	1.03025	1.79459e-08	up	Nitrate assimilation regulatory protein nirA
Beauveria_bassiana_newGene_1105	-	210	156	152	541	423	471	2.75	2.05	1.97	6.88	5.24	5.75	1.03149	3.86093e-07	up
gene739	BBA_00740	376	353	380	1148	946	979	7.94	7.47	7.95	23.54	18.88	19.26	1.03217	5.57069e-11	up	C6 transcription factor OefC
gene8879	BBA_08880	425	401	501	1360	1104	1212	9.34	8.83	10.91	29.02	22.92	24.81	1.03234	5.99642e-11	up	Apolipoprotein A-I binding protein
gene4564	BBA_04565	39	21	40	94	114	68	2.03	1.09	2.06	4.75	5.6	3.29	1.03261	0.00319917	up	LMW6DL protein
gene5749	BBA_05750	136	152	125	357	373	420	24.55	27.5	22.36	62.57	63.61	70.62	1.03267	1.28607e-07	up	Thioesterase superfamily protein
gene7379	BBA_07380	4904	4951	4681	14460	13052	12841	250.11	253.08	236.53	716.09	628.91	610.05	1.03337	7.16106e-12	up	Siderophore iron transporter mirB
gene7567	BBA_07568	82	120	137	340	268	335	6.39	9.38	10.58	25.74	19.74	24.33	1.03353	1.50237e-05	up	Acyl-CoA thioesterase II
Beauveria_bassiana_newGene_1440	-	44	57	54	131	171	129	4.36	5.67	5.31	12.61	16.02	11.92	1.03394	0.000164733	up
gene499	BBA_00500	162	182	204	486	522	515	10.8	12.16	13.48	31.47	32.89	31.99	1.03397	6.26196e-09	up	Calcineurin-like phosphoesterase
Beauveria_bassiana_newGene_224	-	480	410	445	1159	1306	1243	30.25	25.89	27.78	70.92	77.75	72.96	1.03453	1.46598e-12	up
gene1918	BBA_01919	455	371	404	1072	1113	1235	20.69	16.91	18.2	47.33	47.82	52.31	1.03475	3.51171e-12	up	Phosphoinositide phospholipase C (EC 3.1.4.11)
gene1727	BBA_01728	1846	1068	1456	4033	3854	4226	15.33	8.89	11.98	32.52	30.23	32.69	1.03529	1.92046e-08	up	Eukaryotic aspartyl protease
gene5429	BBA_05430	127	141	94	307	367	337	20.34	22.63	14.91	47.73	55.52	50.27	1.03712	4.84211e-06	up	Acyl-CoA N-acyltransferase
gene1524	BBA_01525	53	35	53	110	149	134	11.61	7.68	11.5	23.39	30.83	27.34	1.03987	0.000185681	up	Microtubule-associated protein
gene1011	BBA_01012	258	232	337	722	803	778	14.78	13.32	19.12	40.16	43.45	41.51	1.0401	2.70616e-09	up	UDP-glucoronosyl and UDP-glucosyl transferase family protein
gene2797	BBA_02798	337	255	285	755	928	759	23.92	18.14	20.04	52.03	62.23	50.18	1.04033	2.60382e-09	up	Uncharacterized protein
gene793	BBA_00794	18	26	15	72	53	40	1.78	2.57	1.47	6.9	4.94	3.67	1.04068	0.00898492	up	Uncharacterized protein
gene4573	BBA_04574	922	743	876	2457	2130	2499	23.8	19.22	22.4	61.58	51.94	60.08	1.04076	2.20183e-12	up	C6 zinc finger domain-containing protein
gene3820	BBA_03821	108	51	42	187	173	201	2.39	1.13	0.92	4.02	3.62	4.14	1.04116	0.00199471	up	N,N-dimethylglycine oxidase
gene4387	BBA_04388	55	77	85	200	220	186	1.4	1.97	2.15	4.96	5.31	4.43	1.04121	3.81701e-05	up	Uncharacterized protein
gene9810	BBA_09811	190	139	185	418	459	560	4.03	2.96	3.89	8.61	9.2	11.07	1.04228	9.22951e-08	up	Reverse transcriptase, RNaseH
gene9138	BBA_09139	152	209	190	491	529	525	6.56	9.04	8.13	20.58	21.57	21.11	1.04398	3.60438e-08	up	Cytochrome P450 CYP586B1
gene2096	BBA_02097	1379	2472	1457	5571	4937	4411	18.41	33.08	19.27	72.22	62.27	54.85	1.04411	8.75065e-06	up	Gll2891-like protein
gene8895	BBA_08896	737	584	724	1859	1811	2057	34.24	27.2	33.33	83.87	79.5	89.03	1.04665	3.93739e-13	up	Pyruvate dehydrogenase
gene2404	BBA_02405	33	25	27	77	77	85	1.05	0.8	0.85	2.38	2.32	2.52	1.04858	0.000449326	up	RNA recognition domain-containing protein
gene9578	BBA_09579	15	21	14	42	57	42	1.81	2.54	1.67	4.92	6.49	4.72	1.04944	0.00525413	up	Uncharacterized protein
gene3294	BBA_03295	116	95	85	251	274	308	13.5	11.08	9.8	28.36	30.12	33.38	1.04962	1.66044e-06	up	Hydantoin racemase
gene6479	BBA_06480	637	497	629	1510	1713	1727	23.17	18.12	22.67	53.34	58.88	58.53	1.051	1.69202e-12	up	Oxidoreductase FAD-binding domain-containing protein
gene3353	BBA_03354	35	29	22	84	89	69	4.85	4.03	3.02	11.3	11.65	8.9	1.05165	0.00109031	up	Uncharacterized protein
Beauveria_bassiana_newGene_1451	-	131	114	141	353	386	345	2.13	1.86	2.27	5.58	5.94	5.23	1.05173	9.78596e-08	up
gene4020	BBA_04021	207	162	182	499	500	551	12.51	9.81	10.89	29.27	28.54	31.01	1.05206	2.19135e-09	up	UPF0052 domain-containing protein
gene9796	BBA_09797	116	93	122	348	303	278	5.93	4.76	6.18	17.26	14.63	13.23	1.05307	1.05602e-06	up	C6 zinc finger domain protein
gene3704	BBA_03705	59	54	55	142	171	161	3.33	3.06	3.08	7.78	9.12	8.47	1.05466	1.60858e-05	up	Trypsin-related protease
Beauveria_bassiana_newGene_705	-	60	89	59	213	195	180	1.07	1.59	1.04	3.69	3.29	2.99	1.05493	6.75774e-05	up
gene3381	BBA_03382	1930	1913	2309	6689	4272	6383	114.97	114.22	136.27	386.9	240.43	354.19	1.05519	1.29602e-08	up	Fe-containing alcohol dehydrogenase
gene8328	BBA_08329	174	219	192	466	596	593	10.22	12.89	11.17	26.58	33.08	32.45	1.05545	2.86829e-08	up	Importin subunit beta-1
Beauveria_bassiana_newGene_976	-	36	19	31	80	84	79	1.04	0.55	0.89	2.24	2.29	2.13	1.06001	0.00071548	up
gene5171	BBA_05172	1022	931	1022	3184	2688	2532	24.18	22.08	23.95	73.14	60.08	55.8	1.06172	1.27599e-11	up	alpha-1,2-Mannosidase (EC 3.2.1.-)
Beauveria_bassiana_newGene_211	-	91	89	110	228	334	259	7.86	7.7	9.41	19.11	27.24	20.83	1.06242	6.68648e-06	up	phosphatidylinositol phospholipase C [Cordyceps militaris CM01] EGX94038.1 phosphatidylinositol phospholipase C [Cordyceps militaris CM01]
gene1372	BBA_01373	2206	2221	2477	5908	7033	6624	31.88	32.17	35.47	82.9	96.03	89.17	1.06275	5.92964e-13	up	Uncharacterized protein
gene7088	BBA_07089	362	328	348	913	1153	872	18.14	16.48	17.28	44.43	54.59	40.71	1.06355	3.08837e-10	up	Exostosin 2
gene3785	BBA_03786	162	133	184	444	410	504	6.72	5.53	7.56	17.88	16.07	19.48	1.06361	2.35767e-08	up	Fungal specific transcription factor
gene8628	BBA_08629	57	35	49	136	162	100	8.66	5.33	7.38	20.07	23.26	14.16	1.06378	0.000619098	up	Acetyltransferase gnat family protein
gene3501	BBA_03502	156	126	125	311	405	442	13.79	11.16	10.95	26.69	33.82	36.39	1.06527	3.81852e-07	up	Exonuclease-like protein
gene5611	BBA_05612	22	29	11	68	56	53	0.7	0.92	0.34	2.09	1.67	1.56	1.06586	0.00661382	up	Beta-mannosidase A
gene443	BBA_00444	613	504	665	1690	1663	1702	13.98	11.52	15.03	37.43	35.84	36.17	1.06697	2.88399e-13	up	Nucleoside transporter, putative
gene1552	BBA_01553	205	238	235	636	635	660	6.64	7.73	7.54	20	19.43	19.91	1.06807	1.4454e-10	up	Uncharacterized protein
gene9042	BBA_09043	260	282	262	663	882	747	6.17	6.7	6.16	15.27	19.76	16.5	1.06977	8.47684e-10	up	Mitogen-activated protein kinase (EC 2.7.11.24)
gene5661	BBA_05662	435	427	436	1184	1289	1225	23.66	23.28	23.49	62.52	66.23	62.06	1.07028	8.16944e-14	up	Alpha/beta hydrolase fold-3
gene93	BBA_00094	147	163	120	438	387	405	5.41	6.01	4.37	15.64	13.44	13.87	1.07321	1.25656e-07	up	Major facilitator superfamily transporter
gene5269	BBA_05270	358	316	391	951	1112	973	4.53	4.01	4.9	11.69	13.3	11.47	1.07376	1.02842e-11	up	Lipase class 2
gene4021	BBA_04022	420	311	418	1055	1108	1112	30.66	22.76	30.23	74.78	76.42	75.62	1.07398	7.47152e-12	up	Alpha/beta hydrolase
gene4754	BBA_04755	40	23	57	109	133	99	5.7	3.29	8.05	15.08	17.91	13.14	1.0742	0.00156114	up	HD domain-containing protein
gene3952	BBA_03953	36	29	28	94	87	85	1.22	0.98	0.94	3.08	2.77	2.67	1.07476	0.000195035	up	Eukaryotic aspartyl protease
Beauveria_bassiana_newGene_1108	-	25	20	23	58	62	75	1.17	0.94	1.07	2.63	2.74	3.27	1.07479	0.000928398	up
gene9710	BBA_09711	427	615	445	1493	1427	1343	15.68	22.63	16.19	53.22	49.49	45.93	1.07516	2.1289e-09	up	Sphingolipid long chain base-responsive protein LSP1
gene4651	BBA_04652	114	87	116	310	249	348	5.02	3.84	5.06	13.26	10.37	14.28	1.07595	1.1478e-06	up	Putative Zn(II)2Cys6 transcription factor
Beauveria_bassiana_newGene_913	-	95	68	98	275	242	229	3.21	2.3	3.28	9.02	7.72	7.21	1.07954	3.41716e-06	up
Beauveria_bassiana_newGene_1740	-	105	148	98	295	361	356	12.82	18.11	11.85	34.97	41.63	40.48	1.08029	3.67346e-06	up
Beauveria_bassiana_newGene_1273	-	35	25	38	82	111	88	0.82	0.59	0.88	1.86	2.45	1.92	1.08089	0.00032914	up
gene2029	BBA_02030	496	549	414	1394	1435	1370	19.1	21.19	15.8	52.13	52.22	49.15	1.08208	1.29718e-11	up	Aldehyde dehydrogenase
gene6677	BBA_06678	175	171	145	467	436	511	17.73	17.36	14.55	45.94	41.73	48.22	1.08259	4.58116e-09	up	NAD binding NADP oxidoreductase coenzyme F420-dependent, putative
gene908	BBA_00909	1085	849	1172	2921	2843	3149	65.28	51.2	69.87	170.66	161.62	176.5	1.08336	2.90441e-12	up	Aminopeptidase I zinc metalloprotease
gene3400	BBA_03401	520	570	527	1535	1563	1559	10.62	11.67	10.66	30.44	30.16	29.66	1.08436	2.529e-14	up
gene4867	BBA_04868	139	148	152	359	496	410	12.86	13.72	13.93	32.24	43.35	35.33	1.08603	8.10147e-08	up	FAD carrier protein FLX1
gene2045	BBA_02046	489	516	529	1337	1735	1354	34.93	36.94	37.43	92.73	117.08	90.09	1.08957	1.22557e-11	up	Nucleotide exchange factor SIL1
Beauveria_bassiana_newGene_1187	-	99	84	87	250	286	243	2.47	2.1	2.15	6.05	6.74	5.64	1.08958	5.01937e-07	up
Beauveria_bassiana_newGene_2062	-	2187	3218	1889	5836	7301	8099	257.12	379.21	220.04	666.24	810.99	886.98	1.08976	4.98146e-07	up
gene9259	BBA_09260	75	65	78	204	205	221	4.92	4.28	5.07	13	12.72	13.52	1.09034	9.05595e-07	up	Uncharacterized protein
gene1010	BBA_01011	655	486	635	1581	1883	1654	40.87	30.39	39.26	95.79	111.01	96.14	1.09073	3.63491e-12	up	EF-hand calcium-binding domain protein
gene2974	BBA_02975	22	21	20	56	87	39	1.34	1.28	1.21	3.32	5.02	2.22	1.09232	0.00602252	up	BAHD family acyltransferase, clade V
Beauveria_bassiana_newGene_330	-	84	101	83	278	244	255	2.27	2.74	2.22	7.3	6.24	6.43	1.09298	7.7767e-07	up
Beauveria_bassiana_newGene_1280	-	5916	2643	4422	10729	16086	10468	358.38	160.48	265.4	631.1	920.67	590.7	1.09344	3.60719e-05	up	hypothetical protein LLEC1_05635 [Cordyceps confragosa]
gene2052	BBA_02053	459	702	577	1710	1687	1652	6.46	9.9	8.04	23.36	22.42	21.65	1.09423	6.42485e-10	up	Cation efflux family protein
gene1314	BBA_01315	26	37	37	90	92	109	3.1	4.42	4.37	10.41	10.36	12.1	1.09515	0.000144038	up	RecQ mediated genome instability protein Rmi1
gene8724	BBA_08725	36	77	41	146	171	132	2.36	5.05	2.66	9.28	10.58	8.05	1.09549	0.00111576	up	Low temperature requirement A
gene6435	BBA_06436	110	120	92	325	313	297	15.53	16.98	12.87	44.55	41.74	39.05	1.09579	2.48118e-07	up	Thioesterase superfamily protein
gene7092	BBA_07093	36	33	18	90	81	83	1.35	1.24	0.67	3.29	2.88	2.91	1.10091	0.000801354	up	RING finger protein
gene483	BBA_00484	158	106	158	401	442	381	3.79	2.55	3.75	9.33	10.01	8.51	1.10127	1.44709e-07	up	Sulfite transporter Ssu2
gene2923	BBA_02924	290	252	312	700	904	884	11.7	10.19	12.48	27.43	34.47	33.23	1.10266	5.70847e-11	up	NAF1 domain-containing protein
gene5246	BBA_05247	274	253	251	788	699	781	10.24	9.48	9.29	28.59	24.68	27.19	1.10288	4.60183e-12	up	Uncharacterized protein
gene2887	BBA_02888	57	28	22	86	120	106	2.14	1.05	0.82	3.13	4.25	3.7	1.10296	0.00251184	up	Major royal jelly protein
gene7207	BBA_07208	49	57	45	169	132	140	3.94	4.6	3.59	13.21	10.04	10.5	1.10374	3.12207e-05	up	Uncharacterized protein
gene2224	BBA_02225	814	782	893	2363	2309	2594	49.78	47.94	54.11	140.33	133.42	147.78	1.10505	4.50649e-15	up	Dihydroorotate dehydrogenase
gene7206	BBA_07207	216	202	239	606	715	594	30.2	28.31	33.11	82.28	94.46	77.37	1.10559	2.78009e-10	up	Glutamyl-tRNA synthetase
gene6499	BBA_06500	1250	1088	1169	3154	3691	3386	60.05	52.39	55.64	147.12	167.52	151.52	1.10561	8.50468e-14	up	Lysine decarboxylase-like protein
Beauveria_bassiana_newGene_357	-	23	18	18	53	55	65	1.94	1.52	1.51	4.35	4.39	5.11	1.10631	0.000896994	up
gene2394	BBA_02395	162	139	180	392	488	527	8.11	6.97	8.93	19.05	23.08	24.57	1.1074	9.68696e-09	up	Zn(2)-C6-type transcriptional repressor
gene4500	BBA_04501	112	115	130	314	335	397	2.65	2.72	3.04	7.2	7.48	8.74	1.1078	4.16185e-08	up	C2H2 finger domain protein
gene5823	BBA_05824	129	121	165	418	430	363	8.22	7.72	10.41	25.85	25.87	21.54	1.10889	5.62661e-08	up	Thioesterase superfamily protein
gene8658	BBA_08659	89	90	55	240	239	208	1.83	1.85	1.12	4.78	4.63	3.97	1.11127	1.73021e-05	up	Nucleoside-diphosphate-sugar epimerase, putative
gene3695	BBA_03696	327	334	407	1001	1098	1030	5.9	6.04	7.27	17.53	18.71	17.31	1.11199	1.23601e-12	up	Uncharacterized protein
gene9706	BBA_09707	1263	901	1145	3059	3760	2850	222.59	159.16	199.93	523.48	626.08	467.88	1.11291	2.31471e-10	up	Uncharacterized protein
gene2912	BBA_02913	51	71	50	153	167	188	5.01	7	4.87	14.6	15.51	17.21	1.11484	1.93831e-05	up	Methyltransferase domain-containing protein
gene4533	BBA_04534	86	64	80	237	214	225	6.44	4.8	5.93	17.22	15.13	15.68	1.11681	7.08261e-07	up	Uncharacterized protein
gene4447	BBA_04448	225	192	236	674	599	648	12.62	10.79	13.12	36.71	31.74	33.86	1.11831	3.68069e-11	up	C6 zinc finger domain-containing protein
gene5472	BBA_05473	380	310	384	1016	1154	987	48.37	39.55	48.42	125.57	138.78	117.02	1.11895	2.0144e-12	up	Uncharacterized protein
gene8851	BBA_08852	340	295	270	978	815	873	10.11	8.79	7.95	28.23	22.89	24.17	1.119	2.54716e-11	up	WD repeat-containing protein
Beauveria_bassiana_newGene_878	-	97	103	106	358	274	269	4.43	4.71	4.79	15.86	11.81	11.44	1.11955	4.75933e-07	up
gene10302	BBA_10303	66	81	65	195	190	244	2.04	2.51	1.99	5.85	5.55	7.02	1.1221	2.92424e-06	up	Chitinase II
gene484	BBA_00485	1369	1132	1304	3797	3481	3967	60.95	50.51	57.52	164.14	146.42	164.52	1.12413	2.25036e-14	up	ATP synthase regulation protein NCA2
gene7520	BBA_07521	54	63	48	145	201	143	4.47	5.23	3.94	11.66	15.73	11.03	1.12518	5.13575e-05	up	Uncharacterized protein
gene7076	BBA_07077	56	62	76	148	208	220	14.26	15.82	19.17	36.58	50.03	52.17	1.12612	1.53602e-05	up	Mll5682 protein
gene1731	BBA_01732	1320	1205	1168	3245	3937	3804	151.8	138.89	133.08	362.35	427.75	407.49	1.13148	7.53032e-14	up	Electron transfer flavoprotein beta-subunit
Beauveria_bassiana_newGene_1162	-	39	67	31	152	146	111	1.47	2.53	1.16	5.55	5.19	3.89	1.1316	0.000952092	up
Beauveria_bassiana_newGene_1300	-	31	38	30	87	124	84	2.1	2.59	2.02	5.74	7.95	5.31	1.13264	0.000293656	up
gene1102	BBA_01103	184	167	158	698	402	412	2.38	2.17	2.02	8.77	4.91	4.96	1.13515	3.74731e-06	up	ABC transporter
gene1398	BBA_01399	175	93	217	505	456	477	6.19	3.3	7.61	17.35	15.24	15.72	1.13664	7.47067e-06	up	Calcium/proton exchanger
gene970	BBA_00971	3869	3558	4345	10961	11500	12714	132.5	122.13	147.43	364.51	372.11	405.61	1.13921	1.52501e-14	up	Stress response element binding protein
gene9849	BBA_09850	1131	976	964	2831	3133	3219	28.76	24.87	24.29	69.9	75.27	76.25	1.13931	1.15115e-14	up	Putative pyruvate decarboxylase
gene4838	BBA_04839	81	67	93	214	218	290	2.43	2.02	2.77	6.24	6.19	8.11	1.14044	1.28305e-06	up	Putative REC8 protein
gene2798	BBA_02799	27	18	30	79	55	91	3.38	2.26	3.72	9.6	6.5	10.61	1.14171	0.000762285	up	Uncharacterized protein
gene805	BBA_00806	185	145	133	465	495	425	3.37	2.65	2.4	8.22	8.51	7.21	1.14231	9.17042e-09	up	Uncharacterized protein
gene309	BBA_00310	175	221	268	639	705	645	16.49	20.88	25.03	58.48	62.78	56.63	1.1432	1.63375e-09	up	Mismatch-specific thymine-DNA glycosylate
Beauveria_bassiana_newGene_125	-	33	24	27	109	82	61	2.07	1.51	1.68	6.63	4.85	3.56	1.14925	0.000859543	up
gene1122	BBA_01123	591	498	618	1661	1661	1812	15.13	12.78	15.68	41.29	40.18	43.21	1.14959	4.87715e-16	up	VPS9 domain-containing protein
gene6096	BBA_06097	1095	959	1127	3078	3076	3427	56.23	49.36	57.34	153.48	149.24	163.93	1.15084	1.41729e-15	up	Asparagine synthase
gene8057	BBA_08058	695	615	613	1974	1932	1889	33.86	30.03	29.59	93.39	88.93	85.73	1.15226	2.64004e-16	up	Aromatic amino acid aminotransferase
gene4032	BBA_04033	204	143	202	441	660	552	5.87	4.12	5.76	12.31	17.93	14.79	1.15308	4.08306e-08	up	General substrate transporter
gene9599	BBA_09600	136	109	125	321	349	450	4.93	3.96	4.49	11.31	11.96	15.21	1.15452	3.25696e-08	up	FluG domain-containing protein
gene9247	BBA_09248	413	407	397	1201	1171	1318	37.85	37.38	36.05	106.87	101.39	112.51	1.15819	6.03096e-16	up	Carrier protein YMC2
gene8646	BBA_08647	910	844	966	2946	2640	2637	26.05	24.22	27.4	81.9	71.41	70.33	1.15838	2.1649e-15	up	Serine/threonine-protein kinase prp4
gene7074	BBA_07075	211	151	207	581	463	681	3.6	2.58	3.49	9.61	7.45	10.81	1.15969	6.91782e-09	up	Kinesin-like protein
gene8987	BBA_08988	42	32	47	125	117	125	3.69	2.82	4.1	10.67	9.72	10.24	1.16102	1.41384e-05	up	Uncharacterized protein
Beauveria_bassiana_newGene_687	-	15	14	17	42	55	43	1.47	1.38	1.66	4.01	5.11	3.94	1.16185	0.00176161	up
gene5076	BBA_05077	84	102	84	324	206	292	3.38	4.11	3.35	12.65	7.82	10.93	1.16201	2.92584e-06	up	Uncharacterized protein
gene4951	BBA_04952	323	319	291	983	977	872	7.18	7.11	6.41	21.22	20.52	18.06	1.1624	2.90584e-13	up	Uncharacterized protein
gene10229	BBA_10230	251	218	266	768	772	687	7.63	6.64	8.01	22.66	22.17	19.45	1.1625	4.02246e-12	up	Uncharacterized protein
Beauveria_bassiana_newGene_1937	-	8	12	9	27	24	38	1.01	1.52	1.13	3.31	2.87	4.47	1.16327	0.00981775	up
gene7102	BBA_07103	215	186	251	651	605	725	3.81	3.31	4.41	11.22	10.14	11.98	1.16362	1.9005e-11	up	Phospholipid-transporting ATPase (EC 3.6.3.1)
gene8644	BBA_08645	185	247	216	719	586	671	8.04	10.76	9.31	30.36	24.07	27.18	1.16525	3.52381e-10	up	Acyl-coenzyme A oxidase
gene1167	BBA_01168	30	16	19	80	61	57	3.02	1.61	1.89	7.82	5.8	5.34	1.16852	0.00107661	up	Protein kinase, putative
gene6166	BBA_06167	98	92	105	221	358	323	34.75	32.7	36.89	76.09	119.93	106.68	1.17026	8.11881e-07	up	Heavy-metal-associated domain-containing protein
gene3043	BBA_03044	96	62	75	236	261	213	2.77	1.79	2.14	6.6	7.1	5.72	1.17113	1.26353e-06	up	Hexose transporter
gene1955	BBA_01956	309	242	287	876	857	824	12.47	9.79	11.48	34.33	32.68	30.98	1.17213	2.10697e-13	up	Glycoside hydrolase family 15
gene6582	BBA_06583	26	19	25	74	82	58	1.91	1.4	1.82	5.27	5.68	3.96	1.1736	0.000368556	up	Uncharacterized protein
Beauveria_bassiana_newGene_1954	-	309	334	294	915	1117	835	7.84	8.49	7.39	22.53	26.77	19.73	1.17385	1.98647e-11	up
gene1753	BBA_01754	34	29	27	104	86	86	1.8	1.53	1.41	5.33	4.29	4.23	1.17533	6.14033e-05	up	DUF636 domain-containing protein
gene3580	BBA_03581	119	124	128	407	386	343	4.48	4.68	4.78	14.89	13.74	12.04	1.17569	3.56845e-09	up	Flavin-containing monooxygenase
gene4511	BBA_04512	64	65	56	228	172	168	6.33	6.45	5.49	21.91	16.08	15.49	1.17855	4.77757e-06	up	Uncharacterized protein
gene3319	BBA_03320	16	28	19	51	75	69	0.47	0.83	0.56	1.46	2.1	1.9	1.18047	0.000993531	up	Uncharacterized protein
gene8755	BBA_08756	146	119	110	371	372	413	7.75	6.33	5.79	19.13	18.66	20.43	1.18228	2.63775e-09	up	Putative agmatine deiminase
Beauveria_bassiana_newGene_972	-	115	107	73	250	367	294	10.14	9.46	6.38	21.41	30.58	24.16	1.18352	2.85168e-06	up
gene2909	BBA_02910	684	706	585	2010	2088	1997	10.31	10.66	8.73	29.41	29.73	28.03	1.1839	8.74238e-16	up	Methionine aminopeptidase (EC 3.4.11.18)
gene1960	BBA_01961	46	30	40	103	123	132	1.94	1.26	1.67	4.21	4.89	5.17	1.18409	2.10213e-05	up	Uncharacterized protein
gene1726	BBA_01727	1620	1171	1435	4251	4072	4705	15.32	11.1	13.45	39.04	36.38	41.45	1.18571	3.06653e-14	up	Uncharacterized protein
gene9034	BBA_09035	4475	2846	3616	11002	10845	11846	123.56	78.76	98.92	294.98	282.92	304.69	1.18646	5.51509e-12	up	FAD binding domain-containing protein
Beauveria_bassiana_newGene_1372	-	59	68	50	185	140	225	4.34	5.02	3.65	13.22	9.74	15.43	1.18715	1.5102e-05	up	HMG box protein
gene2046	BBA_02047	100	109	95	360	273	309	5.49	5.99	5.16	19.17	14.15	15.79	1.19007	4.0021e-08	up	MYND finger protein
gene4396	BBA_04397	169	167	140	472	505	499	14.34	14.2	11.77	38.89	40.49	39.44	1.19036	6.6228e-11	up	5-formyltetrahydrofolate cyclo-ligase
Beauveria_bassiana_newGene_1538	-	30	36	36	123	110	83	0.98	1.18	1.16	3.89	3.39	2.52	1.19224	8.34543e-05	up
Beauveria_bassiana_newGene_60	-	24	40	33	112	120	69	1.83	3.06	2.5	8.31	8.66	4.91	1.19365	0.000687957	up	hypothetical protein ISF_09582 [Isaria fumosorosea ARSEF 2679] OAA45714.1 hypothetical protein ISF_09582 [Isaria fumosorosea ARSEF 2679]
gene1699	BBA_01700	259	245	252	822	680	848	5.16	4.89	4.98	15.91	12.8	15.74	1.19465	4.01046e-13	up	Glycosyl hydrolase family 92
gene8431	BBA_08432	1604	1666	1546	4515	5088	5392	98.1	102.12	93.68	268.13	294	307.18	1.19526	3.11698e-16	up	Adenylosuccinate lyase (ASL) (EC 4.3.2.2) (Adenylosuccinase)
gene3577	BBA_03578	37	58	46	137	153	150	0.94	1.48	1.16	3.39	3.69	3.56	1.19605	9.32146e-06	up	Siderophore iron transporter mirB
gene10358	BBA_10359	38	16	24	70	106	66	4.99	2.1	3.12	8.92	13.14	8.07	1.19794	0.00164372	up	Asparagine synthase
Beauveria_bassiana_newGene_325	-	20	5	15	44	44	37	1.21	0.3	0.9	2.58	2.51	2.08	1.20563	0.00518504	up
gene239	BBA_00240	837	797	791	2308	2411	2890	10.78	10.29	10.09	28.87	29.34	34.68	1.2063	1.37937e-16	up	Spa2-like protein
gene1834	BBA_01835	202	210	178	650	621	577	23.23	24.2	20.28	72.58	67.47	61.81	1.20655	1.41214e-11	up	Ureidoglycolate hydrolase
gene4894	BBA_04895	32	36	37	117	117	95	1.09	1.23	1.25	3.88	3.78	3.02	1.20731	1.49144e-05	up	Alkaline phosphatase
gene5357	BBA_05358	58	35	57	164	150	155	2.35	1.42	2.29	6.46	5.75	5.86	1.20744	5.35407e-06	up	Uncharacterized protein
Beauveria_bassiana_newGene_1334	-	26	27	11	58	69	75	0.79	0.82	0.33	1.71	1.97	2.12	1.20775	0.00108246	up
gene7087	BBA_07088	19	21	15	40	57	77	1.69	1.87	1.32	3.45	4.79	6.38	1.20872	0.00124728	up	Xylose isomerase-like TIM barrel
gene3238	BBA_03239	344	328	381	988	1154	1161	36.08	34.48	39.59	100.61	114.34	113.42	1.20877	4.9879e-16	up	Ribose 5-phosphate isomerase A
gene4505	BBA_04506	77	73	94	236	263	269	2.92	2.78	3.53	8.69	9.43	9.51	1.21363	2.31204e-08	up	Subtilisin-like protease Pr1A
gene7765	BBA_07766	28	27	21	69	92	79	1.3	1.26	0.97	3.12	4.05	3.42	1.21428	9.40359e-05	up	Endothiapepsin-like protein
gene3823	BBA_03824	317	481	354	1052	1310	1283	10.42	15.85	11.53	33.58	40.69	39.29	1.21437	1.35753e-10	up	CFEM domain-containing protein
gene8931	BBA_08932	100	105	105	309	395	273	3.21	3.37	3.34	9.62	11.96	8.15	1.21779	6.18319e-08	up	Putative Zn(II)2Cys6 transcription factor
gene4993	BBA_04994	189	175	190	518	633	598	9.67	8.97	9.63	25.73	30.59	28.49	1.21797	2.01087e-12	up	TatD family hydrolase
gene58	BBA_00059	10	5	7	21	23	26	0.71	0.36	0.49	1.45	1.54	1.72	1.21816	0.00921733	up	FAD binding domain containing protein
Beauveria_bassiana_newGene_1039	-	45	52	33	136	112	165	1.28	1.48	0.93	3.76	3.01	4.38	1.21854	3.11319e-05	up
gene8659	BBA_08660	18	16	14	57	56	39	1.11	0.99	0.86	3.42	3.27	2.24	1.22102	0.000988312	up	FAD linked oxidase domain-containing protein
gene6276	BBA_06277	886	880	1061	3648	2200	3085	43.69	43.49	51.84	174.67	102.5	141.71	1.22135	1.93746e-10	up	Isocitrate lyase
gene1870	BBA_01871	221	187	198	626	665	625	10.45	8.86	9.27	28.74	29.7	27.52	1.22163	5.0117e-13	up	Uncharacterized protein
gene2997	BBA_02998	1070	979	963	3165	3001	3382	24.05	22.05	21.44	69.07	63.72	70.8	1.22315	2.05228e-17	up	GMP synthase
gene7320	BBA_07321	16	27	24	66	80	67	0.68	1.16	1.02	2.74	3.23	2.67	1.22326	0.000260932	up	Serine protease
gene2346	BBA_02347	513	528	549	1795	1623	1616	7.64	7.88	8.1	25.95	22.83	22.41	1.22344	1.60117e-17	up	Respiratory complex assembly protein Rmp1
gene4523	BBA_04524	248	204	197	605	718	737	18.56	15.3	14.61	43.96	50.77	51.38	1.22463	2.28849e-12	up
gene5707	BBA_05708	24	22	28	71	88	76	1.11	1.02	1.28	3.19	3.84	3.27	1.22491	6.66768e-05	up	Putative carbohydrate-binding protein
gene2308	BBA_02309	22	31	25	66	93	90	6.62	9.35	7.45	19.28	26.43	25.22	1.22697	0.000119575	up	Serine proteinase inhibitor IA-2
gene1020	BBA_01021	120	123	130	442	292	453	5.46	5.61	5.86	19.52	12.54	19.19	1.227	3.00964e-08	up	NOL1/NOP2/sun family protein
gene254	BBA_00255	121	75	102	299	366	278	4.24	2.64	3.55	10.19	12.13	9.08	1.22708	1.96707e-07	up	Putative aspartyl protease
gene9191	BBA_09192	308	203	252	837	828	755	18.95	12.52	15.36	50.01	48.14	43.28	1.2298	7.92637e-12	up	Uncharacterized protein
gene6715	BBA_06716	53	28	33	131	130	101	4.55	2.41	2.81	10.92	10.54	8.08	1.23112	8.69457e-05	up	Short-chain dehydrogenase/reductase family protein, putative
gene9730	BBA_09731	193	125	165	483	518	536	9.38	6.09	7.94	22.79	23.78	24.26	1.23205	1.52346e-10	up	F-box domain-containing protein
gene7337	BBA_07338	58	39	59	164	163	170	0.41	0.27	0.41	1.12	1.08	1.11	1.23296	9.21513e-07	up	Tenellin polyketide synthase
gene212	BBA_00213	204	154	215	666	585	571	15.51	11.74	16.2	49.18	42.03	40.45	1.23349	3.00513e-11	up	Nitrilotriacetate monooxygenase component B
Beauveria_bassiana_newGene_1043	-	49	45	34	132	160	117	1.92	1.76	1.32	5.01	5.91	4.26	1.23506	1.33466e-05	up	hypothetical protein LEL_08121 [Cordyceps confragosa RCEF 1005]
gene5143	BBA_05144	97	97	115	317	348	322	5.43	5.44	6.38	17.23	18.41	16.79	1.23584	7.35439e-10	up	Diacylglycerol kinase catalytic domain-containing protein
gene9598	BBA_09599	70	43	53	170	215	146	2.85	1.76	2.14	6.73	8.28	5.54	1.24223	1.18195e-05	up	Alcohol dehydrogenase GroES-like domain-containing protein
gene1141	BBA_01142	81	110	103	279	334	334	12.5	17.01	15.75	41.81	48.7	48.01	1.24319	1.04296e-08	up	Carboxymuconolactone decarboxylase
gene7518	BBA_07519	26	39	40	106	123	109	1.69	2.54	2.57	6.68	7.54	6.59	1.24327	1.34693e-05	up	Glucose sorbosone dehydrogenase
Beauveria_bassiana_newGene_1766	-	26	26	26	78	74	100	1.94	1.94	1.92	5.64	5.21	6.94	1.24516	3.41233e-05	up
gene3312	BBA_03313	46	49	58	146	176	172	0.94	1	1.17	2.89	3.39	3.26	1.24876	5.54017e-07	up	Uncharacterized protein
gene7669	BBA_07670	97	95	111	307	342	329	6.56	6.44	7.43	20.15	21.84	20.71	1.25022	3.42166e-10	up	Uncharacterized protein
gene705	BBA_00706	99	81	81	304	246	293	2.38	1.95	1.93	7.1	5.59	6.57	1.25063	9.22972e-09	up	Uncharacterized protein
gene9486	BBA_09487	304	294	285	665	1142	1057	56.24	54.51	52.24	119.46	199.6	182.15	1.25361	4.69419e-10	up	Uncharacterized protein
gene399	BBA_00400	75	91	88	246	273	306	10.06	12.24	11.7	32.05	34.6	38.24	1.2549	6.54669e-09	up	Putative H3K9 methyltransferase
Beauveria_bassiana_newGene_2183	-	38	28	24	123	77	92	1.31	0.96	0.82	4.1	2.5	2.94	1.2571	0.000122096	up
gene5002	BBA_05003	96	84	104	275	347	299	11.17	9.8	11.99	31.07	38.14	32.4	1.2583	3.46384e-09	up	Nucleoside-diphosphate-sugar epimerase
gene10353	BBA_10354	19	10	17	36	55	59	0.98	0.52	0.87	1.8	2.68	2.84	1.25932	0.00106122	up	Gag protein
gene4372	BBA_04373	7	9	5	18	27	24	0.55	0.71	0.39	1.37	1.99	1.75	1.26058	0.00913345	up	Chalcone synthase B
Beauveria_bassiana_newGene_465	-	87	75	73	255	249	261	1.84	1.59	1.53	5.23	4.97	5.14	1.26153	3.72155e-09	up
gene1009	BBA_01010	2535	1735	2881	7320	7125	8796	22.83	15.66	25.71	64.01	60.62	73.79	1.26367	4.63598e-12	up	Lovastatin nonaketide synthase
Beauveria_bassiana_newGene_970	-	60	72	48	202	204	182	1.86	2.24	1.48	6.09	5.99	5.27	1.26429	6.54121e-07	up
gene47	BBA_00048	24	19	21	79	60	70	3.7	2.94	3.21	11.84	8.75	10.06	1.26439	8.74765e-05	up	Uncharacterized protein
gene5362	BBA_05363	120	99	114	315	408	362	30.55	25.26	28.75	77.86	98.13	85.84	1.26445	1.02494e-09	up	Uncharacterized protein
gene1399	BBA_01400	237	277	339	1004	796	983	16.61	19.46	23.54	68.32	52.7	64.17	1.26556	1.74221e-12	up	SPRY domain-containing protein
gene9211	BBA_09212	115	99	71	311	322	298	20.51	17.7	12.55	53.86	54.26	49.51	1.26618	3.26564e-08	up	Uncharacterized protein
gene45	BBA_00046	69	54	51	200	183	185	1.84	1.44	1.35	5.18	4.61	4.59	1.2664	1.80227e-07	up	Glucan endo-1,3-beta-glucosidase A1-like protein
gene4036	BBA_04037	163	99	129	435	424	414	3.76	2.29	2.95	9.74	9.24	8.89	1.2667	1.59924e-09	up	Putative C2H2 transcription factor
gene557	BBA_00558	30	17	15	70	69	64	1.35	0.77	0.67	3.07	2.94	2.69	1.26911	0.000220595	up	Uncharacterized protein
gene1443	BBA_01444	204	108	163	512	488	552	6.15	3.27	4.87	15	13.91	15.51	1.27176	4.25753e-09	up	Dihydrouridine synthase
gene5361	BBA_05362	176	172	170	538	602	559	5.95	5.83	5.69	17.65	19.22	17.6	1.27306	1.06679e-13	up	Acyltransferase-like protein
gene9201	BBA_09202	12	15	7	35	52	25	1.01	1.26	0.58	2.86	4.13	1.96	1.27317	0.00690514	up	Uncharacterized protein
gene1121	BBA_01122	107	121	213	450	434	562	3.4	3.85	6.7	13.87	13.02	16.62	1.27331	2.83794e-07	up	Trk family potassium uptake protein
gene553	BBA_00554	518	507	494	1633	1736	1613	46.28	45.41	43.73	141.68	146.55	134.26	1.27361	1.88097e-19	up	Cupin domain-containing protein
gene4188	BBA_04189	9	30	9	48	50	62	0.38	1.27	0.38	1.97	2	2.44	1.27602	0.00534643	up	Peptidase S8/S53, subtilisin/kexin/sedolisin
Beauveria_bassiana_newGene_690	-	87	88	67	271	274	252	2.54	2.58	1.94	7.69	7.56	6.86	1.27761	1.09495e-08	up	VMS1 protein [Beauveria bassiana D1-5]
gene790	BBA_00791	87	99	90	310	303	296	18.64	21.26	19.11	64.5	61.34	59.08	1.27782	6.05889e-10	up	Apoptosis-inducing TAF9-like domain 1 family protein
gene5334	BBA_05335	217	213	438	953	946	948	12.74	12.53	25.48	54.33	52.47	51.84	1.28007	1.07692e-07	up	Glycine-rich protein
Beauveria_bassiana_newGene_777	-	113	117	139	483	351	380	2.31	2.4	2.82	9.61	6.79	7.25	1.28014	1.93703e-09	up
Beauveria_bassiana_newGene_1411	-	11	35	15	63	74	66	0.64	2.04	0.86	3.55	4.06	3.57	1.28029	0.00217936	up
gene5475	BBA_05476	128	105	105	366	351	398	2.33	1.92	1.9	6.48	6.05	6.76	1.28047	1.0032e-10	up	Uncharacterized protein
gene3864	BBA_03865	745	657	790	2476	2200	2544	26.99	23.86	28.36	87.11	75.31	85.87	1.28055	2.9458e-19	up	Alpha/beta hydrolase fold-3
gene6026	BBA_06027	169	141	161	576	471	504	4.81	4.02	4.54	15.92	12.67	13.36	1.28126	3.28445e-12	up	Fungal specific transcription factor
gene7189	BBA_07190	89	100	92	306	341	280	3.77	4.25	3.86	12.59	13.66	11.06	1.28155	1.7697e-09	up	Tyrosine/serine protein phosphatase
gene4166	BBA_04167	360	577	596	1565	1837	1666	21.53	34.59	35.32	90.89	103.8	92.82	1.28247	4.21008e-11	up	LMBR1 domain-containing protein
Beauveria_bassiana_newGene_430	-	22	9	15	42	61	49	1.39	0.57	0.94	2.58	3.65	2.89	1.28247	0.000863483	up
Beauveria_bassiana_newGene_1218	-	9	19	12	41	55	37	0.79	1.66	1.04	3.47	4.53	3.01	1.28475	0.00194304	up
Beauveria_bassiana_newGene_1312	-	10	18	12	65	28	40	0.6	1.08	0.71	3.77	1.58	2.23	1.2854	0.00533491	up
gene7575	BBA_07576	115	109	190	479	383	507	2.12	2.02	3.48	8.59	6.69	8.73	1.28728	3.26242e-08	up	ABC transporter
gene372	BBA_00373	492	423	524	1576	1590	1597	37.87	32.63	39.96	117.78	115.61	114.49	1.28875	2.05741e-19	up	Inosine-uridine preferring nucleoside hydrolase
Beauveria_bassiana_newGene_109	-	45	35	38	149	145	96	3.18	2.48	2.66	10.21	9.67	6.31	1.28892	1.9721e-05	up	S-(Hydroxymethyl)glutathione dehydrogenase
gene10297	BBA_10298	6	11	21	33	38	56	0.14	0.26	0.49	0.75	0.84	1.22	1.2901	0.00442989	up	ABC transporter, transmembrane domain, type 1
gene6025	BBA_06026	89	54	59	213	235	222	3.68	2.24	2.42	8.55	9.18	8.55	1.29095	2.09345e-07	up	Uncharacterized protein
Beauveria_bassiana_newGene_25	-	24	12	14	63	60	43	2.25	1.13	1.3	5.72	5.3	3.75	1.29225	0.000703773	up
gene4649	BBA_04650	20	6	24	44	64	58	0.26	0.08	0.31	0.56	0.8	0.71	1.29251	0.00217456	up	Polyketide synthase, putative
gene5543	BBA_05544	618	510	637	1898	2066	1892	23.41	19.36	23.9	69.81	73.94	66.76	1.29325	5.97826e-19	up	WD repeat domain-containing protein
Beauveria_bassiana_newGene_1469	-	25	28	30	103	80	94	1.4	1.57	1.67	5.61	4.24	4.91	1.29537	1.02755e-05	up
gene9777	BBA_09778	113	148	154	498	422	469	3.07	4.03	4.15	13.15	10.84	11.88	1.30113	6.40583e-11	up	Uncharacterized protein
Beauveria_bassiana_newGene_1060	-	29	18	31	86	98	77	0.88	0.55	0.93	2.54	2.82	2.18	1.3045	3.19896e-05	up	Actin cytoskeleton-regulatory complex protein pan1
Beauveria_bassiana_newGene_880	-	61	57	76	239	213	197	1.41	1.32	1.74	5.37	4.66	4.25	1.30464	4.26207e-08	up
gene5016	BBA_05017	587	649	557	2150	2016	1855	13.16	14.58	12.37	46.8	42.7	38.74	1.30712	7.78231e-18	up	Amidase-like protein
gene9743	BBA_09744	90	105	91	307	345	310	2.78	3.25	2.79	9.21	10.07	8.93	1.30777	2.96395e-10	up	O-methyltransferase-like protein
Beauveria_bassiana_newGene_1350	-	285	215	231	745	930	777	14.87	11.25	11.94	37.76	45.86	37.78	1.3081	1.40668e-13	up
Beauveria_bassiana_newGene_944	-	108	79	102	357	323	288	4.9	3.59	4.59	15.73	13.85	12.17	1.30817	1.67447e-09	up
gene6361	BBA_06362	188	160	224	702	574	644	8.83	7.53	10.42	32.01	25.46	28.17	1.30982	1.51694e-12	up	Thiolase-like protein
gene5249	BBA_05250	1316	1359	1272	5271	3897	4100	30.7	31.78	29.4	119.41	85.9	89.1	1.31019	3.75409e-15	up	Histone acetyltransferase
gene4323	BBA_04324	78	52	49	208	214	180	3.07	2.05	1.91	7.96	7.97	6.61	1.31167	5.27558e-07	up	Uncharacterized protein
Beauveria_bassiana_newGene_519	-	30	18	15	72	63	78	1.78	1.07	0.88	4.16	3.54	4.32	1.31246	0.000134372	up	hypothetical protein BBO_05443 [Cordyceps brongniartii RCEF 3172]
gene2460	BBA_02461	129	119	152	431	417	501	10.73	9.92	12.53	34.82	32.78	38.83	1.31266	4.03287e-12	up	3',5'-bisphosphate nucleotidase
Beauveria_bassiana_newGene_1584	-	14	23	17	54	71	58	0.56	0.92	0.67	2.09	2.68	2.16	1.31338	0.000233192	up
Beauveria_bassiana_newGene_711	-	84	52	58	238	194	222	1.66	1.03	1.14	4.58	3.63	4.1	1.31429	1.93415e-07	up
gene10140	BBA_10141	27	40	25	98	111	103	1.36	2.02	1.25	4.8	5.29	4.84	1.31489	1.12731e-05	up	Uncharacterized protein
gene7077	BBA_07078	2320	2691	2866	9007	7997	9632	36.88	42.87	45.14	139.03	120.11	142.63	1.3153	1.69056e-17	up	Leukotriene A-4 hydrolase/aminopeptidase
gene10080	BBA_10081	22	11	17	52	65	52	1.94	0.97	1.49	4.46	5.43	4.28	1.31562	0.000256246	up	Transposase-like protein
gene368	BBA_00369	416	357	349	1141	1445	1203	7.97	6.86	6.63	21.23	26.17	21.48	1.31656	2.80321e-16	up	Putative Zn(II)2Cys6 transcription factor
gene5755	BBA_05756	346	388	421	1335	1345	1225	41.72	46.89	50.3	156.31	153.23	137.6	1.31836	5.77647e-18	up	Cell wall serine-threonine-rich galactomannoprotein Mp1
gene552	BBA_00553	105	94	124	346	363	385	5.97	5.36	6.98	19.1	19.49	20.38	1.32005	3.92515e-11	up	Uncharacterized protein
gene9809	BBA_09810	39	15	40	99	107	113	1.91	0.74	1.94	4.71	4.96	5.16	1.32605	7.79709e-05	up	Aminotransferase class-III
gene9118	BBA_09119	1333	1352	1257	4475	4446	4526	44.59	45.33	41.66	145.36	140.52	141.04	1.32896	1.61278e-20	up	Phosphoesterase-like protein
gene4064	BBA_04065	135	129	106	419	438	407	5.44	5.21	4.23	16.39	16.67	15.27	1.33105	1.17162e-11	up	Monooxygenase-like protein
Beauveria_bassiana_newGene_2139	-	30	40	51	162	129	122	1.24	1.65	2.09	6.49	5.03	4.69	1.332	5.84269e-06	up
Beauveria_bassiana_newGene_2198	-	29	20	24	67	102	81	1.77	1.23	1.46	3.98	5.9	4.62	1.33391	3.48127e-05	up	Sir2 family domain-containing protein OS=Purpureocillium lilacinum GN=VFPFJ_11580 PE=4 SV=1
Beauveria_bassiana_newGene_885	-	82	59	44	244	207	181	1.16	0.84	0.62	3.35	2.76	2.38	1.33397	2.36391e-06	up	hypothetical protein BBAD15_g5012 [Beauveria bassiana D1-5]
gene551	BBA_00552	214	240	242	749	785	851	7.71	8.67	8.64	26.2	26.72	28.56	1.33415	1.05647e-16	up	Bax-like protein
gene4035	BBA_04036	48	61	69	215	188	207	4.77	6.07	6.79	20.73	17.63	19.14	1.33504	3.66997e-08	up	NmrA-like family protein
gene8708	BBA_08709	99	113	78	412	288	295	2.1	2.4	1.64	8.48	5.77	5.83	1.33715	5.76443e-08	up	Uncharacterized protein
gene425	BBA_00426	130	90	160	407	379	517	3.91	2.71	4.77	11.89	10.77	14.49	1.33854	3.63145e-09	up	Phospholipase D2
gene8640	BBA_08641	32	46	24	110	128	114	3.2	4.61	2.38	10.68	12.09	10.61	1.33932	1.39325e-05	up	GNAT family acetyltransferase
gene3054	BBA_03055	251	256	252	932	809	869	24.27	24.81	24.14	87.51	73.91	78.28	1.34135	3.16117e-17	up	HPP family protein
gene3588	BBA_03589	10	4	5	21	21	24	0.5	0.2	0.25	1.02	0.99	1.12	1.34249	0.00814074	up	Peptidase S8/S53, subtilisin/kexin/sedolisin
gene8643	BBA_08644	817	549	931	2499	2718	2659	25.49	17.17	28.78	75.7	80.12	77.28	1.34349	5.72418e-14	up	NAD dependent epimerase/dehydratase
gene6603	BBA_06604	26	22	36	87	96	107	1.13	0.95	1.54	3.66	3.92	4.31	1.34489	4.82552e-06	up	Casein kinase 1 epsilon
gene5250	BBA_05251	499	650	663	2560	1691	2010	44.1	57.58	58.05	219.69	141.2	165.48	1.34869	7.11676e-13	up	Uncharacterized protein
gene2862	BBA_02863	484	250	341	1078	1412	1216	8.91	4.61	6.22	19.27	24.56	20.86	1.35086	1.97483e-10	up	Cyclin domain-containing protein
gene1494	BBA_01495	22	20	15	53	86	59	1.4	1.27	0.94	3.27	5.16	3.49	1.35178	0.000203431	up	Uncharacterized protein
Beauveria_bassiana_newGene_1968	-	52	64	104	301	243	215	1.15	1.42	2.27	6.45	5.07	4.42	1.35197	2.52474e-06	up
gene7165	BBA_07166	7	9	11	39	29	26	1.57	2.02	2.44	8.48	6.14	5.42	1.35237	0.00192072	up	Uncharacterized protein
gene3063	BBA_03064	32	30	23	107	100	88	1	0.94	0.71	3.24	2.95	2.56	1.35286	4.13429e-06	up	Uncharacterized protein
gene2292	BBA_02293	227	240	225	839	784	776	13.15	13.94	12.92	47.21	42.92	41.89	1.35298	6.60736e-17	up	Prephenate dehydratase
Beauveria_bassiana_newGene_1886	-	61	92	80	278	307	223	1.48	2.23	1.92	6.53	7.02	5.03	1.35322	8.65539e-08	up
gene4502	BBA_04503	44	29	24	126	89	122	1.76	1.16	0.95	4.89	3.36	4.54	1.35335	1.95474e-05	up	Uncharacterized protein
gene10161	BBA_10162	7	18	7	34	45	33	1.21	3.11	1.19	5.68	7.32	5.29	1.35344	0.00255692	up	Uncharacterized protein
gene9051	BBA_09052	32	15	17	63	64	96	1.82	0.86	0.96	3.48	3.44	5.09	1.35407	0.000241944	up	Restless-like transposase
gene4959	BBA_04960	79	131	73	319	357	311	0.92	1.53	0.84	3.61	3.93	3.38	1.35478	1.61544e-07	up	Methyltransferase type 11
gene8448	BBA_08449	25	38	35	75	128	141	6.1	9.3	8.47	17.78	29.52	32.07	1.3611	5.01362e-05	up	Uncharacterized protein
gene778	BBA_00779	1049	926	1047	4048	3090	3390	28.13	24.89	27.82	105.41	78.29	84.68	1.36338	1.2556e-17	up	Uncharacterized protein
Beauveria_bassiana_newGene_1075	-	13	6	8	30	27	38	2.22	1.03	1.35	4.98	4.36	6.05	1.36391	0.00182614	up	conserved hypothetical protein [Histoplasma capsulatum H88]
Beauveria_bassiana_newGene_396	-	31	30	34	121	152	57	2.25	2.18	2.44	8.51	10.41	3.85	1.36395	0.000626171	up	hypothetical protein LEL_04533 [Cordyceps confragosa RCEF 1005]
gene9383	BBA_09384	52	38	42	166	129	168	1.59	1.16	1.27	4.92	3.72	4.78	1.36852	2.23283e-07	up	DUF1338 domain protein
gene4265	BBA_04266	24	27	25	93	93	81	3.63	4.09	3.74	13.65	13.28	11.41	1.36988	3.89223e-06	up	NTPase-like protein
gene231	BBA_00232	47	37	31	143	158	102	4.25	3.36	2.78	12.57	13.51	8.6	1.37128	8.13614e-06	up	Uncharacterized protein
Beauveria_bassiana_newGene_1237	-	18	13	10	52	40	53	2.28	1.65	1.25	6.39	4.78	6.25	1.37425	0.000260604	up
gene3191	BBA_03192	30	23	15	83	99	58	1.46	1.13	0.73	3.94	4.57	2.64	1.37933	0.000198981	up	Uncharacterized protein
Beauveria_bassiana_newGene_599	-	14	13	29	57	70	71	0.56	0.52	1.16	2.23	2.66	2.66	1.37934	0.000139512	up
gene6676	BBA_06677	7	5	15	28	27	41	0.36	0.26	0.77	1.4	1.32	1.97	1.3795	0.00274757	up	Uncharacterized protein
gene7375	BBA_07376	271	313	300	983	1264	876	5.92	6.86	6.5	20.87	26.11	17.84	1.38218	5.9243e-14	up	Uncharacterized protein
Beauveria_bassiana_newGene_275	-	25	49	41	127	135	147	1.69	3.33	2.75	8.36	8.65	9.28	1.38267	2.71988e-06	up
Beauveria_bassiana_newGene_900	-	12	12	16	40	61	41	0.88	0.88	1.16	2.85	4.22	2.8	1.38344	0.000440572	up
gene5814	BBA_05815	443	490	345	1509	1414	1624	56.15	62.25	43.32	185.71	169.32	191.73	1.38554	1.04927e-16	up	O-methyltransferase-like protein
gene3860	BBA_03861	39	11	25	89	95	81	3.04	0.86	1.93	6.74	7	5.88	1.38624	0.000236789	up	Uncharacterized protein
gene6847	BBA_06848	172	93	145	532	186	743	4.8	2.6	4.01	14.42	4.91	19.32	1.38829	0.000485785	up	Translation initiation factor aIF-2
gene10165	BBA_10166	7	3	7	27	12	22	0.58	0.25	0.57	2.17	0.94	1.7	1.38935	0.00966373	up	Uncharacterized protein
gene1977	BBA_01978	26	21	38	106	100	96	1.89	1.53	2.74	7.48	6.87	6.5	1.38997	3.89916e-06	up	Riboflavin aldehyde-forming enzyme
Beauveria_bassiana_newGene_886	-	24	44	28	88	136	120	1.7	3.13	1.97	6.06	9.12	7.93	1.3913	2.48251e-05	up	Lipase/serine esterase
Beauveria_bassiana_newGene_983	-	100	77	68	289	336	246	2.32	1.79	1.57	6.52	7.38	5.33	1.39201	8.92631e-09	up
Beauveria_bassiana_newGene_1315	-	14	16	25	65	76	55	0.75	0.85	1.32	3.36	3.83	2.73	1.39248	7.4594e-05	up
gene7298	BBA_07299	1408	1652	1406	5324	5342	5279	64.82	76.22	64.13	237.98	232.34	226.37	1.39331	4.3158e-20	up	Non-hemolytic phospholipase C
gene8995	BBA_08996	40	24	30	84	145	106	4.02	2.42	2.99	8.21	13.78	9.94	1.39347	2.42835e-05	up	NADH-cytochrome b5 reductase (EC 1.6.2.2)
gene3030	BBA_03031	114	42	56	266	238	251	5.37	1.98	2.61	12.17	10.59	11.01	1.39774	1.16621e-05	up	Lipase 2
gene3118	BBA_03119	129	143	126	471	510	443	9.15	10.16	8.85	32.43	34.17	29.26	1.39813	1.53266e-13	up	Acetyl-CoA acetyltransferase
gene5289	BBA_05290	58	95	78	287	284	257	2.44	4	3.25	11.71	11.27	10.06	1.3982	9.08392e-09	up	Fungal specific transcription factor
gene7793	BBA_07794	195	129	152	541	523	643	5.02	3.33	3.87	13.52	12.71	15.41	1.40195	3.38419e-13	up	RING-11 protein
gene9040	BBA_09041	238	242	189	846	730	828	9.76	9.95	7.68	33.69	28.28	31.63	1.40232	1.00184e-15	up	Transposase-like protein
gene444	BBA_00445	47	84	71	265	202	261	5.17	9.25	7.73	28.28	20.98	26.72	1.40305	1.51072e-07	up	Uncharacterized protein
gene4397	BBA_04398	312	312	283	1145	1061	1051	5.44	5.45	4.89	19.37	17.47	17.06	1.40392	5.57057e-20	up	OPT oligopeptide transporter
gene7035	BBA_07036	27	14	21	72	79	72	3.44	1.79	2.65	8.9	9.5	8.54	1.40561	1.87405e-05	up	Uncharacterized protein
gene5612	BBA_05613	34	27	46	116	130	139	6.53	5.2	8.76	21.64	23.6	24.88	1.40617	4.46415e-07	up	Uncharacterized protein
gene810	BBA_00811	344	347	253	1239	1116	1042	4.64	4.69	3.38	16.23	14.23	13.1	1.40631	1.55783e-15	up	Uncharacterized protein
gene1595	BBA_01596	304	285	337	1010	1266	1055	7.19	6.75	7.89	23.18	28.27	23.23	1.4087	2.53155e-18	up	Uncharacterized protein
gene2856	BBA_02857	392	416	334	1443	1415	1261	37.18	39.55	31.39	132.91	126.81	111.42	1.40997	1.61142e-18	up	Phenazine biosynthesis protein phzF
gene2773	BBA_02774	95	100	115	374	353	392	5.49	5.8	6.59	21	19.29	21.12	1.41057	1.0726e-12	up	C6 zinc finger domain protein
Beauveria_bassiana_newGene_848	-	35	23	9	83	74	86	1.01	0.66	0.26	2.32	2.01	2.3	1.41167	0.000320438	up
gene5740	BBA_05741	7	33	17	56	86	66	0.33	1.57	0.8	2.58	3.86	2.92	1.41204	0.00223653	up	4-hydroxyacetophenone monooxygenase
gene8299	BBA_08300	89	104	66	321	297	321	8.34	9.76	6.12	29.19	26.28	28.01	1.41276	7.09209e-10	up	Arylamine N-acetyltransferase 1
gene3152	BBA_03153	224	189	168	767	671	660	8.82	7.46	6.55	29.33	24.97	24.21	1.41324	5.91428e-15	up	Methyltransferase domain-containing protein
gene8579	BBA_08580	8	7	10	32	32	27	0.6	0.53	0.74	2.33	2.26	1.88	1.41506	0.00118959	up	Subtilisin-like serine protease
gene9422	BBA_09423	6	8	9	26	32	26	0.74	0.98	1.09	3.09	3.71	2.97	1.41689	0.0019321	up	Translation factor (SUA5)
gene1510	BBA_01511	126	75	96	329	369	377	2.46	1.47	1.86	6.23	6.8	6.85	1.41719	2.14286e-10	up	SNF2 family DNA-dependent ATPase
gene6706	BBA_06707	92	55	82	289	246	294	17.45	10.46	15.41	53.24	44.09	51.95	1.41795	1.90814e-09	up	AIG2-like family protein
gene3996	BBA_03997	14	16	17	64	59	48	0.49	0.56	0.59	2.17	1.95	1.56	1.4197	4.71537e-05	up	Flavin-containing amine oxidase
gene2586	BBA_02587	24	14	4	59	52	42	1.97	1.15	0.32	4.69	4.02	3.2	1.4204	0.00249048	up	Uncharacterized protein
Beauveria_bassiana_newGene_1901	-	14	32	29	69	113	92	1	2.28	2.04	4.76	7.59	6.09	1.42103	9.83e-05	up	hypothetical protein BBAD15_g2598 [Beauveria bassiana D1-5]
gene3570	BBA_03571	10	15	13	50	47	42	0.42	0.63	0.54	2.03	1.85	1.63	1.42356	0.00016284	up	Uncharacterized protein
gene6761	BBA_06762	1348	1545	1276	4813	5070	5359	198.76	228.33	186.4	689.09	706.29	736.05	1.4259	1.18702e-20	up	Ctr copper transporter
gene2199	BBA_02200	301	248	277	893	1068	1055	9.15	7.56	8.34	26.36	30.68	29.88	1.42826	1.14251e-19	up	Nitrogen assimilation transcription factor nirA
gene4642	BBA_04643	103	150	109	479	430	418	1.57	2.29	1.65	7.09	6.2	5.94	1.43018	3.08333e-11	up	Uncharacterized protein
Beauveria_bassiana_newGene_1558	-	65	110	77	259	298	372	2.3	3.91	2.7	8.91	9.98	12.28	1.43105	2.26327e-08	up
gene642	BBA_00643	102	98	139	390	411	439	10.37	9.98	14	38.5	39.47	41.57	1.4312	1.20717e-12	up	Uncharacterized protein
gene8812	BBA_08813	61	41	47	179	187	179	5.71	3.85	4.36	16.28	16.55	15.62	1.43125	7.98161e-09	up	Uncharacterized protein
gene8376	BBA_08377	58	64	41	200	209	189	9.7	10.73	6.8	32.5	33.04	29.46	1.43134	2.40134e-08	up	Acyl-coenzyme A thioesterase 13
gene2940	BBA_02941	439	460	429	1517	1708	1640	5.83	6.13	5.65	19.57	21.44	20.3	1.43144	3.22746e-23	up	Chitinase A1
gene9607	BBA_09608	80	66	77	242	309	265	4.23	3.5	4.04	12.43	15.44	13.06	1.4319	1.28121e-10	up	Uncharacterized protein
Beauveria_bassiana_newGene_2182	-	17	19	21	79	70	60	0.91	1.02	1.11	4.1	3.54	2.99	1.43202	1.48299e-05	up
gene3579	BBA_03580	180	143	163	573	558	649	8.29	6.6	7.44	25.63	24.28	27.84	1.43204	2.47786e-16	up	FkbM family methyltransferase
Beauveria_bassiana_newGene_1376	-	15	12	13	51	50	46	0.96	0.77	0.82	3.15	3.01	2.73	1.43213	6.88358e-05	up
gene7682	BBA_07683	242	223	309	990	865	975	5.65	5.22	7.15	22.46	19.1	21.22	1.43228	1.48737e-17	up	C6 zinc finger domain-containing protein
gene6705	BBA_06706	100	61	57	247	281	273	1.96	1.2	1.11	4.71	5.21	4.99	1.4373	1.20736e-08	up	Chitin-binding, domain 3
gene5254	BBA_05255	10	13	10	39	50	33	0.55	0.72	0.55	2.1	2.62	1.7	1.43864	0.000461122	up	Ankyrin repeat protein
gene6272	BBA_06273	55	25	31	151	143	113	1.19	0.54	0.67	3.18	2.93	2.29	1.43957	9.84061e-06	up	OPT oligopeptide transporter
gene8212	BBA_08213	165	108	158	517	526	541	8.03	5.27	7.62	24.43	24.19	24.53	1.44077	9.20739e-14	up	Uncharacterized protein
Beauveria_bassiana_newGene_2017	-	14	25	23	72	67	91	1.44	2.58	2.34	7.19	6.51	8.72	1.44134	1.53336e-05	up
gene4975	BBA_04976	2191	1387	2081	5946	7313	7550	124.85	79.22	117.49	329.01	393.73	400.77	1.44193	1.68877e-15	up	Enoyl-CoA hydratase/isomerase family protein
gene5195	BBA_05196	183	172	203	698	716	640	13.38	12.61	14.71	49.56	49.46	43.59	1.44223	2.63226e-17	up	Putative Cytosine deaminase FCY1
Beauveria_bassiana_newGene_2014	-	109	68	96	331	373	301	5.72	3.57	4.99	16.85	18.48	14.7	1.44505	2.07392e-10	up	Pectin lyase fold/virulence factor
gene9570	BBA_09571	49	52	39	191	178	149	2.01	2.13	1.58	7.59	6.88	5.68	1.44632	4.81872e-08	up	Uncharacterized protein
gene8252	BBA_08253	2	11	7	30	27	18	0.1	0.56	0.35	1.49	1.31	0.86	1.45208	0.00589158	up	2,3-cyclic-nucleotide 2-phosphodiesterase
gene9988	BBA_09989	65	47	48	237	187	169	6.37	4.62	4.66	22.55	17.31	15.42	1.45287	5.73734e-08	up	NAD-dependent epimerase/dehydratase
Beauveria_bassiana_newGene_2006	-	27	23	25	93	89	98	1.16	0.99	1.07	3.89	3.62	3.93	1.45645	3.77692e-07	up
gene8068	BBA_08069	39	41	37	147	162	127	0.77	0.81	0.72	2.81	3.01	2.33	1.45678	4.72626e-08	up	Glycosyl transferase
gene3644	BBA_03645	67	101	81	318	331	282	10.23	15.46	12.26	47.16	47.77	40.12	1.45973	3.14573e-10	up	NUDIX domain-containing protein
Beauveria_bassiana_newGene_864	-	29	37	26	137	114	93	0.91	1.17	0.81	4.19	3.39	2.73	1.46055	2.18089e-06	up
gene7713	BBA_07714	11	11	26	40	79	61	2.52	2.53	5.9	8.9	17.1	13.02	1.46427	0.000685726	up	Uncharacterized protein
gene10116	BBA_10117	183	184	175	691	680	660	8.59	8.65	8.14	31.49	30.15	28.85	1.46529	1.92483e-18	up	Mandelate racemase/muconate lactonizing enzyme domain-containing protein
Beauveria_bassiana_newGene_100	-	67	51	45	227	182	202	6.41	4.89	4.27	21.09	16.45	18	1.46538	8.4583e-09	up	hypothetical protein H634G_08552 [Metarhizium anisopliae BRIP 53293] KJK96050.1 hypothetical protein H633G_00085 [Metarhizium anisopliae BRIP 53284]
gene9264	BBA_09265	80	100	104	326	350	392	6.05	7.58	7.79	23.93	25	27.6	1.46692	2.44024e-12	up	Integral membrane protein PTH11-like protein
Beauveria_bassiana_newGene_892	-	5	11	7	36	32	19	0.18	0.41	0.26	1.29	1.12	0.65	1.46881	0.00294996	up
gene1801	BBA_01802	6	10	8	27	37	27	0.94	1.57	1.24	4.11	5.48	3.94	1.47022	0.00113339	up	N-acetyltransferase
gene4292	BBA_04293	11	14	9	28	59	42	0.35	0.44	0.28	0.86	1.76	1.23	1.47208	0.00075279	up	Peptidase M61 domain-containing protein
gene4910	BBA_04911	135	83	137	407	493	433	4.67	2.88	4.7	13.67	16.11	13.95	1.47341	1.51805e-11	up	Bud10 protein
Beauveria_bassiana_newGene_1806	-	15	16	15	59	62	53	1.12	1.2	1.11	4.28	4.37	3.69	1.47389	1.54046e-05	up
gene3046	BBA_03047	1111	975	1075	4134	3641	4146	65.57	57.67	62.86	236.91	203.02	227.93	1.47552	5.04076e-24	up	Pyridoxine biosynthesis protein
gene8891	BBA_08892	245	216	207	769	916	836	26.73	23.62	22.37	81.47	94.42	84.96	1.47558	6.15384e-19	up	Serine hydrolase
Beauveria_bassiana_newGene_1199	-	10	3	8	22	32	26	1.45	0.44	1.15	3.09	4.38	3.51	1.47923	0.00181976	up
Beauveria_bassiana_newGene_289	-	14	14	7	32	42	60	1.21	1.21	0.6	2.68	3.43	4.83	1.47986	0.000457942	up
gene2481	BBA_02482	14	22	16	70	60	68	0.61	0.96	0.69	2.97	2.48	2.77	1.48043	9.70062e-06	up	Carboxypeptidase Y
gene1593	BBA_01594	54	57	64	195	253	215	1.31	1.39	1.54	4.6	5.81	4.86	1.48049	6.05889e-10	up	Uncharacterized protein
Beauveria_bassiana_newGene_1618	-	83	96	44	303	272	273	3.8	4.4	1.99	13.46	11.76	11.63	1.4805	1.28969e-07	up
gene6874	BBA_06875	365	268	362	1171	1221	1376	11.09	8.16	10.9	34.56	35.06	38.96	1.48213	5.44679e-21	up	Lysophospholipase (EC 3.1.1.5)
gene9824	BBA_09825	315	262	257	1081	1109	970	7.51	6.26	6.07	25.02	24.98	21.54	1.48377	5.32728e-20	up	Polyketide synthase
gene2392	BBA_02393	32	19	17	66	103	90	1.73	1.03	0.91	3.46	5.26	4.53	1.48491	1.85538e-05	up	WD domain-containing protein
Beauveria_bassiana_newGene_233	-	25	28	13	80	90	82	2.27	2.55	1.17	7.05	7.71	6.93	1.48498	9.6665e-06	up	Kinesin light chain 1
gene4515	BBA_04516	1161	1177	1198	4383	4544	4510	25.24	25.65	25.8	92.53	93.34	91.33	1.4855	6.28473e-26	up	Amidohydrolase-like protein
gene9663	BBA_09664	763	630	869	2565	2786	3255	30.89	25.56	34.86	100.84	106.57	122.76	1.48797	5.9356e-21	up	Glycosyltransferase family 20
gene8642	BBA_08643	675	377	714	2036	2359	2302	35.02	19.61	36.71	102.58	115.65	111.27	1.48981	1.0494e-13	up	MFS transporter
gene9704	BBA_09705	24	15	8	70	73	36	1.48	0.93	0.49	4.19	4.25	2.07	1.49013	0.00109657	up	Uncharacterized protein
gene3542	BBA_03543	11	5	4	21	29	27	0.54	0.25	0.19	1	1.34	1.23	1.49015	0.00206713	up	L-amino acid oxidase LaoA
gene4725	BBA_04726	208	140	128	622	679	510	4.97	3.35	3.03	14.43	15.33	11.35	1.49179	1.33981e-11	up	ER membrane protein Wsc4, putative
gene1284	BBA_01285	441	466	429	1744	1513	1854	30.48	32.28	29.37	117.03	98.78	119.35	1.49249	3.2959e-24	up	Acyl-CoA N-acyltransferase
Beauveria_bassiana_newGene_1726	-	56	69	56	258	214	221	0.9	1.11	0.89	4.03	3.25	3.31	1.49415	3.87127e-10	up	hypothetical protein VFPBJ_11368 [Purpureocillium lilacinum]
gene4524	BBA_04525	584	583	773	2053	2656	2724	18.37	18.38	24.1	62.72	78.95	79.83	1.49736	1.54353e-19	up	PH domain-containing protein
Beauveria_bassiana_newGene_1179	-	113	95	84	414	388	315	5.97	5.03	4.39	21.23	19.36	15.5	1.49785	2.31504e-11	up
gene4349	BBA_04350	228	261	231	874	938	957	24.6	28.23	24.7	91.58	95.64	96.2	1.50015	4.50783e-21	up	NUDIX domain-containing protein
gene6908	BBA_06909	11	5	7	22	37	30	1.51	0.69	0.95	2.93	4.8	3.84	1.50073	0.00155043	up	Uncharacterized protein
Beauveria_bassiana_newGene_1941	-	47	55	43	183	140	238	1.14	1.34	1.04	4.33	3.22	5.4	1.5023	9.23968e-08	up
gene2197	BBA_02198	51	51	59	214	235	170	1.5	1.5	1.72	6.1	6.52	4.65	1.5052	2.78355e-09	up	Uncharacterized protein
gene3809	BBA_03810	48	33	37	143	107	207	0.59	0.41	0.45	1.71	1.25	2.38	1.50592	1.75856e-06	up	Polyketide synthase
Beauveria_bassiana_newGene_1145	-	67	87	60	262	294	272	2.14	2.78	1.89	8.11	8.85	8.07	1.50705	8.66944e-11	up
gene5510	BBA_05511	74	53	44	243	196	222	4.6	3.3	2.71	14.67	11.51	12.86	1.50948	6.05216e-09	up	RecQ family ATP-dependent DNA helicase
Beauveria_bassiana_newGene_73	-	40	19	21	89	105	116	0.72	0.34	0.37	1.55	1.77	1.93	1.51086	4.3906e-06	up	hypothetical protein BBAD15_g8407 [Beauveria bassiana D1-5]
Beauveria_bassiana_newGene_2023	-	56	68	46	237	267	153	1.97	2.39	1.6	8.09	8.86	5.01	1.51096	4.73817e-07	up
gene10175	BBA_10176	37	40	39	167	131	152	1.98	2.14	2.07	8.67	6.62	7.57	1.51286	6.87747e-09	up	Amidohydrolase family protein
gene2963	BBA_02964	20	18	10	72	61	54	4.62	4.17	2.29	16.14	13.31	11.61	1.51652	2.88332e-05	up	Uncharacterized protein
Beauveria_bassiana_newGene_889	-	29	28	65	183	143	146	2.6	2.52	5.77	15.93	12.11	12.19	1.51746	6.86873e-06	up	f-box domain containing protein, partial [Metarhizium brunneum ARSEF 3297] KID68921.1 f-box domain containing protein, partial [Metarhizium brunneum ARSEF 3297]
gene1371	BBA_01372	58	56	57	113	304	250	13.09	12.66	12.74	24.76	64.81	52.55	1.51783	1.18754e-05	up	Uncharacterized protein
gene5682	BBA_05683	90	75	65	320	283	291	3.54	2.95	2.53	12.21	10.51	10.65	1.51787	6.6316e-12	up	Uncharacterized protein
Beauveria_bassiana_newGene_343	-	3	2	10	19	24	16	0.34	0.23	1.12	2.08	2.56	1.68	1.52244	0.00703383	up	hypothetical protein BBA_00694 [Beauveria bassiana ARSEF 2860] EJP69825.1 hypothetical protein BBA_00694 [Beauveria bassiana ARSEF 2860]
gene5759	BBA_05760	261	214	248	1043	942	826	9.28	7.63	8.74	36.01	31.65	27.36	1.52328	6.57496e-19	up	Uncharacterized protein
gene4567	BBA_04568	661	692	689	2807	2381	2796	33.48	35.13	34.58	138.06	113.95	131.93	1.52555	1.95491e-25	up	Arrestin domain-containing protein
gene10286	BBA_10287	119	134	113	503	488	441	5.05	5.7	4.75	20.73	19.57	17.44	1.52708	2.49082e-15	up	Uncharacterized protein
Beauveria_bassiana_newGene_1493	-	108	69	77	357	330	304	2.43	1.56	1.72	7.81	7.02	6.38	1.52718	2.16263e-11	up
Beauveria_bassiana_newGene_1604	-	15	10	4	37	51	26	0.96	0.64	0.25	2.31	3.09	1.55	1.52842	0.00174868	up	Protein kinase-like domain [Cordyceps militaris CM01] EGX95630.1 Protein kinase-like domain [Cordyceps militaris CM01]
gene608	BBA_00609	725	622	798	3660	1715	3009	30.41	26.15	33.17	149.08	67.97	117.58	1.52889	7.8886e-11	up	Amine oxidase (EC 1.4.3.-)
gene5116	BBA_05117	22	6	3	36	45	41	1.03	0.28	0.14	1.63	1.98	1.78	1.52986	0.00369789	up	SET domain-containing protein
gene8391	BBA_08392	152	102	149	532	427	621	9.59	6.45	9.32	32.6	25.46	36.5	1.53097	4.3169e-13	up	Salicylate hydroxylase
gene1888	BBA_01889	12	7	12	37	50	35	1.34	0.79	1.33	4.02	5.29	3.65	1.53117	0.000178021	up	Uncharacterized protein
Beauveria_bassiana_newGene_260	-	5	14	11	55	20	44	0.3	0.86	0.66	3.26	1.15	2.5	1.53302	0.00261179	up
gene8750	BBA_08751	1398	1471	1632	5908	5216	6574	46.26	48.79	53.51	189.85	163.09	202.66	1.53316	3.07033e-24	up	DENN domain-containing protein
gene3543	BBA_03544	19	10	11	70	31	57	0.91	0.48	0.52	3.24	1.4	2.53	1.53622	0.000445217	up	Glutamyl-tRNA(Gln) amidotransferase
gene3905	BBA_03906	48	37	49	220	166	140	3.18	2.45	3.21	14.14	10.38	8.63	1.5377	7.3713e-08	up	Uncharacterized protein
gene3541	BBA_03542	85	66	63	298	316	228	3.31	2.57	2.43	11.26	11.61	8.26	1.53935	2.95129e-10	up	FAD dependent oxidoreductase
Beauveria_bassiana_newGene_1659	-	11	8	4	33	45	13	0.51	0.37	0.18	1.47	1.95	0.56	1.53974	0.00630405	up
gene1181	BBA_01182	5	4	6	20	24	16	0.13	0.11	0.16	0.51	0.6	0.39	1.54322	0.00326201	up	Prematurely terminated mRNA decay factor
gene4373	BBA_04374	23	21	21	81	100	77	0.27	0.25	0.25	0.93	1.11	0.85	1.54595	6.2589e-07	up	Polyketide synthase, putative
Beauveria_bassiana_newGene_565	-	104	95	125	391	505	386	1.26	1.16	1.5	4.61	5.79	4.36	1.54716	2.87561e-13	up	hypothetical protein BBAD15_g5960 [Beauveria bassiana D1-5]
Beauveria_bassiana_newGene_1337	-	21	13	17	86	69	47	0.46	0.28	0.37	1.81	1.42	0.95	1.54826	4.57889e-05	up
Beauveria_bassiana_newGene_540	-	8	7	14	27	45	44	0.48	0.42	0.83	1.57	2.55	2.46	1.54942	0.000400411	up
gene5621	BBA_05622	257	192	190	510	1063	972	9.38	7.02	6.87	18.07	36.64	33.04	1.55019	7.89949e-10	up	DSBA-like thioredoxin domain-containing protein
gene5812	BBA_05813	423	404	324	1865	1235	1476	16.56	15.85	12.56	70.88	45.67	53.81	1.55063	1.66224e-16	up	Acetylornithine deacetylase
gene10142	BBA_10143	19	13	12	54	59	63	1.41	0.97	0.88	3.88	4.13	4.35	1.55246	7.63861e-06	up	Uncharacterized protein
Beauveria_bassiana_newGene_4	-	22	31	28	106	125	92	0.87	1.22	1.09	4.06	4.65	3.38	1.55263	2.7971e-07	up
gene8784	BBA_08785	96	74	77	383	312	286	3.22	2.49	2.56	12.49	9.9	8.95	1.55276	8.48034e-12	up	Fungal Zn binuclear cluster domain containing protein
gene9661	BBA_09662	47	49	33	152	196	168	1.64	1.71	1.14	5.14	6.45	5.45	1.55532	8.74891e-09	up	Tfo1 transposase
gene5229	BBA_05230	44	38	36	163	160	148	3.33	2.88	2.7	11.96	11.43	10.42	1.55565	8.15291e-10	up	Ankyrin repeat protein
Beauveria_bassiana_newGene_569	-	928	901	724	2728	5407	2007	27.58	26.83	21.31	78.71	151.8	55.55	1.55586	3.12537e-07	up
gene9269	BBA_09270	158	65	127	452	446	493	11.74	4.84	9.35	32.6	31.3	34.11	1.55653	1.726e-09	up	Subtilisin-like protease PR1G
Beauveria_bassiana_newGene_1579	-	6	13	9	32	46	35	0.62	1.35	0.93	3.22	4.51	3.38	1.55975	0.000313309	up
gene8754	BBA_08755	148	152	152	669	512	634	2.77	2.85	2.81	12.14	9.04	11.04	1.56401	1.66298e-17	up	C6 transcription factor
gene9767	BBA_09768	61	32	44	199	189	161	5.36	2.82	3.83	16.98	15.69	13.18	1.56696	2.08795e-08	up	Uncharacterized protein
gene5553	BBA_05554	257	185	246	895	906	961	25.18	18.17	23.88	85.14	83.87	87.71	1.56717	2.09556e-21	up	Nicotinate-nucleotide pyrophosphorylase [carboxylating] (EC 2.4.2.19) (Quinolinate phosphoribosyltransferase [decarboxylating])
gene2669	BBA_02670	48	37	47	161	140	232	1.71	1.32	1.66	5.57	4.71	7.7	1.56745	2.31388e-08	up	Uncharacterized protein
Beauveria_bassiana_newGene_704	-	22	14	17	52	92	70	1.53	0.98	1.17	3.52	6.06	4.55	1.56937	1.55064e-05	up
gene2505	BBA_02506	14	15	15	71	47	60	1.28	1.37	1.35	6.28	4.04	5.09	1.56953	1.26067e-05	up	Rox3 mediator complex subunit
Beauveria_bassiana_newGene_437	-	21	27	9	82	54	97	1.7	2.18	0.72	6.43	4.12	7.29	1.57515	9.93258e-05	up	hypothetical protein BBA_01260 [Beauveria bassiana ARSEF 2860] EJP69295.1 hypothetical protein BBA_01260 [Beauveria bassiana ARSEF 2860]
gene1961	BBA_01962	19	19	29	91	109	71	0.33	0.33	0.5	1.55	1.8	1.16	1.57732	2.60249e-06	up	Uncharacterized protein
gene5815	BBA_05816	130	132	158	593	539	569	4.39	4.47	5.29	19.47	17.22	17.92	1.57832	7.58313e-19	up	Siderochrome-iron transporter MirC
gene4504	BBA_04505	428	396	414	1683	1639	1714	33.2	30.79	31.81	126.75	120.11	123.84	1.58413	4.1271e-30	up	Oxidoreductase family protein
gene9255	BBA_09256	24	7	10	63	57	47	2.14	0.63	0.88	5.46	4.8	3.9	1.58637	0.000176761	up	Prephenate dehydratase
gene8090	BBA_08091	23	25	27	109	108	89	2.17	2.37	2.53	10.01	9.65	7.84	1.58686	6.61877e-08	up	Uncharacterized protein
gene3677	BBA_03678	36	28	36	151	133	124	1.09	0.85	1.08	4.43	3.8	3.49	1.58922	5.32198e-09	up	Uncharacterized protein
gene4503	BBA_04504	129	76	96	395	486	343	4.26	2.51	3.14	12.66	15.15	10.54	1.58965	4.55264e-11	up	Uncharacterized protein
gene2200	BBA_02201	367	309	314	1148	1346	1562	12.08	10.19	10.24	36.69	41.85	47.89	1.59133	1.52826e-23	up	Nitrate assimilation regulatory protein nirA
gene3340	BBA_03341	32	20	18	87	101	99	2.05	1.28	1.14	5.4	6.1	5.89	1.59144	2.50946e-07	up	Uncharacterized protein
gene2918	BBA_02919	946	817	920	3506	3974	3473	9.92	8.59	9.56	35.72	39.39	33.94	1.59178	2.26696e-26	up	Sulfate permease
gene5817	BBA_05818	78	66	66	250	316	294	2.39	2.02	2	7.43	9.14	8.38	1.59214	5.37084e-13	up	Transporter
[truncated: 519 more rows]
