# Supplementary material for: Nuclear Ssr4 Is Required for the In Vitro and In Vivo Asexual Cycles and Global Gene Activity of Beauveria bassiana
Source: mSystems. 2020 Apr 21;5(2):e00677-19. doi: 10.1128/mSystems.00677-19 (PMC7174636; doi:10.1128/mSystems.00677-19)
Supplement: TABLE S4 [file mSystems.00677-19-st004.xlsx]

## Sheet: Table S4
				Genomic					eggNOG_		Dssr4/WT
Functional Category	ID	Class_Name	Gene_ID	tag locus	Protein annotation	E_value	Identity	Score	Orthlogy_Group	log2 R	FDR	Regulated
Cellular Processes and Signaling	V	Defense mechanisms
			gene6557	BBA_06558	ABC transporter, putative	0	478/1416(33.76)	659	COG1132	-7.36766	7.0518e-95	down
			gene7809	BBA_07810	ABC transporter	0	734/1562(46.99)	1318	NOG00044	-3.86585	7.17113e-93	down
			gene3851	BBA_03852	Penicillin-binding protein	6e-142	228/527(43.26)	427	NOG11640	-3.76466	1.55003e-06	down
			gene4	BBA_00005	ABC transporter transmembrane region	0	954/1335(71.46)	1848	COG1132	-3.4242	6.59367e-64	down
			gene7776	BBA_07777	ABC metal ion transporter	0	648/1521(42.60)	1191	COG1132	-3.32968	3.59728e-08	down
			gene2365	BBA_02366	ATP-binding cassette sub-family A member 9	0	721/1579(45.66)	1294	COG1131	-2.92261	9.0362e-51	down
			gene6069	BBA_06070	ABC multidrug transporter	2e-105	317/1099(28.84)	369	COG1132	-2.50722	1.4044e-09	down
			gene7550	BBA_07551	ABC transporter, transmembrane domain, type 1	0	693/1425(48.63)	1285	COG1132	-2.48609	3.90677e-42	down
			gene3407	BBA_03408	ABC multidrug transporter, putative	9e-132	281/791(35.52)	437	COG1132	-2.46424	2.63049e-10	down
			gene3573	BBA_03574	Canalicular multispecific organic anion transporter 1	0	478/1470(32.52)	743	COG1132	-2.14694	2.30226e-36	down
			gene5840	BBA_05841	ABC transporter, putative	2e-164	387/1234(31.36)	535	COG1132	-2.03928	4.9015e-07	down
			gene6330	BBA_06331	Beta-lactamase family protein	2e-170	240/420(57.14)	490	COG1680	-2.03539	1.38702e-27	down
			gene8562	BBA_08563	ABC transporter, putative	3e-144	385/1342(28.69)	484	COG1132	-1.85719	1.74813e-32	down
			newGene_1462		ABC transporter, transmembrane domain, type 1	1e-21	58/139(41.73)	99.8	COG1132	-1.82682	6.60348e-06	down
			gene3665	BBA_03666	ABC bile acid transporter, putative	7e-178	434/1343(32.32)	570	COG1132	-1.76734	0.000249549	down
			gene4715	BBA_04716	ABC transporter transmembrane region	0	850/1352(62.87)	1602	COG1132	-1.69759	1.02212e-25	down
			gene2072	BBA_02073	ABC multidrug transporter, putative	3e-170	436/1354(32.20)	552	COG1132	-1.59417	1.15226e-20	down
			gene1765	BBA_01766	ABC transporter	0	885/1556(56.88)	1708	NOG00044	-1.54215	2.30943e-23	down
			gene6805	BBA_06806	Multidrug resistance protein MDR, putative	0	731/1454(50.28)	1229	COG1132	-1.53377	7.08735e-06	down
			gene8505	BBA_08506	Multidrug and toxin extrusion protein	0	278/513(54.19)	540	COG0534	-1.43274	1.56672e-23	down
			gene7659	BBA_07660	ABC transporter	0	981/1538(63.78)	1947	COG1131	-1.33566	6.12294e-17	down
			gene4935	BBA_04936	Multidrug resistance protein 1	0	848/1284(66.04)	1589	COG1132	-1.30768	1.79322e-19	down
			gene2545	BBA_02546	Multidrug resistance protein MDR, putative	0	422/1308(32.26)	603	COG1132	-1.16577	1.28969e-13	down
			gene1615	BBA_01616	ABC-2 type transporter	0	807/1076(75.00)	1648	COG1131	-1.05244	1.28452e-13	down
			gene2605	BBA_02606	Multidrug resistance protein MDR, putative	0	474/1417(33.45)	595	COG1132	-1.05021	3.6632e-05	down
			gene8778	BBA_08779	Multidrug resistance ABC transporter, putative	0	1134/1476(76.83)	2280	COG1131	1.01007	0.000136067	up
			gene3853	BBA_03854	ABC transporter	0	570/1352(42.16)	1046	COG1132	1.01422	3.62344e-08	up
			gene1102	BBA_01103	ABC transporter	0	1013/1385(73.14)	2129	COG1131	1.13515	3.74731e-06	up
			gene7575	BBA_07576	ABC transporter	0	1039/1623(64.02)	2073	COG1131	1.28728	3.26242e-08	up
			gene10297	BBA_10298	ABC transporter, transmembrane domain, type 1	0	567/1260(45.00)	981	COG1132	1.2901	0.00442989	up
			gene4649	BBA_04650	Polyketide synthase, putative	0	676/1422(47.54)	1228	COG1132	1.29251	0.00217456	up
			newGene_217		ATP-binding cassette transporter, putative	6e-168	361/800(45.12)	533	COG1132	1.7137	8.58102e-08	up
			newGene_2155		ABC transporter	8e-20	52/104(50.00)	99.4	COG1132	2.00928	5.85924e-06	up
			gene3504	BBA_03505	Beta-lactamase-type transpeptidase	4e-141	199/389(51.16)	413	COG1680	2.7942	5.47705e-42	up
Cellular Processes and Signaling	T	Signal transduction mechanisms
			gene598	BBA_00599	Hisactophilin C49S mutant/phototropin PHY3 fusion protein	6e-179	299/592(50.51)	541	COG2202	-4.2466	5.94342e-69	down
			newGene_1928		Inositol-1,4,5-trisphosphate 5-phosphatase 1	2e-112	113/209(54.07)	218	COG5329	-3.45628	8.37332e-39	down
			gene10351	BBA_10352	Protein kinase domain-containing protein	3e-45	142/408(34.80)	180	NOG136220	-2.34112	3.55313e-29	down
			gene7186	BBA_07187	Serine/threonine-protein kinase crk1	0	334/421(79.33)	655	NOG03317	-2.23564	6.37541e-28	down
			gene3768	BBA_03769	CAMK kinase	3e-60	159/482(32.99)	215	NOG125583	-2.23502	7.93653e-18	down
			newGene_1035		cAMP phosphodiesterase class-II	7e-102	155/225(68.89)	312	COG5212	-2.09343	1.36453e-05	down
			gene2498	BBA_02499	Tyrosine phosphatase	2e-84	121/222(54.50)	266	COG2365	-1.98858	1.7484e-32	down
			gene4070	BBA_04071	Serine/threonine-protein kinase hal4	0	378/486(77.78)	740	NOG02864	-1.36857	3.88433e-12	down
			gene4411	BBA_04412	Universal stress protein family	2e-157	242/334(72.46)	457	COG0589	-1.30704	1.33456e-08	down
			gene7845	BBA_07846	Hsp90-like protein	0	623/1187(52.49)	1007	COG0642	-1.21216	1.36778e-13	down
			gene9900	BBA_09901	Peptidase C14	0	469/1104(42.48)	749	COG5635	-1.16251	1.53102e-15	down
			gene7667	BBA_07668	Peptidase C14	8e-115	259/616(42.05)	377	COG5635	-1.14901	8.8685e-14	down
			gene1850	BBA_01851	Pyruvate dehydrogenase kinase isoform 2, mitochondrial	0	384/438(87.67)	788	COG0642	-1.11864	1.89366e-09	down
			gene8457	BBA_08458	Two component transcriptional regulator, LuxR family	6e-15	59/207(28.50)	78.2	NOG101728	-1.03772	4.20123e-07	down
			gene8895	BBA_08896	Pyruvate dehydrogenase	0	308/431(71.46)	655	COG0631	1.04665	3.93739e-13	up
			gene9042	BBA_09043	Mitogen-activated protein kinase (EC 2.7.11.24)	0	265/372(71.24)	564	NOG00563	1.06977	8.47684e-10	up
			gene1398	BBA_01399	Calcium/proton exchanger	0	448/686(65.31)	595	NOG00552	1.13664	7.47067e-06	up
			gene8646	BBA_08647	Serine/threonine-protein kinase prp4	0	370/493(75.05)	728	NOG01291	1.15838	2.1649e-15	up
			gene6603	BBA_06604	Casein kinase 1 epsilon	8e-45	111/326(34.05)	165	NOG01602	1.34489	4.82552e-06	up
			gene1309	BBA_01310	BolA domain-containing protein	2e-52	78/104(75.00)	166	COG0271	1.65056	3.24145e-05	up
			gene6410	BBA_06411	Gti1/Pac2 family protein	1e-98	148/225(65.78)	310	COG5037	3.38524	1.15288e-43	up
			gene7778	BBA_07779	Serine-threonine protein kinase	8e-158	233/399(58.40)	457	NOG129951	3.41956	1.22642e-61	up
			gene2516	BBA_02517	BR serine/threonine-protein kinase	0	649/1237(52.47)	1108	NOG00165	3.62708	3.2996e-75	up
Cellular Processes and Signaling	M	Cell wall/membrane/envelope biogenesis
			gene7330	BBA_07331	N,O-diacetyl muramidase, putative	1e-106	155/227(68.28)	314	COG3757	-6.5534	9.45117e-71	down
			gene4177	BBA_04178	Cyclopropane-fatty-acyl-phospholipid synthase	6e-142	205/391(52.43)	421	COG2230	-6.35602	1.52309e-66	down
			gene3201	BBA_03202	Phospholipase C PLC-C	0	265/428(61.92)	539	COG3511	-5.40556	1.91201e-18	down
			gene7692	BBA_07693	NlpC/P60-like cell-wall peptidase, putative	1e-53	96/128(75.00)	176	COG0791	-3.18765	6.19992e-18	down
			gene8369	BBA_08370	Short-chain dehydrogenase/oxidoreductase	5e-104	149/264(56.44)	309	COG3967	-2.21492	5.80488e-12	down
			gene8395	BBA_08396	Glycosyltransferase family 2	0	428/626(68.37)	878	COG1215	-2.14739	6.92278e-18	down
			gene2196	BBA_02197	Nucleoside-diphosphate-sugar epimerase	9e-98	154/321(47.98)	298	COG0451	-2.04821	4.22417e-36	down
			gene9515	BBA_09516	NmrA family transcriptional regulator	9e-149	213/306(69.61)	426	COG0702	-1.97305	2.65677e-35	down
			gene2188	BBA_02189	MIPC synthase	4e-61	113/291(38.83)	205	COG3774	-1.69963	2.14538e-26	down
			gene2203	BBA_02204	NAD dependent epimerase/dehydratase	9e-99	182/265(68.68)	296	COG0702	-1.48385	2.6845e-10	down
			gene1853	BBA_01854	dTDP-D-glucose 4,6-dehydratase	0	284/421(67.46)	598	COG1088	-1.32566	1.31181e-10	down
			gene4805	BBA_04806	SIS domain-containing protein	7e-108	264/478(55.23)	333	COG0794	-1.32101	3.05743e-10	down
			gene3283	BBA_03284	Cytidylyltransferase-like protein	0	323/420(76.90)	684	COG0615	-1.30989	1.50064e-08	down
			gene3126	BBA_03127	Mechanosensitive ion channel	0	536/862(62.18)	894	COG0668	-1.02012	5.06892e-07	down
			gene8658	BBA_08659	Nucleoside-diphosphate-sugar epimerase, putative	7e-90	147/320(45.94)	280	COG0451	1.11127	1.73021e-05	up
			gene7298	BBA_07299	Non-hemolytic phospholipase C	0	294/645(45.58)	570	COG3511	1.39331	4.3158e-20	up
			gene10116	BBA_10117	Mandelate racemase/muconate lactonizing enzyme domain-containing protein	0	357/405(88.15)	762	COG4948	1.46529	1.92483e-18	up
			gene3500	BBA_03501	Cyclopropane-fatty-acyl-phospholipid synthase	0	340/479(70.98)	673	COG2230	3.28515	1.30312e-92	up
			gene4601	BBA_04602	NAD dependent epimerase/dehydratase	6e-130	210/337(62.31)	381	COG0451	3.49886	3.71086e-67	up
			gene5006	BBA_05007	Glycosyltransferase family 4	0	400/515(77.67)	819	COG0438	3.75422	3.65303e-68	up
Cellular Processes and Signaling	Z	Cytoskeleton
			gene7017	BBA_07018	Beta tubulin	0	368/426(86.38)	769	COG5023	-5.43741	9.7144e-102	down
			newGene_2180		Kinesin-like protein 5	0	284/326(87.12)	583	NOG01537	-2.7759	5.03299e-13	down
			gene4224	BBA_04225	Alpha-tubulin	0	380/439(86.56)	786	COG5023	-1.62001	2.34479e-29	down
			gene1295	BBA_01296	Kinesin-like protein	0	418/591(70.73)	740	NOG20496	-1.58982	7.05849e-28	down
			gene7074	BBA_07075	Kinesin-like protein	0	1395/1757(79.40)	2684	COG5059	1.15969	6.91782e-09	up
			newGene_1060		Actin cytoskeleton-regulatory complex protein pan1	7e-09	50/56(89.29)	68.6	NOG15499	1.3045	3.19896e-05	up
Cellular Processes and Signaling	U	Intracellular trafficking, secretion, and vesicular transport
			gene9078	BBA_09079	Major facilitator superfamily protein	3e-123	213/464(45.91)	376	NOG00718	-4.77979	3.22357e-22	down
			gene6415	BBA_06416	Membrane transporter	1e-83	173/448(38.62)	273	NOG32175	-4.21014	1.28367e-19	down
			gene8472	BBA_08473	Siderophore iron transporter mirA	0	298/455(65.49)	552	NOG45856	-3.91424	1.06481e-26	down
			gene1297	BBA_01298	Monocarboxylate permease-like protein	0	275/400(68.75)	528	NOG02973	-3.28715	5.97902e-73	down
			gene3029	BBA_03030	MFS multidrug transporter	6e-137	239/489(48.88)	410	NOG25908	-2.48645	1.98859e-43	down
			gene4842	BBA_04843	Ferric reductase like transmembrane component	0	615/865(71.10)	1199	NOG17397	-2.25273	3.45585e-50	down
			gene2300	BBA_02301	Plasma membrane fusion protein PRM1	0	431/730(59.04)	820	NOG11872	-2.16317	2.99817e-18	down
			gene9753	BBA_09754	Sugar transporter	0	289/519(55.68)	575	NOG03346	-2.01465	8.00661e-32	down
			gene7925	BBA_07926	NADPH oxidase	0	491/557(88.15)	1058	NOG20132	-1.98673	3.71164e-33	down
			newGene_2022		MFS transporter	1e-15	48/114(42.11)	85.5	NOG185861	-1.79248	2.84667e-06	down
			gene9751	BBA_09752	Uncharacterized protein	8e-21	67/103(65.05)	97.1	NOG210095	-1.74675	1.57156e-30	down
			gene144	BBA_00145	Prenylated Rab acceptor 1	1e-108	152/176(86.36)	314	COG5130	-1.50787	1.89006e-22	down
			gene10049	BBA_10050	Sugar transporter	0	313/519(60.31)	648	NOG03346	-1.36581	1.45987e-15	down
			gene8761	BBA_08762	Autophagy related lipase	0	384/547(70.20)	655	COG5153	-1.27278	3.12801e-15	down
			gene2594	BBA_02595	Major facilitator superfamily transporter	0	372/548(67.88)	644	NOG212525	-1.21207	5.59696e-10	down
			gene3854	BBA_03855	Transmembrane amino acid transporter family protein	0	341/626(54.47)	667	NOG12108	-1.13928	3.23477e-10	down
			newGene_1679		Putative transporter	1e-48	94/181(51.93)	177	NOG13648	-1.06472	0.0019442	down
			gene1988	BBA_01989	EXTL2, alpha-1,4-N-acetylhexosaminyltransferase	6e-129	194/311(62.38)	380	NOG11500	1.02058	0.0035592	up
			gene8328	BBA_08329	Importin subunit beta-1	9e-67	107/140(76.43)	223	COG5215	1.05545	2.86829e-08	up
			gene9247	BBA_09248	Carrier protein YMC2	5e-143	243/313(77.64)	412	NOG07083	1.15819	6.03096e-16	up
			gene3616	BBA_03617	Major facilitator superfamily transporter	0	349/571(61.12)	571	NOG11903	1.62084	1.54851e-16	up
			gene10174	BBA_10175	Major facilitator superfamily transporter	0	281/539(52.13)	553	NOG03346	1.98196	0.000250722	up
			gene1963	BBA_01964	Ferric-chelate reductase	1e-167	292/616(47.40)	498	NOG40531	2.02545	5.59372e-20	up
			gene9226	BBA_09227	Ferric reductase like transmembrane component	3e-113	223/527(42.31)	362	NOG138817	2.11826	2.65416e-21	up
			gene8175	BBA_08176	Mitochondrial CorA family metal ion transporter	2e-88	165/327(50.46)	280	NOG00106	2.30633	5.66814e-24	up
			gene5374	BBA_05375	Ferric reductase transmembrane component 4	0	371/735(50.48)	700	NOG09164	3.88628	4.69064e-67	up
			gene9588	BBA_09589	Autophagy-related protein 22	0	309/488(63.32)	569	NOG13949	7.9924	2.22279e-39	up
Cellular Processes and Signaling	O	Posttranslational modification, protein turnover, chaperones
			gene8897	BBA_08898	Peptidase cysteine/serine, trypsin	3e-58	105/236(44.49)	191	COG5640	-12.2667	0	down
			gene8183	BBA_08184	Glutathione-s-transferase	8e-60	102/205(49.76)	193	COG0625	-9.90765	3.46763e-127	down
			newGene_2135		Peptidase cysteine/serine, trypsin	2e-34	74/177(41.81)	127	COG5640	-8.80798	1.08924e-77	down
			gene7460	BBA_07461	Peptidase S8/S53, subtilisin/kexin/sedolisin	9e-61	185/574(32.23)	225	NOG130238	-7.33522	2.69517e-76	down
			gene8627	BBA_08628	Hsp70 family chaperone	8e-151	260/525(49.52)	481	COG0443	-6.5569	1.65203e-12	down
			gene6931	BBA_06932	Carbamoyl transferase	0	361/565(63.89)	723	COG2192	-6.1646	1.36031e-208	down
			gene201	BBA_00202	2OG-Fe(II) oxygenase family Oxidoreductase	3e-72	112/237(47.26)	229	NOG23080	-5.5953	1.17463e-88	down
			gene10039	BBA_10040	Intracellular serine protease	0	391/568(68.84)	754	COG1404	-5.04511	4.79081e-156	down
			gene7293	BBA_07294	Protease S8 tripeptidyl peptidase I (Cln2)	5e-178	288/627(45.93)	526	COG4934	-4.57363	6.05412e-38	down
			gene7658	BBA_07659	Sulphydryl oxidase	5e-139	215/388(55.41)	410	COG0492	-4.55281	3.75494e-113	down
			gene7808	BBA_07809	Protease S8 tripeptidyl peptidase I (Cln2)	0	296/623(47.51)	556	COG4934	-4.53096	2.37604e-89	down
			gene618	BBA_00619	Intracellular serine protease	0	535/953(56.14)	1058	COG1404	-3.81395	3.57104e-114	down
			gene2056	BBA_02057	Heat shock protein 30	3e-79	126/236(53.39)	243	NOG72738	-3.74716	4.16566e-24	down
			gene3338	BBA_03339	Glutathione S-transferase, putative	5e-91	131/220(59.55)	273	COG0625	-3.65411	5.76438e-77	down
			gene7630	BBA_07631	Family S53 protease	1e-114	243/558(43.55)	359	COG4934	-3.32799	7.11407e-66	down
			gene7409	BBA_07410	Glutathione S-transferase domain-containing protein	1e-114	181/230(78.70)	333	NOG46957	-2.69422	1.38554e-13	down
			gene8790	BBA_08791	Alkaline serine protease AorO	1e-174	298/651(45.78)	518	COG4934	-2.60913	2.24788e-54	down
			gene6285	BBA_06286	ATPase protein	0	444/716(62.01)	836	COG0464	-2.38106	2.26145e-42	down
			gene7008	BBA_07009	Alkaline foam protein B	2e-48	76/138(55.07)	159	NOG137922	-1.88986	4.53431e-07	down
			gene5302	BBA_05303	Subtilase-like protein	2e-145	240/383(62.66)	428	COG1404	-1.84461	4.12176e-15	down
			gene6524	BBA_06525	Oxidoreductase, 2OG-Fe(II) oxygenase family protein	0	424/626(67.73)	763	COG3751	-1.50625	1.12788e-19	down
			gene4200	BBA_04201	Glutathione S-transferase II	1e-81	124/213(58.22)	249	COG0625	-1.41966	2.33123e-13	down
			gene5166	BBA_05167	Peptidase family M48	4e-124	200/418(47.85)	374	COG0501	-1.37968	4.431e-05	down
			gene4887	BBA_04888	Vacuolar protease A	0	302/376(80.32)	616	NOG00419	-1.35914	2.5307e-17	down
			gene7130	BBA_07131	C3HC4 type (RING finger) zinc finger containing protein	2e-45	105/273(38.46)	165	NOG38474	-1.32973	4.77287e-06	down
			gene9073	BBA_09074	Mitochondrial chaperone BCS1	3e-75	164/468(35.04)	251	COG0465	-1.22237	3.52405e-07	down
			gene377	BBA_00378	Amino-acid transporter arg-13	2e-171	238/328(72.56)	486	NOG29209	-1.1869	6.51011e-12	down
			gene7753	BBA_07754	Glutathione S-transferase	6e-132	194/249(77.91)	391	COG0625	-1.15063	3.85274e-11	down
			gene5273	BBA_05274	Trypsin-like protein	2e-23	82/230(35.65)	105	COG5640	-1.12781	0.000698301	down
			gene5036	BBA_05037	Cyclophilin A	3e-82	121/163(74.23)	246	COG0652	-1.1187	3.02038e-11	down
			gene2592	BBA_02593	Glutathione peroxidase	2e-99	132/168(78.57)	290	COG0386	-1.11813	8.10848e-10	down
			gene7198	BBA_07199	Peptidyl-prolyl cis-trans isomerase (EC 5.2.1.8)	2e-112	172/208(82.69)	326	NOG15784	-1.11727	3.32566e-13	down
			gene2879	BBA_02880	RHO protein GDP dissociation inhibitor	1e-115	172/198(86.87)	333	NOG35813	-1.08589	5.87774e-12	down
			gene8817	BBA_08818	Alkaline D-peptidase	2e-116	256/609(42.04)	365	NOG129062	-1.03376	1.3257e-07	down
			gene5258	BBA_05259	DNA repair protein Rad4, transglutaminase-like protein	0	365/451(80.93)	746	NOG01031	-1.02938	2.85168e-06	down
			gene5326	BBA_05327	F-box domain-containing protein	3e-179	301/568(52.99)	522	NOG02310	1.0033	3.58453e-10	up
			gene5653	BBA_05654	OsmC-like protein	5e-50	95/151(62.91)	165	COG1764	1.01475	6.57029e-06	up
			gene1265	BBA_01266	Ubiquitin carboxyl-terminal hydrolase (EC 3.4.19.12)	1e-157	245/484(50.62)	462	NOG70108	1.01952	1.57349e-09	up
			gene3704	BBA_03705	Trypsin-related protease	4e-31	86/245(35.10)	122	COG5640	1.05466	1.60858e-05	up
			gene4505	BBA_04506	Subtilisin-like protease Pr1A	6e-95	158/373(42.36)	297	COG1404	1.21363	2.31204e-08	up
			gene4188	BBA_04189	Peptidase S8/S53, subtilisin/kexin/sedolisin	0	354/625(56.64)	709	NOG16184	1.27602	0.00534643	up
			gene3588	BBA_03589	Peptidase S8/S53, subtilisin/kexin/sedolisin	2e-137	247/560(44.11)	417	COG4934	1.34249	0.00814074	up
			gene8579	BBA_08580	Subtilisin-like serine protease	1e-109	198/379(52.24)	333	COG1404	1.41506	0.00118959	up
			gene4567	BBA_04568	Arrestin domain-containing protein	0	413/582(70.96)	845	NOG16080	1.52555	1.95491e-25	up
			gene9269	BBA_09270	Subtilisin-like protease PR1G	5e-116	199/402(49.50)	350	COG1404	1.55653	1.726e-09	up
			gene2311	BBA_02312	Eukaryotic aspartyl protease	4e-39	82/225(36.44)	156	NOG135965	1.66464	1.52507e-21	up
			gene4065	BBA_04066	PLC-like phosphodiesterase	0	374/614(60.91)	754	NOG88935	1.69488	1.61305e-14	up
			gene3189	BBA_03190	HORMA domain-containing protein	4e-52	110/242(45.45)	177	NOG76274	1.77436	2.87841e-13	up
			gene4616	BBA_04617	Subtilisin-like protease Pr1A	5e-129	204/379(53.83)	382	COG1404	1.90792	0.000618673	up
			gene2604	BBA_02605	Family S53 protease	7e-77	191/559(34.17)	261	NOG16184	1.92799	0.00082601	up
			gene7319	BBA_07320	Subtilisin-like protease PR1F	2e-77	153/307(49.84)	251	COG1404	2.05417	1.0722e-05	up
			gene6291	BBA_06292	Subtilase-like protein	3e-97	244/730(33.42)	327	COG1404	2.1009	4.21175e-16	up
			gene318	BBA_00319	Peptidase S8	1e-146	226/373(60.59)	428	COG1404	2.18136	2.41986e-19	up
			gene9922	BBA_09923	Putative peptidylarginine deiminase	0	327/582(56.19)	657	NOG18833	2.32418	2.77443e-21	up
			gene1002	BBA_01003	Subtilase-like protein	3e-113	267/723(36.93)	365	COG1404	2.51516	2.14672e-15	up
			gene3578	BBA_03579	Putative apoptosis-inducing factor (AIF)	3e-153	231/390(59.23)	451	NOG96766	2.52248	3.95601e-33	up
			gene3681	BBA_03682	Isoflavone reductase family protein	2e-68	123/305(40.33)	221	NOG130923	3.16535	4.66854e-81	up
			gene5181	BBA_05182	ATPase protein	0	294/487(60.37)	548	COG0465	4.73329	9.15735e-176	up
Information Storage and Processing	J	Translation, ribosomal structure and biogenesis
			gene4825	BBA_04826	Aspartate-tRNA ligase	0	297/465(63.87)	602	COG0017	-6.96844	4.98456e-93	down
			gene10169	BBA_10170	RNA interference and silencing protein (Qde2)	0	656/960(68.33)	1273	NOG00694	-5.10923	7.77685e-74	down
			newGene_1311		Eukaryotic translation initiation factor 3 subunit G	9e-53	62/66(93.94)	127	NOG11382	-3.57671	4.53963e-14	down
			gene8167	BBA_08168	Amidase-like protein	0	354/525(67.43)	731	COG0154	-2.90243	4.30283e-46	down
			gene1331	BBA_01332	Amidase family protein	0	351/529(66.35)	698	COG0154	-2.14608	2.84203e-49	down
			gene5664	BBA_05665	L-PSP endoribonuclease family protein Brt1	2e-77	110/126(87.30)	231	COG0251	-1.76715	2.46259e-23	down
			gene1192	BBA_01193	N(5)-glutamine methyltransferase MTQ2	5e-107	167/256(65.23)	316	COG2890	-1.65351	5.60931e-05	down
			gene9527	BBA_09528	GU4 nucleic-binding protein	2e-55	107/197(54.31)	190	COG0073	-1.58021	5.8762e-12	down
			gene7386	BBA_07387	General amidase GmdB	0	319/563(56.66)	615	COG0154	-1.31893	4.32854e-14	down
			gene2909	BBA_02910	Methionine aminopeptidase (EC 3.4.11.18)	0	288/455(63.30)	546	COG0024	1.1839	8.74238e-16	up
			gene1020	BBA_01021	NOL1/NOP2/sun family protein	0	346/562(61.57)	700	COG0144	1.227	3.00964e-08	up
			gene1443	BBA_01444	Dihydrouridine synthase	0	476/723(65.84)	953	COG0042	1.27176	4.25753e-09	up
			gene5016	BBA_05017	Amidase-like protein	0	390/547(71.30)	754	COG0154	1.30712	7.78231e-18	up
			gene6847	BBA_06848	Translation initiation factor aIF-2	0	526/603(87.23)	1054	COG0532	1.38829	0.000485785	up
			gene3543	BBA_03544	Glutamyl-tRNA(Gln) amidotransferase	0	368/597(61.64)	712	COG0154	1.53622	0.000445217	up
			gene6994	BBA_06995	Aerobactin siderophore biosynthesis protein iucB	0	320/455(70.33)	627	COG1670	2.2414	4.4413e-42	up
			gene2890	BBA_02891	Isoleucyl-tRNA synthetase ,cytoplasmic	0	706/1082(65.25)	1410	COG0060	2.45398	5.32921e-32	up
Information Storage and Processing	A	RNA processing and modification
			gene4523	BBA_04524	Cytoplasmic tRNA 2-thiolation protein 2	5e-135	216/404(53.47)	398	NOG224693	1.22463	2.28849e-12	up
Information Storage and Processing	K	Transcription
			newGene_1329		Nitrogen assimilation transcription factor nirA	3e-63	69/146(47.26)	146	NOG23290	-7.44069	2.30097e-65	down
			gene2566	BBA_02567	Nitrogen assimilation transcription factor nirA	3e-09	82/346(23.70)	68.2	NOG133012	-6.61481	6.30123e-239	down
			gene6560	BBA_06561	Histone-lysine N-methyltransferase	0	249/389(64.01)	531	NOG07773	-4.01115	4.21294e-56	down
			gene6783	BBA_06784	Mediator of RNA polymerase II transcription subunit 31	2e-63	101/127(79.53)	209	COG5088	-2.69473	9.70273e-64	down
			gene3268	BBA_03269	Fungal specific transcription factor	0	545/935(58.29)	1017	NOG00560	-2.15522	1.192e-42	down
			gene2816	BBA_02817	Copper fist DNA binding domain-containing protein	3e-171	281/488(57.58)	495	NOG90212	-2.00388	1.05097e-26	down
			gene7708	BBA_07709	Transcription factor RfeG	4e-91	184/324(56.79)	284	NOG153915	-1.67796	9.41085e-26	down
			gene6592	BBA_06593	Fungal specific transcription factor	1e-104	227/609(37.27)	346	NOG185622	-1.53147	2.39681e-10	down
			gene2287	BBA_02288	Homeobox domain-containing protein	7e-71	175/371(47.17)	234	NOG79532	-1.50915	8.63007e-06	down
			gene8386	BBA_08387	Aromatic amino acid aminotransferase	0	256/509(50.29)	543	COG1167	-1.36128	9.26722e-08	down
			gene878	BBA_00879	Kinase binding protein CGI-121	1e-92	120/197(60.91)	276	NOG87495	-1.25886	2.9463e-09	down
			gene4321	BBA_04322	Transcription factor	0	384/661(58.09)	727	NOG50385	-1.07888	3.78299e-12	down
			gene1303	BBA_01304	Metallothionein expression activator	0	436/808(53.96)	573	NOG63044	-1.0413	7.47152e-12	down
			gene5961	BBA_05962	Fungal specific transcription factor, putative	0	412/695(59.28)	757	NOG16838	1.01424	7.02623e-12	up
			gene5429	BBA_05430	Acyl-CoA N-acyltransferase	2e-87	125/182(68.68)	261	COG0454	1.03712	4.84211e-06	up
			gene4651	BBA_04652	Putative Zn(II)2Cys6 transcription factor	8e-105	234/705(33.19)	340	NOG38310	1.07595	1.1478e-06	up
			gene2394	BBA_02395	Zn(2)-C6-type transcriptional repressor	3e-31	122/397(30.73)	135	NOG05114	1.1074	9.68696e-09	up
			gene8057	BBA_08058	Aromatic amino acid aminotransferase	0	364/511(71.23)	760	COG1167	1.15226	2.64004e-16	up
			gene5249	BBA_05250	Histone acetyltransferase	0	330/370(89.19)	667	COG5076	1.31019	3.75409e-15	up
			newGene_711		Paired box protein Pax-6	3e-41	53/63(84.13)	109	NOG51942	1.31429	1.93415e-07	up
			newGene_2198		Sir2 family domain-containing protein	4e-31	85/292(29.11)	130	COG0846	1.33391	3.48127e-05	up
			gene7287	BBA_07288	C6 transcription factor, putative	0	311/595(52.27)	544	NOG121992	1.76773	2.24737e-12	up
			newGene_1400		Transcriptional regulator, putative	6e-10	29/44(65.91)	68.6	COG2808	2.19825	1.04766e-07	up
			gene6314	BBA_06315	C6 zinc finger domain protein	9e-154	262/601(43.59)	461	NOG03241	3.66928	6.55276e-101	up
Information Storage and Processing	L	Replication, recombination and repair
			gene2813	BBA_02814	Rad4 transglutaminase-like domain-containing protein	0	476/801(59.43)	844	COG5535	-2.61363	1.4729e-48	down
			gene9464	BBA_09465	Reverse transcriptase, RNaseH	1e-93	214/665(32.18)	311	NOG211304	-1.8656	2.02297e-07	down
			gene7309	BBA_07310	ATP-dependent DNA helicase recQ	0	485/653(74.27)	1058	COG0514	-1.27459	1.03091e-11	down
			gene6339	BBA_06340	2OG-Fe(II) oxygenase superfamily protein	4e-105	153/248(61.69)	312	COG3145	-1.08616	2.49519e-08	down
			gene2695	BBA_02696	Helicase associated domain-containing protein	0	892/1218(73.23)	1683	COG1643	-1.07066	1.29866e-06	down
			gene7982	BBA_07983	RNase3 domain-containing protein	0	642/1479(43.41)	1174	COG1111	-1.02471	2.19353e-06	down
			gene3501	BBA_03502	Exonuclease-like protein	4e-126	196/318(61.64)	370	COG0847	1.06527	3.81852e-07	up
			gene309	BBA_00310	Mismatch-specific thymine-DNA glycosylate	8e-107	177/273(64.84)	320	COG3663	1.1432	1.63375e-09	up
			gene4993	BBA_04994	TatD family hydrolase	3e-175	249/414(60.14)	501	COG0084	1.21797	2.01087e-12	up
			gene7793	BBA_07794	RING-11 protein	0	662/978(67.69)	1241	COG0553	1.40195	3.38419e-13	up
			gene1510	BBA_01511	SNF2 family DNA-dependent ATPase	0	734/1102(66.61)	1361	COG0553	1.41719	2.14286e-10	up
			gene5510	BBA_05511	RecQ family ATP-dependent DNA helicase	0	390/478(81.59)	803	COG0514	1.50948	6.05216e-09	up
			gene1033	BBA_01034	DNA photolyase	0	459/621(73.91)	920	COG0415	1.76612	2.17497e-22	up
			gene9602	BBA_09603	Transposase-like protein	1e-72	120/257(46.69)	231	NOG32790	2.30368	6.38895e-07	up
Information Storage and Processing	B	Chromatin structure and dynamics
			gene1213	BBA_01214	HMG box protein	5e-92	225/456(49.34)	295	NOG62069	-1.63786	8.25602e-16	down
			newGene_1372		HMG box protein	5e-42	68/100(68.00)	145	NOG33762	1.18715	1.5102e-05	up
			gene5249	BBA_05250	Histone acetyltransferase	0	330/370(89.19)	667	COG5076	1.31019	3.75409e-15	up
Metabolism	C	Energy production and conversion
			newGene_58		Uncharacterized protein	3e-09	31/45(68.89)	66.6	COG0508	-4.84781	7.80134e-29	down
			gene3826	BBA_03827	Riboflavin synthase-like beta-barrel	0	278/459(60.57)	566	COG0543	-4.47039	1.75207e-12	down
			gene8685	BBA_08686	UDP-glucosyltransferase	1e-134	206/441(46.71)	402	COG1819	-4.13285	8.03911e-39	down
			gene4582	BBA_04583	Putative aldehyde dehydrogenase	0	407/496(82.06)	873	COG1012	-4.09644	1.18416e-77	down
			gene6990	BBA_06991	Alcohol dehydrogenase GroES-like domain-containing protein	1e-172	238/364(65.38)	491	COG1064	-3.85156	5.64035e-18	down
			gene1747	BBA_01748	NADPH dehydrogenase	1e-179	247/383(64.49)	511	COG1902	-3.1005	1.64443e-60	down
			gene10008	BBA_10009	6-hydroxy-D-nicotine oxidase	2e-51	81/134(60.45)	177	COG0277	-3.00269	3.27592e-48	down
			gene5738	BBA_05739	Dibenzothiophene desulfurization enzyme A	0	383/479(79.96)	826	COG2141	-2.91612	6.79141e-09	down
			gene1241	BBA_01242	Sorbitol dehydrogenase	0	292/376(77.66)	567	COG1063	-2.63006	4.39054e-26	down
			gene6348	BBA_06349	Zinc-binding dehydrogenase	0	278/374(74.33)	553	COG1062	-2.60097	1.05489e-35	down
			gene9254	BBA_09255	Probable acetate kinase (EC 2.7.2.1) (Acetokinase)	9e-167	242/419(57.76)	481	COG0282	-2.46018	1.29004e-47	down
			gene3818	BBA_03819	L-lactate dehydrogenase (EC 1.1.1.27)	2e-93	137/279(49.10)	286	COG0039	-2.32701	2.62724e-22	down
			gene6320	BBA_06321	Monodehydroascorbate reductase	0	385/543(70.90)	768	COG0446	-2.29874	3.28184e-26	down
			gene8197	BBA_08198	Voltage-gated potassium channel beta-1 subunit	0	273/346(78.90)	586	COG0667	-2.2867	4.6105e-41	down
			gene4119	BBA_04120	Aldehyde dehydrogenase, putative	0	312/493(63.29)	605	COG1012	-2.17101	6.09459e-49	down
			gene2733	BBA_02734	Formate dehydrogenase	0	332/370(89.73)	669	COG1052	-2.12761	7.819e-40	down
			gene8757	BBA_08758	FAD dependent oxidoreductase	3e-90	159/343(46.36)	286	COG0277	-2.1224	3.80485e-48	down
			gene8392	BBA_08393	FAD binding domain-containing protein	3e-175	259/467(55.46)	506	COG0277	-2.11135	2.54239e-23	down
			gene5741	BBA_05742	Oxidoreductase-like protein	4e-161	222/357(62.18)	462	COG0604	-1.96392	4.43215e-18	down
			gene7532	BBA_07533	NADP-dependent alcohol dehydrogenase	2e-162	249/359(69.36)	465	COG1064	-1.91259	3.43715e-15	down
			gene6733	BBA_06734	D-lactate dehydrogenase	0	373/485(76.91)	775	COG0277	-1.90953	9.62534e-29	down
			gene8056	BBA_08057	6-hydroxy-D-nicotine oxidase	0	261/479(54.49)	568	COG0277	-1.90176	3.62562e-15	down
			gene5884	BBA_05885	FAD binding domain-containing protein	3e-117	185/416(44.47)	358	COG0654	-1.86233	2.12293e-19	down
			gene9372	BBA_09373	Inorganic pyrophosphatase	2e-127	178/329(54.10)	374	COG0221	-1.74249	0.00404015	down
			gene8181	BBA_08182	FAD binding domain-containing protein	9e-139	207/397(52.14)	412	COG0654	-1.73156	1.14301e-14	down
			newGene_1952		Alcohol dehydrogenase, putative	1e-34	50/76(65.79)	117	COG1064	-1.72005	4.22241e-06	down
			gene8561	BBA_08562	Aflatoxin B1 aldehyde reductase member 2	0	256/356(71.91)	521	COG0667	-1.70206	2.86623e-22	down
			gene8789	BBA_08790	Zinc-binding dehydrogenase	5e-102	190/333(57.06)	315	COG0604	-1.68746	1.81014e-11	down
			gene6334	BBA_06335	Succinate-semialdehyde dehydrogenase, putative	0	358/508(70.47)	726	COG1012	-1.48661	3.34471e-16	down
			gene1124	BBA_01125	Isocitrate lyase	0	472/546(86.45)	979	COG2224	-1.46494	2.97756e-10	down
			gene9711	BBA_09712	Inorganic pyrophosphatase	0	269/318(84.59)	571	COG0221	-1.38357	3.20569e-15	down
			gene2515	BBA_02516	Malate synthase (EC 2.3.3.9)	0	482/542(88.93)	1017	COG2225	-1.2849	1.35471e-09	down
			gene8134	BBA_08135	Alcohol dehydrogenase, putative	3e-168	238/368(64.67)	481	COG1064	-1.23171	5.71138e-11	down
			gene2756	BBA_02757	Aldo-keto reductase yakc	8e-147	207/325(63.69)	423	COG0667	-1.20683	1.24205e-05	down
			gene6366	BBA_06367	Succinate-CoA ligase	2e-154	242/307(78.83)	441	COG0074	-1.17378	2.72193e-12	down
			gene6392	BBA_06393	Malate dehydrogenase (EC 1.1.1.37)	0	300/330(90.91)	579	COG0039	-1.16751	3.62629e-12	down
			gene3236	BBA_03237	Sulfite reductase hemoprotein	0	1224/1531(79.95)	2484	COG0716	-1.16686	8.76199e-15	down
			gene2832	BBA_02833	Phosphoenolpyruvate carboxykinase	0	516/620(83.23)	1056	COG1866	-1.15395	2.67793e-10	down
			gene2701	BBA_02702	Salicylate hydroxylase	2e-115	191/364(52.47)	350	COG0654	-1.11744	6.4596e-09	down
			gene89	BBA_00090	Aryl-alcohol oxidase/vanillyl-alcohol oxidase	0	359/547(65.63)	797	COG0277	-1.10402	1.01652e-06	down
			gene6341	BBA_06342	Glycosyltransferase family 28 domain-containing protein	0	525/867(60.55)	1023	COG1819	-1.01524	8.70708e-06	down
			gene6479	BBA_06480	Oxidoreductase FAD-binding domain-containing protein	1e-130	221/451(49.00)	390	COG0543	1.051	1.69202e-12	up
			gene3381	BBA_03382	Fe-containing alcohol dehydrogenase	0	414/499(82.97)	826	COG1454	1.05519	1.29602e-08	up
			gene1731	BBA_01732	Electron transfer flavoprotein beta-subunit	4e-151	221/258(85.66)	428	COG2086	1.13148	7.53032e-14	up
			gene9034	BBA_09035	FAD binding domain-containing protein	0	435/623(69.82)	887	COG0654	1.18646	5.51509e-12	up
			gene8659	BBA_08660	FAD linked oxidase domain-containing protein	4e-136	205/476(43.07)	408	COG0277	1.22102	0.000988312	up
			gene6276	BBA_06277	Isocitrate lyase	0	482/600(80.33)	1001	COG2224	1.22135	1.93746e-10	up
			gene9598	BBA_09599	Alcohol dehydrogenase GroES-like domain-containing protein	0	328/452(72.57)	686	COG1063	1.24223	1.18195e-05	up
			newGene_109		S-(Hydroxymethyl)glutathione dehydrogenase	6e-157	110/149(73.83)	244	COG1063	1.28892	1.9721e-05	up
			gene4064	BBA_04065	Monooxygenase-like protein	3e-171	283/433(65.36)	494	COG0654	1.33105	1.17162e-11	up
			gene4502	BBA_04503	Uncharacterized protein	3e-139	268/695(38.56)	444	COG0277	1.35335	1.95474e-05	up
			gene8995	BBA_08996	NADH-cytochrome b5 reductase (EC 1.6.2.2)	2e-117	161/254(63.39)	345	COG0543	1.39347	2.42835e-05	up
			gene2197	BBA_02198	Uncharacterized protein	8e-25	75/162(46.30)	104	COG0277	1.5052	2.78355e-09	up
			gene627	BBA_00628	Salicylate hydroxylase	0	352/453(77.70)	722	COG0654	1.67019	4.27766e-06	up
			gene8449	BBA_08450	Glycerophosphoryl diester phosphodiesterase	0	254/419(60.62)	536	NOG01887	1.88016	3.47312e-05	up
			gene10102	BBA_10103	ATP synthase beta chain, mitochondrial	7e-113	165/189(87.30)	345	COG0055	1.91593	9.30207e-27	up
			gene8022	BBA_08023	NADH-dependent flavin oxidoreductase-like protein	7e-175	277/418(66.27)	501	COG1902	2.11377	1.96986e-44	up
			gene9299	BBA_09300	Delta-1-pyrroline-5-carboxylate dehydrogenase	0	400/559(71.56)	871	COG1012	2.19815	9.81624e-05	up
			gene10069	BBA_10070	Kynurenine 3-monooxygenase	2e-83	151/358(42.18)	266	COG0654	2.34195	0.000245829	up
			gene721	BBA_00722	Cytochrome P450 CYP645A1	0	348/544(63.97)	717	COG1018	2.35735	3.30794e-26	up
			gene6165	BBA_06166	Alcohol dehydrogenase I	2e-155	252/351(71.79)	447	COG1064	2.39301	2.45105e-16	up
			gene629	BBA_00630	CoA-transferase family III	0	410/553(74.14)	837	COG1804	2.8447	1.22046e-73	up
			gene4164	BBA_04165	ToxD-like zinc binding oxidoreductase	1e-114	183/334(54.79)	344	COG0604	3.26336	3.52489e-42	up
			gene5176	BBA_05177	Enoyl reductase	0	260/354(73.45)	545	COG0604	5.44548	2.33268e-36	up
			gene965	BBA_00966	Enoyl reductase	3e-102	163/360(45.28)	312	COG0604	5.45006	9.74755e-31	up
Metabolism	G	Carbohydrate transport and metabolism
			gene8179	BBA_08180	MFS multidrug resistance transporter, putative	3e-110	162/322(50.31)	339	COG0477	-7.92322	7.02057e-308	down
			gene5765	BBA_05766	Hexose transporter	0	459/598(76.76)	960	COG0477	-5.9866	4.64203e-145	down
			gene5154	BBA_05155	Extracellular aldonolactonase	2e-137	201/367(54.77)	404	COG2706	-5.7266	4.63018e-70	down
			gene9127	BBA_09128	Concanavalin A-like lectin/glucanase	2e-82	142/318(44.65)	270	NOG124656	-5.27278	1.79773e-30	down
			gene4018	BBA_04019	Beta-glucosidase (EC 3.2.1.21)	0	592/845(70.06)	1216	COG1472	-4.87437	1.39297e-126	down
			gene4204	BBA_04205	Major facilitator superfamily transporter	6e-78	130/346(37.57)	255	NOG10899	-4.53676	5.05466e-102	down
			gene5760	BBA_05761	Phosphate permease	0	451/552(81.70)	861	NOG212389	-4.23386	1.45669e-07	down
			gene6345	BBA_06346	Oxaloacetate acetylhydrolase	4e-159	218/300(72.67)	455	COG2513	-4.1388	9.74961e-34	down
			gene8685	BBA_08686	UDP-glucosyltransferase	1e-134	206/441(46.71)	402	COG1819	-4.13285	8.03911e-39	down
			gene3945	BBA_03946	Glycosyl hydrolase family 2	0	398/585(68.03)	842	COG3250	-3.82048	8.25129e-70	down
			gene7606	BBA_07607	Major facilitator superfamily transporter	4e-172	283/512(55.27)	504	COG0477	-3.78314	7.98647e-59	down
			gene9351	BBA_09352	MFS allantoate transporter, putative	6e-117	203/477(42.56)	359	NOG128006	-3.70324	2.16509e-61	down
			gene2232	BBA_02233	Glycoside hydrolase, catalytic core	0	331/678(48.82)	650	COG3525	-3.49943	6.17898e-10	down
			gene2445	BBA_02446	Ice nucleation protein	2e-90	155/271(57.20)	280	COG2273	-3.17736	4.79628e-102	down
			gene3659	BBA_03660	Glycoside hydrolase, family 29	0	329/570(57.72)	652	COG3669	-3.10434	3.77285e-13	down
			gene5009	BBA_05010	Polysaccharide lyase family 8 protein	0	446/774(57.62)	861	NOG216541	-3.04046	1.79444e-91	down
			gene7094	BBA_07095	Glucose transporter	0	417/543(76.80)	818	NOG00192	-2.98912	2.23131e-55	down
			gene1014	BBA_01015	Major facilitator superfamily transporter	0	357/496(71.98)	670	COG0477	-2.97893	3.86486e-27	down
			gene1637	BBA_01638	Allantoate permease	0	315/475(66.32)	642	COG0477	-2.85409	1.91382e-26	down
			gene10054	BBA_10055	Beta-hexosaminidase (EC 3.2.1.52)	0	391/614(63.68)	807	COG3525	-2.81569	1.77764e-39	down
			gene3612	BBA_03613	MFS transporter	6e-100	147/256(57.42)	311	NOG122045	-2.7707	7.01262e-59	down
			gene7433	BBA_07434	Major facilitator superfamily transporter	2e-152	262/430(60.93)	449	NOG11874	-2.76476	6.21011e-34	down
			gene2402	BBA_02403	Beta-glucosidase (EC 3.2.1.21)	0	461/768(60.03)	929	COG1472	-2.73114	1.25052e-43	down
			gene2781	BBA_02782	Glycoside hydrolase family 31	0	439/803(54.67)	893	COG1501	-2.72461	3.25474e-32	down
			gene7322	BBA_07323	6-phosphogluconate dehydrogenase, decarboxylating (EC 1.1.1.44)	1e-151	212/479(44.26)	449	COG0362	-2.57054	1.40715e-08	down
			newGene_1472		Endo-chitosanase	6e-68	85/113(75.22)	180	NOG132453	-2.38997	5.49071e-13	down
			gene7898	BBA_07899	Chitinase 18-3	2e-101	173/318(54.40)	322	COG3325	-2.31223	1.99479e-53	down
			gene7135	BBA_07136	Major facilitator superfamily transporter	3e-180	291/450(64.67)	519	NOG187566	-2.27423	7.95375e-19	down
			gene6535	BBA_06536	Carboxylic acid transport protein	0	405/511(79.26)	832	COG0477	-2.24993	2.4221e-12	down
			gene9525	BBA_09526	MFS transporter	3e-133	263/566(46.47)	406	COG0477	-2.20675	5.9356e-21	down
			gene615	BBA_00616	Beta-galactosidase (EC 3.2.1.23)	0	313/606(51.65)	604	COG1874	-2.19328	1.34691e-23	down
			gene4969	BBA_04970	Dihydroxyacetone kinase	0	475/595(79.83)	808	COG2376	-2.13504	1.93868e-43	down
			gene2529	BBA_02530	Pantothenate transporter	0	352/470(74.89)	655	COG0477	-2.10516	3.00521e-11	down
			gene9392	BBA_09393	Sugar transport protein	5e-142	223/411(54.26)	420	NOG21396	-2.06474	6.02567e-46	down
			gene416	BBA_00417	K-family cellulase	2e-98	134/202(66.34)	296	NOG16793	-2.01481	1.84608e-15	down
			gene9515	BBA_09516	NmrA family transcriptional regulator	9e-149	213/306(69.61)	426	COG0702	-1.97305	2.65677e-35	down
			gene4077	BBA_04078	Adenosine kinase	0	310/347(89.34)	612	COG0524	-1.96757	9.83664e-23	down
			gene1876	BBA_01877	Alpha-glucosidase b	0	505/889(56.81)	1019	COG1501	-1.94955	1.08753e-34	down
			gene1950	BBA_01951	HpcH/HpaI aldolase/citrate lyase family protein	3e-138	187/270(69.26)	396	COG3836	-1.93542	5.44444e-43	down
			gene2372	BBA_02373	Major facilitator superfamily transporter	0	341/477(71.49)	622	NOG50270	-1.93187	2.93266e-26	down
			gene6638	BBA_06639	Sugar transporter	0	359/563(63.77)	671	NOG07621	-1.92093	3.24498e-21	down
			gene4968	BBA_04969	Ribose 5-phosphate isomerase	2e-77	132/152(86.84)	233	COG0698	-1.91507	4.01924e-25	down
			gene728	BBA_00729	Major facilitator superfamily transporter	0	381/500(76.20)	783	NOG20161	-1.91059	1.74501e-15	down
			gene8494	BBA_08495	Glycosyltransferase family 20	1e-161	251/547(45.89)	483	COG0380	-1.89492	0.000269713	down
			gene5671	BBA_05672	Beta-glucosidase, putative	0	363/475(76.42)	784	COG2723	-1.83389	7.63517e-20	down
			gene5846	BBA_05847	Putative glycosyl hydrolase	0	302/480(62.92)	612	NOG212118	-1.82922	3.87583e-25	down
			gene3982	BBA_03983	MFS quinate transporter	0	366/505(72.48)	746	NOG00192	-1.79322	1.8901e-17	down
			gene5436	BBA_05437	Glycoside hydrolase family 2	0	432/693(62.34)	869	NOG13797	-1.74329	1.76535e-15	down
			gene6424	BBA_06425	Beta-galactosidase (EC 3.2.1.23)	0	574/992(57.86)	1155	COG1874	-1.73452	6.96429e-27	down
			gene3012	BBA_03013	Hexose transporter	0	375/523(71.70)	753	NOG00192	-1.67478	1.10274e-08	down
			gene8213	BBA_08214	Cell wall glucanosyltransferase Mwg1	8e-96	153/274(55.84)	294	COG2273	-1.63884	7.00188e-07	down
			gene396	BBA_00397	Hexose transporter	0	425/546(77.84)	834	NOG01874	-1.63828	9.65095e-19	down
			gene5347	BBA_05348	Beta-1,3-glucan-binding protein	0	343/475(72.21)	658	COG2273	-1.62847	1.12353e-27	down
			gene8071	BBA_08072	Phosphate transporter	0	482/627(76.87)	920	NOG221139	-1.58965	1.42353e-06	down
			gene9476	BBA_09477	Hexose transporter	0	390/543(71.82)	751	NOG17924	-1.57495	6.21729e-10	down
			gene5448	BBA_05449	Metabolite transport protein GIT1	0	357/442(80.77)	709	NOG12728	-1.53857	1.22995e-09	down
			gene2203	BBA_02204	NAD dependent epimerase/dehydratase	9e-99	182/265(68.68)	296	COG0702	-1.48385	2.6845e-10	down
			gene5410	BBA_05411	Major facilitator superfamily transporter	0	387/491(78.82)	794	NOG212432	-1.45953	1.28128e-16	down
			gene673	BBA_00674	Major facilitator superfamily transporter	0	329/432(76.16)	605	COG0738	-1.44628	0.000165859	down
			gene9378	BBA_09379	Glycosyl hydrolase	2e-123	207/365(56.71)	371	NOG27934	-1.43672	1.1203e-06	down
			gene8511	BBA_08512	Glycoside hydrolase family 29 protein	1e-68	161/450(35.78)	236	COG3669	-1.39474	0.00842821	down
			gene5652	BBA_05653	Major facilitator superfamily transporter	0	340/504(67.46)	629	COG0477	-1.37294	0.000394901	down
			gene4964	BBA_04965	Triosephosphate isomerase (EC 5.3.1.1)	2e-102	155/241(64.32)	304	COG0149	-1.36545	3.46863e-17	down
			gene3962	BBA_03963	Major facilitator superfamily transporter	0	374/524(71.37)	756	COG0477	-1.35516	5.19152e-19	down
			gene6426	BBA_06427	Glycoside hydrolase family 13	0	447/600(74.50)	957	COG0366	-1.33768	1.62112e-12	down
			gene7648	BBA_07649	Major facilitator superfamily transporter	0	315/590(53.39)	625	NOG06031	-1.32794	1.29518e-20	down
			gene6080	BBA_06081	Allantoate permease	0	338/490(68.98)	687	NOG22367	-1.31047	7.3928e-13	down
			gene1742	BBA_01743	Glucan 1,3-beta-glucosidase	6e-128	186/316(58.86)	380	COG5309	-1.28196	1.58962e-15	down
			gene1520	BBA_01521	Aldose 1-epimerase	1e-171	242/339(71.39)	487	COG2017	-1.27493	3.39442e-09	down
			gene5627	BBA_05628	Glycoside hydrolase family 3	0	734/931(78.84)	1541	COG1472	-1.27047	7.44168e-15	down
			gene7553	BBA_07554	MFS quinate transporter QutD	0	381/529(72.02)	782	NOG00032	-1.26374	6.2058e-14	down
			gene1653	BBA_01654	Oxalate decarboxylase family bicupin	0	360/430(83.72)	764	COG2140	-1.21114	5.28886e-12	down
			gene635	BBA_00636	Major facilitator superfamily transporter	0	396/542(73.06)	689	NOG124673	-1.20833	1.61727e-13	down
			gene8844	BBA_08845	H+ symporter family protein	0	386/503(76.74)	747	NOG08245	-1.167	1.10783e-09	down
			gene5672	BBA_05673	MFS hexose transporter, putative	0	362/460(78.70)	763	NOG128590	-1.13224	5.25316e-11	down
			gene1282	BBA_01283	Major facilitator superfamily transporter	0	302/503(60.04)	662	COG0477	-1.1319	3.33577e-05	down
			gene182	BBA_00183	Major facilitator superfamily transporter	0	326/495(65.86)	610	COG0477	-1.09535	2.5328e-09	down
			gene8727	BBA_08728	Hexose transporter	0	450/538(83.64)	875	NOG06671	-1.0946	0.000229607	down
			gene8795	BBA_08796	Glycosyl hydrolase family 92	0	583/789(73.89)	1190	COG3537	-1.09109	6.84252e-07	down
			gene1500	BBA_01501	Major facilitator superfamily transporter	0	411/547(75.14)	746	NOG07457	-1.06875	3.34057e-10	down
			gene5875	BBA_05876	Major facilitator superfamily transporter	0	361/490(73.67)	700	NOG01278	-1.05318	1.22034e-10	down
			gene4895	BBA_04896	MFS multidrug transporter	3e-174	263/492(53.46)	506	COG0477	-1.05228	1.50484e-10	down
			gene8797	BBA_08798	Aquaporin-like protein	6e-166	222/336(66.07)	473	COG0580	-1.04132	0.00787174	down
			gene465	BBA_00466	Bis(5'-adenosyl)-triphosphatase	9e-76	120/188(63.83)	232	COG0537	-1.02686	4.11097e-08	down
			gene932	BBA_00933	Major facilitator superfamily transporter	0	368/579(63.56)	672	NOG11567	-1.01844	1.66778e-11	down
			gene6341	BBA_06342	Glycosyltransferase family 28 domain-containing protein	0	525/867(60.55)	1023	COG1819	-1.01524	8.70708e-06	down
			gene5673	BBA_05674	Hexose transporter	0	430/542(79.34)	873	NOG07304	-1.00679	2.36621e-06	down
			gene7679	BBA_07680	Phosphoglycerate mutase	3e-127	176/245(71.84)	367	COG0406	1.01913	1.18736e-08	up
			gene8879	BBA_08880	Apolipoprotein A-I binding protein	9e-131	172/222(77.48)	375	COG0062	1.03234	5.99642e-11	up
			gene7379	BBA_07380	Siderophore iron transporter mirB	0	370/544(68.01)	752	NOG06031	1.03337	7.16106e-12	up
			gene5611	BBA_05612	Beta-mannosidase A	0	537/925(58.05)	1119	COG3250	1.06586	0.00661382	up
			gene93	BBA_00094	Major facilitator superfamily transporter	0	395/453(87.20)	748	NOG15157	1.07321	1.25656e-07	up
			gene2887	BBA_02888	Major royal jelly protein	2e-140	206/403(51.12)	415	COG3386	1.10296	0.00251184	up
			gene10302	BBA_10303	Chitinase II	2e-137	201/302(66.56)	425	COG3325	1.1221	2.92424e-06	up
			gene9849	BBA_09850	Putative pyruvate decarboxylase	0	418/571(73.20)	897	COG3961	1.13931	1.15115e-14	up
			gene4032	BBA_04033	General substrate transporter	0	322/528(60.98)	672	NOG21396	1.15308	4.08306e-08	up
			gene3043	BBA_03044	Hexose transporter	0	337/505(66.73)	606	NOG00192	1.17113	1.26353e-06	up
			gene1955	BBA_01956	Glycoside hydrolase family 15	0	495/643(76.98)	1049	COG3387	1.17213	2.10697e-13	up
			gene1699	BBA_01700	Glycosyl hydrolase family 92	0	539/763(70.64)	1064	COG3537	1.19465	4.01046e-13	up
			gene3577	BBA_03578	Siderophore iron transporter mirB	0	349/593(58.85)	644	NOG06031	1.19605	9.32146e-06	up
			gene3238	BBA_03239	Ribose 5-phosphate isomerase A	2e-148	216/281(76.87)	424	COG0120	1.20877	4.9879e-16	up
			gene7518	BBA_07519	Glucose sorbosone dehydrogenase	1e-161	237/400(59.25)	469	COG2133	1.24327	1.34693e-05	up
			gene45	BBA_00046	Glucan endo-1,3-beta-glucosidase A1-like protein	6e-81	137/293(46.76)	257	COG2273	1.2664	1.80227e-07	up
			gene2940	BBA_02941	Chitinase A1	0	706/1256(56.21)	1387	COG3325	1.43144	3.22746e-23	up
			newGene_2014		Pectin lyase fold/virulence factor	1e-111	111/286(38.81)	174	NOG12639	1.44505	2.07392e-10	up
			gene9663	BBA_09664	Glycosyltransferase family 20	1e-39	77/164(46.95)	150	COG1877	1.48797	5.9356e-21	up
			gene8642	BBA_08643	MFS transporter	0	377/548(68.80)	620	NOG25630	1.48981	1.0494e-13	up
			gene1961	BBA_01962	Uncharacterized protein	4e-06	24/85(28.24)	55.5	COG3325	1.57732	2.60249e-06	up
			gene5615	BBA_05616	Major facilitator superfamily transporter	0	334/498(67.07)	533	NOG15157	1.74611	4.60183e-07	up
			gene4752	BBA_04753	Concanavalin A-like lectin/glucanase	3e-90	148/350(42.29)	288	NOG124656	1.75451	2.17751e-06	up
			gene8615	BBA_08616	Galactokinase-like protein	0	347/558(62.19)	626	COG0153	1.77526	4.30629e-27	up
			gene8787	BBA_08788	MFS sugar transporter, putative	0	378/508(74.41)	725	NOG28802	1.82471	1.47043e-10	up
			gene8539	BBA_08540	Major facilitator superfamily transporter	6e-165	283/564(50.18)	489	NOG137887	1.93405	7.82627e-08	up
			newGene_1362		D-tagatose 3-epimerase	3e-99	118/168(70.24)	240	NOG12486	2.2993	6.93538e-08	up
			gene7619	BBA_07620	Polysaccharide deacetylase	3e-101	135/189(71.43)	303	COG0726	2.48619	2.72894e-24	up
			gene5824	BBA_05825	Secreted glucosidase	3e-135	181/269(67.29)	390	COG2273	2.885	3.08121e-13	up
			gene8800	BBA_08801	Beta-1,6-glucanase	0	329/432(76.16)	700	COG2730	2.92396	5.13767e-34	up
			gene6916	BBA_06917	Glycosyl hydrolase	2e-142	226/378(59.79)	418	NOG27934	3.04689	1.8326e-20	up
			gene9114	BBA_09115	Cupin family protein	0	298/386(77.20)	626	COG2140	3.07056	4.14026e-09	up
			gene6410	BBA_06411	Gti1/Pac2 family protein	1e-98	148/225(65.78)	310	COG5037	3.38524	1.15288e-43	up
			gene7030	BBA_07031	MFS multidrug transporter	0	261/524(49.81)	534	NOG23496	3.6918	6.74434e-85	up
			gene1614	BBA_01615	Aquaporin-2	4e-111	186/260(71.54)	330	COG0580	5.34836	7.34508e-15	up
			gene6316	BBA_06317	Chitinase-like protein	0	264/315(83.81)	537	COG3469	5.51524	4.87169e-11	up
			gene2760	BBA_02761	Major facilitator superfamily, general substrate transporter	3e-147	222/444(50.00)	434	NOG47026	7.35205	6.96139e-101	up
			gene9589	BBA_09590	Major facilitator superfamily transporter	5e-179	265/481(55.09)	519	COG0477	8.62167	1.31173e-59	up
Metabolism	E	Amino acid transport and metabolism
			gene4941	BBA_04942	FluG protein	8e-133	206/438(47.03)	395	COG0174	-8.34795	5.65812e-17	down
			gene9700	BBA_09701	Amidinotransferase family protein	8e-141	201/348(57.76)	410	COG1834	-5.45839	6.03347e-203	down
			gene9523	BBA_09524	Agmatine deiminase	4e-111	187/265(70.57)	337	COG2957	-5.27055	6.71959e-72	down
			gene8468	BBA_08469	Amidohydrolase-like protein	2e-152	230/411(55.96)	444	COG1473	-5.17725	4.47876e-18	down
			gene4678	BBA_04679	Urea amidolyase, putative	0	573/1244(46.06)	1049	COG2049	-4.67561	8.41102e-14	down
			gene7549	BBA_07550	Phenylalanine ammonia-lyase (EC 4.3.1.24)	0	328/694(47.26)	652	COG2986	-4.26625	3.43757e-51	down
			gene7295	BBA_07296	Peptidase family S58	3e-169	244/399(61.15)	486	COG3191	-4.16262	4.58447e-96	down
			gene202	BBA_00203	Prolyl oligopeptidase family	0	355/806(44.04)	615	COG1506	-3.72091	2.0877e-70	down
			gene8425	BBA_08426	Aspartate aminotransferase, putative	2e-179	252/378(66.67)	511	COG0436	-3.66421	3.36236e-43	down
			gene3782	BBA_03783	Tartrate dehydrogenase	0	289/363(79.61)	625	COG0473	-3.65947	1.34559e-110	down
			gene5663	BBA_05664	Dihydrodipicolinate synthetase	3e-142	225/331(67.98)	411	COG0329	-3.54489	9.92936e-103	down
			gene2305	BBA_02306	GMC oxidoreductase	0	405/573(70.68)	821	COG2303	-3.49098	4.45625e-81	down
			gene3443	BBA_03444	POT family protein	0	448/592(75.68)	875	COG3104	-3.47411	1.14111e-70	down
			gene789	BBA_00790	L-serine dehydratase	2e-162	241/339(71.09)	463	COG1171	-3.38023	5.81933e-40	down
			gene9445	BBA_09446	Aminotransferase class-III	3e-163	228/439(51.94)	475	COG0161	-3.37389	1.15657e-36	down
			gene7995	BBA_07996	Uncharacterized protein	1e-66	209/620(33.71)	248	COG0399	-3.21934	8.16881e-76	down
			gene4222	BBA_04223	Gamma-glutamyltranspeptidase	0	332/554(59.93)	682	COG0405	-3.17075	1.85594e-65	down
			gene3230	BBA_03231	Chorismate synthase	5e-83	127/147(86.39)	257	COG0082	-3.0188	2.20176e-27	down
			gene877	BBA_00878	Proline dehydrogenase	0	356/519(68.59)	625	COG0506	-3.00064	1.70835e-38	down
			gene2205	BBA_02206	Carboxypeptidase (EC 3.4.16.-)	0	385/600(64.17)	749	COG2939	-2.94444	1.22046e-73	down
			gene4024	BBA_04025	Glucose oxidase	1e-172	273/589(46.35)	509	COG2303	-2.76797	2.06425e-42	down
			gene2914	BBA_02915	Peptidase family M3	0	406/701(57.92)	846	COG0339	-2.75824	2.28625e-35	down
			gene9324	BBA_09325	Choline transport protein	0	362/582(62.20)	670	COG0531	-2.72116	2.10479e-28	down
			gene7521	BBA_07522	Homocysteine synthase	0	359/430(83.49)	669	COG2873	-2.72017	8.6917e-62	down
			gene5700	BBA_05701	5-methyltetrahydropteroyltriglutamate-homocysteine methyltransferase	0	292/391(74.68)	630	COG0620	-2.65647	5.43754e-14	down
			gene2584	BBA_02585	Dihydrodipicolinate synthase	0	256/313(81.79)	514	COG0329	-2.55377	2.45826e-11	down
			gene9477	BBA_09478	Proline racemase	5e-172	249/344(72.38)	488	COG3938	-2.50088	2.40376e-30	down
			gene8403	BBA_08404	Putative peptide transporter	0	453/557(81.33)	912	COG3104	-2.47217	4.34689e-39	down
			gene5834	BBA_05835	Putative peptide transporter	0	473/624(75.80)	947	COG3104	-2.37718	1.21525e-13	down
			gene6532	BBA_06533	Alcohol oxidase	0	351/600(58.50)	723	COG2303	-2.33927	3.90786e-31	down
			gene1084	BBA_01085	Peptidase family M1	0	393/890(44.16)	741	COG0308	-2.20301	1.23518e-16	down
			gene6331	BBA_06332	Gamma-glutamyltranspeptidase	0	383/531(72.13)	790	COG0405	-2.14467	1.92712e-08	down
			gene3564	BBA_03565	GABA-specific permease	2e-177	269/528(50.95)	516	COG0531	-2.12625	3.01012e-40	down
			gene892	BBA_00893	Amino acid/polyamine transporter I	0	432/579(74.61)	763	COG0833	-2.07546	4.14571e-12	down
			gene9770	BBA_09771	FAD dependent oxidoreductase	7e-172	226/356(63.48)	490	COG0665	-2.06945	1.5562e-05	down
			gene9387	BBA_09388	Cobalamin-independent methionine synthase	0	687/766(89.69)	1447	COG0620	-2.0567	1.80518e-24	down
			gene5046	BBA_05047	D-isomer specific 2-hydroxyacid dehydrogenase	2e-122	192/361(53.19)	362	COG0111	-2.01229	4.78173e-09	down
			newGene_1768		Aminopeptidase	0	472/889(53.09)	1005	COG0308	-1.8779	5.12019e-21	down
			gene7025	BBA_07026	Ornithine-oxo-acid transaminase	0	369/430(85.81)	762	COG4992	-1.87042	1.98225e-19	down
			gene3819	BBA_03820	Sarcosine oxidase	0	292/433(67.44)	631	COG0665	-1.86595	2.12545e-28	down
			gene6626	BBA_06627	Dihydrodipicolinate synthase	2e-162	234/307(76.22)	461	COG0329	-1.83656	1.82952e-21	down
			gene2864	BBA_02865	Serine carboxypeptidase	0	358/593(60.37)	723	COG2939	-1.7766	8.08625e-24	down
			gene8881	BBA_08882	Proline-specific permease	0	380/548(69.34)	689	COG0833	-1.74795	6.38547e-22	down
			gene4028	BBA_04029	Amino acid permease	0	367/525(69.90)	734	NOG05833	-1.69016	2.43021e-22	down
			gene7587	BBA_07588	Beta-eliminating lyase	0	269/368(73.10)	546	COG2008	-1.66145	9.24693e-26	down
			gene3752	BBA_03753	Glutamate/Leucine/Phenylalanine/Valine dehydrogenase	0	871/1062(82.02)	1781	COG2902	-1.6519	1.62854e-17	down
			gene3921	BBA_03922	Transmembrane amino acid transporter	0	320/472(67.80)	575	NOG180186	-1.64498	1.97335e-11	down
			newGene_1138		Peptidase family M3	1e-22	64/218(29.36)	107	COG0339	-1.6447	6.98351e-08	down
			gene3200	BBA_03201	Aminotransferase class-V	0	294/506(58.10)	542	COG0520	-1.57199	1.79762e-13	down
			gene849	BBA_00850	Putative SERINE-TYPE CARBOXYPEPTIDASE F	1e-171	249/502(49.60)	503	COG2939	-1.56736	1.30606e-18	down
			gene5434	BBA_05435	Amino acid permease	0	380/494(76.92)	766	COG0531	-1.4982	1.08676e-11	down
			gene5662	BBA_05663	Alanine racemase domain protein	0	327/485(67.42)	662	COG3616	-1.48362	1.1266e-18	down
			gene1348	BBA_01349	Peptidase family S58	7e-179	259/362(71.55)	516	COG3191	-1.4736	2.74125e-06	down
			gene2093	BBA_02094	Hydantoinase/carbamoylase family amidase	0	299/414(72.22)	610	COG0624	-1.36422	1.15711e-07	down
			gene2736	BBA_02737	Aminopeptidase I zinc metalloprotease	0	385/541(71.16)	818	COG1362	-1.35161	5.08181e-17	down
			gene6529	BBA_06530	Aminotransferase class-V	2e-155	228/392(58.16)	452	COG0520	-1.31842	6.42036e-17	down
			gene725	BBA_00726	Glutamine synthetase (EC 6.3.1.2)	0	290/360(80.56)	625	COG0174	-1.31683	1.00328e-14	down
			gene4633	BBA_04634	Amino acid permease	0	438/540(81.11)	910	COG0833	-1.2872	1.20508e-06	down
			gene5690	BBA_05691	Phospho-2-dehydro-3-deoxyheptonate aldolase (EC 2.5.1.54) (3-deoxy-D-arabino-heptulosonate 7-phosphate synthase) (DAHP synthase) (Phospho-2-keto-3-deoxyheptonate aldolase)	0	316/355(89.01)	634	COG0722	-1.27132	1.28229e-17	down
			gene2772	BBA_02773	Glutamate synthase	0	1931/2112(91.43)	3991	COG0067	-1.26304	1.28607e-13	down
			gene5886	BBA_05887	Gamma-glutamyltranspeptidase	0	454/607(74.79)	825	COG0405	-1.24083	6.41054e-14	down
			gene4626	BBA_04627	ACC deaminase	0	287/346(82.95)	608	COG2515	-1.22024	0.00020033	down
			gene9134	BBA_09135	Polyamine transporter TPO5	0	383/531(72.13)	714	COG0531	-1.20877	3.51178e-10	down
			gene2920	BBA_02921	Glucose dehydrogenase	0	416/631(65.93)	840	COG2303	-1.17102	2.4121e-07	down
			gene3397	BBA_03398	Pyridoxal-dependent decarboxylase domain protein	0	658/986(66.73)	1306	COG0076	-1.1435	0.00325024	down
			gene2342	BBA_02343	Amino acid permease	0	405/518(78.19)	812	COG0531	-1.14157	3.73409e-14	down
			gene2325	BBA_02326	Sodium symporter family protein	0	513/669(76.68)	938	COG0591	-1.10375	0.00274732	down
			newGene_1444		Carboxypeptidase Y A	4e-18	55/134(41.04)	93.2	COG2939	-1.08926	0.00386023	down
			gene2158	BBA_02159	Homoserine O-acetyltransferase	0	421/494(85.22)	869	COG2021	-1.07697	1.67562e-11	down
			gene4929	BBA_04930	Peptidase family M1	0	618/885(69.83)	1291	COG0308	-1.07581	1.42199e-10	down
			gene10025	BBA_10026	Cystathionine gamma-synthase	0	381/589(64.69)	746	COG0626	-1.04348	1.1367e-13	down
			gene4987	BBA_04988	Aminotransferase class I and II	0	415/464(89.44)	856	COG0436	-1.0406	5.87832e-12	down
			gene5752	BBA_05753	Carboxypeptidase Y	2e-117	199/435(45.75)	358	COG2939	-1.03024	7.36891e-05	down
			gene7224	BBA_07225	D-isomer specific 2-hydroxyacid dehydrogenase	0	392/470(83.40)	803	COG0111	-1.01178	1.35449e-09	down
			gene774	BBA_00775	Glutamate dehydrogenase	0	378/452(83.63)	781	COG0334	-1.0114	1.95588e-07	down
			gene6838	BBA_06839	Cystathionine beta-lyase	0	363/410(88.54)	765	COG0626	1.0198	3.46711e-11	up
			gene3294	BBA_03295	Hydantoin racemase	2e-92	148/250(59.20)	280	COG4126	1.04962	1.66044e-06	up
			gene908	BBA_00909	Aminopeptidase I zinc metalloprotease	0	364/496(73.39)	773	COG1362	1.08336	2.90441e-12	up
			gene6096	BBA_06097	Asparagine synthase	0	500/579(86.36)	1026	COG0367	1.15084	1.41729e-15	up
			gene8755	BBA_08756	Putative agmatine deiminase	1e-101	169/367(46.05)	311	COG2957	1.18228	2.63775e-09	up
			gene10358	BBA_10359	Asparagine synthase	4e-71	107/193(55.44)	236	COG0367	1.19794	0.00164372	up
			gene7077	BBA_07078	Leukotriene A-4 hydrolase/aminopeptidase	0	455/613(74.23)	980	COG0308	1.3153	1.69056e-17	up
			gene9809	BBA_09810	Aminotransferase class-III	7e-145	214/447(47.87)	427	COG0161	1.32605	7.79709e-05	up
			gene2292	BBA_02293	Prephenate dehydratase	2e-137	212/330(64.24)	399	COG0077	1.35298	6.60736e-17	up
			gene3996	BBA_03997	Flavin-containing amine oxidase	0	275/463(59.40)	545	COG1231	1.4197	4.71537e-05	up
			gene2481	BBA_02482	Carboxypeptidase Y	0	271/454(59.69)	576	COG2939	1.48043	9.70062e-06	up
			gene4515	BBA_04516	Amidohydrolase-like protein	3e-158	237/403(58.81)	460	COG1473	1.4855	6.28473e-26	up
			gene3542	BBA_03543	L-amino acid oxidase LaoA	0	400/568(70.42)	862	COG1231	1.49015	0.00206713	up
			gene3541	BBA_03542	FAD dependent oxidoreductase	0	301/472(63.77)	621	COG0665	1.53935	2.95129e-10	up
			gene5812	BBA_05813	Acetylornithine deacetylase	0	427/746(57.24)	816	COG1171	1.55063	1.66224e-16	up
			gene9255	BBA_09256	Prephenate dehydratase	2e-91	148/320(46.25)	282	COG0077	1.58637	0.000176761	up
			gene9427	BBA_09428	Peptidase family M3	0	300/704(42.61)	579	COG0339	1.61307	0.00332213	up
			gene7280	BBA_07281	Urea active transporter	0	501/648(77.31)	884	COG0591	1.64396	9.57641e-05	up
			gene2872	BBA_02873	Sarcosine oxidase	0	292/427(68.38)	634	COG0665	1.66908	5.51409e-22	up
			gene211	BBA_00212	Proline dehydrogenase	4e-153	225/424(53.07)	450	COG0506	1.6736	1.60177e-11	up
			newGene_2146		Proline dehydrogenase	4e-26	57/130(43.85)	94	COG0506	1.81047	3.50631e-05	up
			gene2796	BBA_02797	Serine family amino acid catabolism-related protein, putative	3e-162	235/354(66.38)	464	COG1171	1.93776	2.25629e-33	up
			gene9301	BBA_09302	Dihydrodipicolinate synthase	5e-144	226/328(68.90)	416	COG0329	1.99078	4.97931e-33	up
			gene9300	BBA_09301	Amino acid transporter	0	316/515(61.36)	632	COG0833	2.11745	1.98147e-07	up
			gene8532	BBA_08533	Valiolone synthase ValA	2e-65	144/371(38.81)	236	COG0337	2.15935	1.39877e-15	up
			gene9303	BBA_09304	Putative pyrroline-5-carboxylate reductase	5e-79	160/294(54.42)	248	COG0345	2.36587	2.65838e-05	up
			gene1597	BBA_01598	Proclavaminate amidinohydrolase	3e-134	227/353(64.31)	395	COG0010	2.36638	7.03333e-22	up
			gene2774	BBA_02775	Amine oxidase	0	353/488(72.34)	766	COG1231	2.37166	1.5594e-31	up
			gene8933	BBA_08934	Proline dehydrogenase	2e-152	237/415(57.11)	449	COG0506	2.37169	1.47194e-16	up
			gene3105	BBA_03106	Xaa-pro dipeptidase	9e-30	69/163(42.33)	124	COG0006	2.61133	1.58414e-36	up
			gene9680	BBA_09681	Sarcosine oxidase	0	256/409(62.59)	520	COG0665	2.80903	7.02333e-61	up
			gene3190	BBA_03191	Argininosuccinate lyase	3e-154	232/475(48.84)	456	COG0165	4.22698	6.53527e-12	up
			gene7576	BBA_07577	Group II pyridoxal-5-phosphate decarboxylase	0	306/505(60.59)	643	COG0076	4.75577	2.11218e-82	up
Metabolism	F	Nucleotide transport and metabolism
			gene4944	BBA_04945	Phytoene dehydrogenase	0	369/857(43.06)	649	COG0775	-2.21136	5.05701e-25	down
			gene8170	BBA_08171	Adenylosuccinate synthetase (EC 6.3.4.4)	2e-179	249/421(59.14)	514	COG0104	-8.15686	1.74111e-294	down
			gene5801	BBA_05802	Ankyrin repeat protein	0	1156/1309(88.31)	2240	COG0775	-4.83969	2.79453e-127	down
			gene656	BBA_00657	Purine-cytosine permease FCY21	0	326/488(66.80)	568	COG1457	-2.95701	1.51408e-45	down
			gene8379	BBA_08380	Uracil permease	0	349/514(67.90)	747	COG1953	-2.78411	5.4536e-45	down
			gene9592	BBA_09593	Adenosine deaminase	0	284/361(78.67)	608	COG1816	-2.30672	5.28053e-06	down
			gene9695	BBA_09696	Tetratricopeptide repeat domain protein	2e-134	225/308(73.05)	412	COG0775	-2.29113	5.72894e-52	down
			gene7853	BBA_07854	Pfs, NACHT, and Ankyrin domain protein	1e-22	60/180(33.33)	101	COG0775	-2.03117	1.16049e-07	down
			gene8301	BBA_08302	NupC family nucleoside transporter	0	453/634(71.45)	804	COG1972	-1.97442	1.18191e-30	down
			gene569	BBA_00570	Retrograde regulation protein	0	354/583(60.72)	703	COG0248	-1.51759	3.27836e-08	down
			gene8543	BBA_08544	Putative dCMP deaminase	0	267/364(73.35)	529	COG2131	-1.39358	4.15717e-16	down
			gene770	BBA_00771	Ankyrin repeat protein	1e-173	255/387(65.89)	523	COG0775	-1.3641	0.000671438	down
			gene6270	BBA_06271	5'-nucleotidase domain-containing protein	0	444/664(66.87)	915	COG0737	-1.32048	1.04025e-08	down
			gene7764	BBA_07765	Pfs, NACHT and WD domain protein	9e-141	209/287(72.82)	407	COG0775	-1.13378	2.94321e-12	down
			gene9413	BBA_09414	Uracil phosphoribosyltransferase	8e-89	158/223(70.85)	268	COG0035	-1.09266	7.62594e-11	down
			gene1418	BBA_01419	Adenine phosphoribosyltransferase	3e-108	165/203(81.28)	316	COG0503	-1.09023	1.13673e-08	down
			gene9895	BBA_09896	Pfs, NACHT, and Ankyrin domain protein	8e-129	211/437(48.28)	416	COG0775	-1.07842	2.07435e-06	down
			gene5405	BBA_05406	Orotidine 5'-phosphate decarboxylase (EC 4.1.1.23)	0	295/364(81.04)	613	COG0284	-1.04859	1.28001e-11	down
			gene465	BBA_00466	Bis(5'-adenosyl)-triphosphatase	9e-76	120/188(63.83)	232	COG0537	-1.02686	4.11097e-08	down
			gene443	BBA_00444	Nucleoside transporter, putative	0	379/521(72.74)	654	COG1457	1.06697	2.88399e-13	up
			gene2224	BBA_02225	Dihydroorotate dehydrogenase	0	283/412(68.69)	580	COG0167	1.10505	4.50649e-15	up
			gene8431	BBA_08432	Adenylosuccinate lyase (ASL) (EC 4.3.2.2) (Adenylosuccinase)	0	396/483(81.99)	769	COG0015	1.19526	3.11698e-16	up
			gene2997	BBA_02998	GMP synthase	0	415/543(76.43)	870	COG0518	1.22315	2.05228e-17	up
			gene372	BBA_00373	Inosine-uridine preferring nucleoside hydrolase	6e-176	256/376(68.09)	501	COG1957	1.28875	2.05741e-19	up
			gene8252	BBA_08253	2,3-cyclic-nucleotide 2-phosphodiesterase	0	316/562(56.23)	615	COG0737	1.45208	0.00589158	up
			gene4960	BBA_04961	Putative Zn(II)2Cys6 transcription factor	0	276/509(54.22)	584	COG1953	1.70409	1.24019e-24	up
			gene546	BBA_00547	Purine nucleoside permease	1e-133	209/358(58.38)	395	COG5042	2.62958	3.24105e-19	up
			gene3673	BBA_03674	Formyl transferase	1e-174	230/289(79.58)	490	COG0788	2.73857	3.30691e-37	up
			newGene_1253		CTP synthase	3e-26	69/137(50.36)	120	COG0504	2.90167	7.31127e-16	up
			newGene_1251		CTP synthase	1e-25	69/137(50.36)	120	COG0504	3.09563	1.42298e-63	up
			newGene_1534		Phosphoribosylaminoimidazole carboxylase	2e-15	45/93(48.39)	78.6	COG0041	3.72294	4.2279e-08	up
Metabolism	H	Coenzyme transport and metabolism
			gene4960	BBA_04961	Putative Zn(II)2Cys6 transcription factor	0	276/509(54.22)	584	COG1953	1.70409	1.24019e-24	up
			gene9725	BBA_09726	2-dehydropantoate 2-reductase, putative	8e-156	220/365(60.27)	454	COG1893	-8.82596	1.55313e-51	down
			gene8379	BBA_08380	Uracil permease	0	349/514(67.90)	747	COG1953	-2.78411	5.4536e-45	down
			gene5884	BBA_05885	FAD binding domain-containing protein	3e-117	185/416(44.47)	358	COG0654	-1.86233	2.12293e-19	down
			gene8181	BBA_08182	FAD binding domain-containing protein	9e-139	207/397(52.14)	412	COG0654	-1.73156	1.14301e-14	down
			gene948	BBA_00949	S-adenosylmethionine synthase (EC 2.5.1.6)	0	357/397(89.92)	715	COG0192	-1.58801	8.6567e-16	down
			gene7091	BBA_07092	UDP-galactopyranose mutase	0	391/501(78.04)	849	COG1232	-1.58294	3.11303e-12	down
			gene2701	BBA_02702	Salicylate hydroxylase	2e-115	191/364(52.47)	350	COG0654	-1.11744	6.4596e-09	down
			gene1902	BBA_01903	Adenosylhomocysteinase (EC 3.3.1.1)	0	410/449(91.31)	810	COG0499	-1.03201	1.45666e-07	down
			gene9849	BBA_09850	Putative pyruvate decarboxylase	0	418/571(73.20)	897	COG3961	1.13931	1.15115e-14	up
			gene9034	BBA_09035	FAD binding domain-containing protein	0	435/623(69.82)	887	COG0654	1.18646	5.51509e-12	up
			gene4396	BBA_04397	5-formyltetrahydrofolate cyclo-ligase	3e-101	151/240(62.92)	301	COG0212	1.19036	6.6228e-11	up
			gene4064	BBA_04065	Monooxygenase-like protein	3e-171	283/433(65.36)	494	COG0654	1.33105	1.17162e-11	up
			gene3046	BBA_03047	Pyridoxine biosynthesis protein	0	277/292(94.86)	535	COG0214	1.47552	5.04076e-24	up
			gene5553	BBA_05554	Nicotinate-nucleotide pyrophosphorylase [carboxylating] (EC 2.4.2.19) (Quinolinate phosphoribosyltransferase [decarboxylating])	6e-163	231/294(78.57)	461	COG0157	1.56717	2.09556e-21	up
			gene627	BBA_00628	Salicylate hydroxylase	0	352/453(77.70)	722	COG0654	1.67019	4.27766e-06	up
			gene10069	BBA_10070	Kynurenine 3-monooxygenase	2e-83	151/358(42.18)	266	COG0654	2.34195	0.000245829	up
			gene9000	BBA_09001	Prenyltransferase, UbiA family protein	9e-104	160/314(50.96)	314	COG0382	2.77634	3.78345e-11	up
Metabolism	I	Lipid transport and metabolism
			gene6708	BBA_06709	Carboxylic ester hydrolase (EC 3.1.1.-)	0	282/548(51.46)	533	COG2272	-10.1295	1.66332e-291	down
			gene2184	BBA_02185	Phosphatidylserine decarboxylase-like protein	4e-177	243/377(64.46)	504	COG0688	-8.94788	1.21428e-84	down
			gene8220	BBA_08221	4-coumarate-CoA ligase	0	268/507(52.86)	526	COG0318	-8.832	1.40909e-120	down
			gene4943	BBA_04944	Phytoene synthase/lycopene cyclase	0	315/594(53.03)	560	COG1562	-7.65036	2.88567e-199	down
			gene2181	BBA_02182	Carboxylic ester hydrolase (EC 3.1.1.-)	0	290/549(52.82)	554	COG2272	-5.69445	1.36931e-38	down
			gene4630	BBA_04631	Cytochrome P450 CYP6004A2	0	673/1046(64.34)	1435	NOG19771	-5.17273	2.5217e-101	down
			newGene_919		Uncharacterized protein	5e-74	133/321(41.43)	241	COG3000	-4.86238	4.71733e-41	down
			gene7813	BBA_07814	Phosphatidylserine decarboxylase family protein	1e-130	201/421(47.74)	390	COG0688	-4.24145	3.20485e-117	down
			gene1617	BBA_01618	S-adenosylmethionine:diacylglycerol 3-amino-3-carboxypropyl transferase btaA	0	672/857(78.41)	1351	COG5379	-3.22366	4.82888e-44	down
			gene5307	BBA_05308	Acyltransferase-like protein	5e-63	118/299(39.46)	216	COG1835	-2.67703	9.79473e-22	down
			gene2455	BBA_02456	Carboxylic ester hydrolase (EC 3.1.1.-)	0	272/501(54.29)	567	COG2272	-2.45265	3.22997e-18	down
			gene7566	BBA_07567	Nonspecific lipid-transfer protein	0	324/448(72.32)	665	NOG02113	-2.10111	2.00757e-10	down
			gene8728	BBA_08729	Phosphatidylserine decarboxylase family protein	0	335/454(73.79)	705	COG0688	-2.02803	1.91415e-16	down
			gene1356	BBA_01357	Short chain dehydrogenase	0	666/914(72.87)	1303	COG2030	-1.92327	4.7256e-31	down
			gene3915	BBA_03916	3-alpha-(Or 20-beta)-hydroxysteroid dehydrogenase	4e-142	198/269(73.61)	408	COG1028	-1.78562	4.29905e-12	down
			gene5768	BBA_05769	Fatty acid desaturase	0	340/421(80.76)	709	COG3239	-1.74181	2.95313e-26	down
			gene540	BBA_00541	Phosphatidylserine decarboxylase family protein	1e-143	219/409(53.55)	424	COG0688	-1.73857	6.69157e-10	down
			gene8880	BBA_08881	Carboxylic ester hydrolase (EC 3.1.1.-)	0	297/514(57.78)	614	COG2272	-1.71001	3.26923e-18	down
			gene9286	BBA_09287	Carboxylic ester hydrolase (EC 3.1.1.-)	0	319/515(61.94)	680	COG2272	-1.58846	1.071e-18	down
			gene5127	BBA_05128	Acyl CoA binding protein	4e-32	62/101(61.39)	115	COG4281	-1.53727	2.23391e-05	down
			gene1118	BBA_01119	Di-trans-poly-cis-decaprenylcistransferase-like protein	2e-33	76/218(34.86)	129	COG0020	-1.45437	0.00647453	down
			gene6940	BBA_06941	Short-chain type dehydrogenase, putative	2e-119	186/278(66.91)	350	COG1028	-1.34955	5.84643e-08	down
			gene3283	BBA_03284	Cytidylyltransferase-like protein	0	323/420(76.90)	684	COG0615	-1.30989	1.50064e-08	down
			gene5153	BBA_05154	Phosphatidylethanolamine N-methyltransferase (PEAMT) (EC 2.1.1.17)	0	698/961(72.63)	1377	NOG02049	-1.29823	9.80025e-17	down
			gene8761	BBA_08762	Autophagy related lipase	0	384/547(70.20)	655	COG5153	-1.27278	3.12801e-15	down
			gene9534	BBA_09535	Fatty acid desaturase	1e-99	167/362(46.13)	315	NOG10325	-1.26579	1.56725e-07	down
			gene631	BBA_00632	4-coumarate-CoA ligase	0	327/568(57.57)	656	COG0318	-1.23794	2.93096e-16	down
			gene395	BBA_00396	Aristolochene synthase	3e-60	100/190(52.63)	197	NOG41169	-1.17131	4.29078e-07	down
			gene6650	BBA_06651	Acyl-CoA thioesterase II	4e-165	233/351(66.38)	472	COG1946	-1.0189	3.68987e-05	down
			gene7567	BBA_07568	Acyl-CoA thioesterase II	5e-59	139/367(37.87)	202	COG1946	1.03353	1.50237e-05	up
			gene5661	BBA_05662	Alpha/beta hydrolase fold-3	2e-56	127/325(39.08)	192	COG0657	1.07028	8.16944e-14	up
			gene6677	BBA_06678	NAD binding NADP oxidoreductase coenzyme F420-dependent, putative	3e-130	178/286(62.24)	378	COG2084	1.08259	4.58116e-09	up
			gene8644	BBA_08645	Acyl-coenzyme A oxidase	0	391/690(56.67)	772	COG1960	1.16525	3.52381e-10	up
			gene5361	BBA_05362	Acyltransferase-like protein	0	332/479(69.31)	676	COG1835	1.27306	1.06679e-13	up
			gene3864	BBA_03865	Alpha/beta hydrolase fold-3	0	490/798(61.40)	948	COG0657	1.28055	2.9458e-19	up
			gene6361	BBA_06362	Thiolase-like protein	1e-174	265/518(51.16)	507	NOG03693	1.30982	1.51694e-12	up
			gene425	BBA_00426	Phospholipase D2	0	469/806(58.19)	927	COG1502	1.33854	3.63145e-09	up
			gene3118	BBA_03119	Acetyl-CoA acetyltransferase	8e-180	298/411(72.51)	514	COG0183	1.39813	1.53266e-13	up
			gene4975	BBA_04976	Enoyl-CoA hydratase/isomerase family protein	2e-85	146/281(51.96)	263	NOG01182	1.44193	1.68877e-15	up
			gene6874	BBA_06875	Lysophospholipase (EC 3.1.1.5)	0	458/807(56.75)	918	NOG29252	1.48213	5.44679e-21	up
			gene8679	BBA_08680	6-phosphogluconate dehydrogenase NAD-binding protein	1e-141	210/307(68.40)	408	COG2084	1.98591	1.11389e-21	up
			gene5853	BBA_05854	Lysophospholipase (EC 3.1.1.5)	0	363/611(59.41)	676	NOG04954	2.28074	1.4005e-16	up
			gene602	BBA_00603	AMP-binding enzyme	0	399/643(62.05)	808	COG0318	2.31253	1.28267e-30	up
			gene4727	BBA_04728	Succinyl-CoA:3-ketoacid-coenzyme A transferase (EC 2.8.3.5)	0	377/509(74.07)	750	COG2057	2.31788	2.44608e-12	up
			gene5778	BBA_05779	Short chain dehydrogenase	8e-105	165/298(55.37)	314	COG1028	2.67237	8.15493e-08	up
			gene5604	BBA_05605	Formyl transferase domain-containing protein	0	383/707(54.17)	696	COG1024	2.84778	1.06926e-52	up
			gene6995	BBA_06996	AMP-binding enzyme	0	463/571(81.09)	918	COG0318	3.02802	9.9583e-34	up
Metabolism	P	Inorganic ion transport and metabolism
			gene8471	BBA_08472	Steroid monooxygenase (CpmA), putative	0	389/569(68.37)	841	COG2072	-6.981	9.00192e-118	down
			gene5602	BBA_05603	Catalase-like domain, heme-dependent	0	470/726(64.74)	937	COG0753	-5.4637	4.1384e-100	down
			gene9759	BBA_09760	Catalase-peroxidase	0	572/793(72.13)	1142	COG0376	-5.11833	5.19852e-156	down
			gene6266	BBA_06267	Flavin-binding monooxygenase, putative	9e-180	259/484(53.51)	520	COG2072	-4.78417	3.27903e-55	down
			gene9789	BBA_09790	Flavin-binding monooxygenase-like family protein	9e-41	90/188(47.87)	154	COG2072	-4.5809	3.99334e-12	down
			gene4327	BBA_04328	Aminotriazole resistance protein	4e-100	199/516(38.57)	318	NOG04521	-4.31271	2.48994e-18	down
			gene8296	BBA_08297	Sulfate permease	0	592/792(74.75)	1130	COG0659	-3.99225	6.58405e-27	down
			gene1654	BBA_01655	Sulfate permease	0	436/681(64.02)	818	COG0659	-3.90941	7.49486e-34	down
			gene9774	BBA_09775	Dimethylaniline monooxygenase	2e-17	48/125(38.40)	89	COG2072	-3.45207	5.35099e-33	down
			gene4689	BBA_04690	Na,H/K antiporter P-type ATPase	0	727/1106(65.73)	1402	COG0474	-3.31008	1.54282e-36	down
			gene6185	BBA_06186	Catalase (EC 1.11.1.6)	0	537/726(73.97)	1127	COG0753	-3.28263	3.40176e-17	down
			gene5103	BBA_05104	Flavin-containing monooxygenase	0	391/624(62.66)	843	COG2072	-2.67729	2.32161e-44	down
			gene8380	BBA_08381	Nickel/cobalt efflux system	2e-142	239/323(73.99)	415	COG3376	-2.44222	4.85921e-39	down
			gene9391	BBA_09392	Alkaline phosphatase-like protein	0	423/589(71.82)	892	COG3119	-2.2493	2.96099e-38	down
			gene6528	BBA_06529	Monooxygenase-like protein	0	263/510(51.57)	526	COG2072	-2.19446	1.18985e-06	down
			gene7691	BBA_07692	Dimethylaniline monooxygenase 3	0	265/494(53.64)	570	COG2072	-2.11698	1.21173e-28	down
			gene3937	BBA_03938	Sodium/hydrogen exchanger family protein	0	505/835(60.48)	996	COG0475	-1.76966	1.30663e-27	down
			gene6422	BBA_06423	Cation transport ATPase	0	523/948(55.17)	959	COG2217	-1.66492	1.9421e-17	down
			gene7785	BBA_07786	Calcium-transporting ATPase (EC 3.6.3.8)	0	768/1087(70.65)	1378	NOG00070	-1.65937	0.000119805	down
			gene5610	BBA_05611	Copper-transporting ATPase	0	676/1063(63.59)	1198	COG2217	-1.62281	6.04555e-18	down
			gene8401	BBA_08402	Monooxygenase-like protein	0	345/515(66.99)	695	COG2072	-1.62167	1.37937e-16	down
			gene2035	BBA_02036	Iron permease FTR1 family protein	5e-147	218/328(66.46)	426	COG0672	-1.60597	2.61072e-07	down
			gene10106	BBA_10107	Phosphate:H+ symporter	0	517/651(79.42)	1039	NOG16146	-1.56474	5.27463e-07	down
			gene2411	BBA_02412	Dimethylaniline monooxygenase	0	285/499(57.11)	625	COG2072	-1.55765	5.05237e-22	down
			gene569	BBA_00570	Retrograde regulation protein	0	354/583(60.72)	703	COG0248	-1.51759	3.27836e-08	down
			gene7953	BBA_07954	Ammonium transporter	0	426/524(81.30)	817	COG0004	-1.4107	1.3982e-11	down
			gene8870	BBA_08871	Phosphoadenosine phosphosulfate reductase	3e-160	226/294(76.87)	455	COG0175	-1.4051	3.99234e-07	down
			gene4925	BBA_04926	Steroid monooxygenase	0	262/524(50.00)	542	COG2072	-1.33573	1.44919e-07	down
			newGene_238		Dimethylaniline monooxygenase	7e-14	34/66(51.52)	79.7	COG2072	-1.28663	0.00643764	down
			gene9337	BBA_09338	Catalase/peroxidase HPI	0	532/745(71.41)	1075	COG0376	-1.27331	1.85769e-15	down
			gene943	BBA_00944	Nitrite transporter	0	349/513(68.03)	640	COG2223	-1.23373	0.00249072	down
			gene5729	BBA_05730	#N/A	9e-75	106/154(68.83)	227	COG1513	-1.20745	1.04917e-14	down
			newGene_654		Superoxide dismutase [Cu-Zn]	2e-59	93/118(78.81)	201	COG2032	-1.01415	0.000787232	down
			gene2052	BBA_02053	Cation efflux family protein	0	407/631(64.50)	672	COG0053	1.09423	6.42485e-10	up
			gene483	BBA_00484	Sulfite transporter Ssu2	0	281/389(72.24)	542	COG1275	1.10127	1.44709e-07	up
			gene7102	BBA_07103	Phospholipid-transporting ATPase (EC 3.6.3.1)	0	935/1400(66.79)	1900	NOG02485	1.16362	1.9005e-11	up
			gene6166	BBA_06167	Heavy-metal-associated domain-containing protein	2e-48	72/81(88.89)	154	COG2608	1.17026	8.11881e-07	up
			gene3580	BBA_03581	Flavin-containing monooxygenase	0	274/589(46.52)	556	COG2072	1.17569	3.56845e-09	up
			gene4894	BBA_04895	Alkaline phosphatase	4e-18	47/129(36.43)	88.2	COG1785	1.20731	1.49144e-05	up
			gene1121	BBA_01122	Trk family potassium uptake protein	0	557/943(59.07)	1052	COG0168	1.27331	2.83794e-07	up
			gene2460	BBA_02461	3',5'-bisphosphate nucleotidase	8e-146	208/360(57.78)	422	COG1218	1.31266	4.03287e-12	up
			gene5740	BBA_05741	4-hydroxyacetophenone monooxygenase	0	396/640(61.88)	778	COG2072	1.41204	0.00223653	up
			gene2918	BBA_02919	Sulfate permease	0	476/785(60.64)	817	COG0659	1.59178	2.26696e-26	up
			gene5817	BBA_05818	Transporter	0	435/643(67.65)	877	COG0733	1.59214	5.37084e-13	up
			gene5290	BBA_05291	Thiol-specific monooxygenase	3e-162	249/479(51.98)	473	COG2072	1.61005	4.67289e-10	up
			gene2713	BBA_02714	PhoD-like phosphatase	0	386/591(65.31)	767	NOG31472	1.7131	1.47151e-28	up
			gene7480	BBA_07481	Phosphate permease	0	447/573(78.01)	853	COG0306	2.22725	9.81464e-18	up
			gene4574	BBA_04575	Iron permease FTR1 family protein	7e-162	246/354(69.49)	464	COG0672	2.23801	3.01838e-27	up
			gene9207	BBA_09208	Dimethylaniline monooxygenase	0	295/625(47.20)	553	COG2072	2.2809	1.51717e-08	up
			gene9843	BBA_09844	Vacuolar calcium ion transporter /H(+) exchanger	4e-24	63/157(40.13)	107	COG0387	2.62888	9.95224e-06	up
			gene5319	BBA_05320	Plasma membrane zinc ion transporter, putative	0	344/575(59.83)	568	NOG28313	2.82698	1.95324e-22	up
Metabolism	Q	Secondary metabolites biosynthesis, transport and catabolism
			gene6472	BBA_06473	Cytochrome P450 CYP684A2	2e-164	236/454(51.98)	479	COG2124	-10.1086	3.76065e-112	down
			gene2629	BBA_02630	Bassianolide nonribosomal peptide synthetase	0	1859/3001(61.95)	3700	COG1020	-8.7277	1.15657e-97	down
			gene6471	BBA_06472	Cytochrome P450 CYP5099A1	8e-104	173/456(37.94)	325	COG2124	-8.40236	1.23327e-105	down
			gene8221	BBA_08222	Nonribosomal peptide synthase, putative	0	1629/3883(41.95)	3006	COG1020	-8.05764	6.26145e-140	down
			gene7634	BBA_07635	SAM-dependent methyltransferase	6e-83	134/295(45.42)	258	COG0500	-7.16836	5.01419e-116	down
			gene8423	BBA_08424	Nonribosomal peptide synthase, putative	0	534/1155(46.23)	988	COG1020	-6.93936	8.81558e-38	down
			gene880	BBA_00881	Cytochrome P450 CYP541A2	0	305/464(65.73)	573	COG2124	-5.86929	2.63313e-203	down
			gene8182	BBA_08183	Laccase 2	0	277/553(50.09)	564	COG2132	-5.86005	4.85886e-218	down
			gene9726	BBA_09727	Beauvericin biosynthetic protein	0	1842/3134(58.77)	3576	COG1020	-5.70126	7.33834e-58	down
			gene4661	BBA_04662	SAM-dependent methyltransferase	1e-144	236/299(78.93)	425	COG0500	-5.46541	2.49458e-78	down
			gene1236	BBA_01237	Cytochrome P450 CYP620C2	9e-163	244/508(48.03)	479	COG2124	-5.25858	2.81949e-43	down
			gene2697	BBA_02698	Cytochrome P450 CYP5080B3	5e-176	255/490(52.04)	511	COG2124	-4.86413	1.22402e-104	down
			gene8424	BBA_08425	Cytochrome P450 CYP5262A3	3e-179	272/494(55.06)	519	COG2124	-4.74957	3.09658e-29	down
			gene4942	BBA_04943	Putative carotenoid oxygenase	1e-48	86/162(53.09)	171	COG3670	-4.31645	1.06536e-59	down
			gene8218	BBA_08219	Polyketide synthase, putative	0	1415/2508(56.42)	2754	NOG00135	-4.22231	3.41854e-70	down
			gene7295	BBA_07296	Peptidase family S58	3e-169	244/399(61.15)	486	COG3191	-4.16262	4.58447e-96	down
			gene4826	BBA_04827	Peptide synthetase	0	1191/3415(34.88)	1829	COG1020	-4.05311	1.2918e-43	down
			gene3670	BBA_03671	Nonribosomal peptide synthase, putative	0	1571/3742(41.98)	2741	NOG01415	-3.94569	9.04726e-117	down
			gene7810	BBA_07811	Cytochrome P450 CYP5099A1	1e-102	164/445(36.85)	324	COG2124	-3.48322	2.9126e-92	down
			gene10104	BBA_10105	Nonribosomal peptide synthase	0	822/2169(37.90)	1291	COG1020	-3.38537	6.94287e-46	down
			gene3638	BBA_03639	Cytochrome P450 CYP625A1	3e-113	177/482(36.72)	351	COG2124	-3.3761	1.76721e-42	down
			gene2274	BBA_02275	Cytochrome P450 CYP5202A1	1e-77	172/485(35.46)	259	COG2124	-3.19607	9.1063e-17	down
			gene1934	BBA_01935	Cupredoxin-like protein	0	317/583(54.37)	649	COG2132	-3.02515	2.92238e-50	down
			gene8538	BBA_08539	Putative SAM-dependent methyltransferase	1e-90	125/227(55.07)	273	COG0500	-2.96665	6.79734e-12	down
			gene5719	BBA_05720	Tetracenomycin polyketide synthesis O-methyltransferase	1e-40	97/280(34.64)	150	COG3315	-2.91856	1.42445e-24	down
			gene5552	BBA_05553	Amine oxidase (EC 1.4.3.-)	0	433/710(60.99)	900	COG3733	-2.79201	1.76992e-27	down
			gene7136	BBA_07137	Extracellular dioxygenase	9e-177	242/337(71.81)	506	COG3485	-2.66246	1.30445e-06	down
			gene4151	BBA_04152	Cytochrome P450 CYP504B10	0	399/508(78.54)	868	COG2124	-2.63792	1.39768e-57	down
			newGene_784		Uncharacterized protein	6e-16	41/109(37.61)	64.3	COG0500	-2.52483	8.75065e-06	down
			gene4831	BBA_04832	Cytochrome P450 CYP684B2	7e-145	218/463(47.08)	431	COG2124	-2.50984	4.7421e-13	down
			gene304	BBA_00305	Cytochrome P450 CYP628A2	1e-154	231/539(42.86)	459	COG2124	-2.39989	2.33562e-29	down
			gene532	BBA_00533	4-coumarate:coenzyme A ligase	0	308/578(53.29)	578	NOG00295	-2.30345	5.41411e-36	down
			gene3827	BBA_03828	Cytochrome P450 CYP540B16	0	422/550(76.73)	914	COG2124	-2.14922	1.76847e-09	down
			gene2036	BBA_02037	Multicopper oxidase	0	403/562(71.71)	867	COG2132	-2.08688	8.94979e-13	down
			gene3915	BBA_03916	3-alpha-(Or 20-beta)-hydroxysteroid dehydrogenase	4e-142	198/269(73.61)	408	COG1028	-1.78562	4.29905e-12	down
			gene2451	BBA_02452	Ferulic acid esterase (FaeA), putative	4e-147	212/295(71.86)	424	COG3509	-1.76513	1.55282e-30	down
			gene3282	BBA_03283	Taurine catabolism dioxygenase TauD	2e-150	204/375(54.40)	438	NOG16501	-1.66477	6.17401e-10	down
			gene4178	BBA_04179	Cytochrome P450 CYP584E7	1e-76	169/482(35.06)	257	COG2124	-1.63454	1.28562e-21	down
			gene1969	BBA_01970	Oxidoreductase-like protein	5e-141	232/333(69.67)	409	NOG16895	-1.57427	5.14259e-09	down
			gene7334	BBA_07335	Cytochrome P450 CYP655C1	0	305/519(58.77)	634	COG2124	-1.52716	0.000143616	down
			gene2381	BBA_02382	Cytochrome P450 CYP52T1	9e-169	255/516(49.42)	494	COG2124	-1.52695	1.66401e-12	down
			gene1348	BBA_01349	Peptidase family S58	7e-179	259/362(71.55)	516	COG3191	-1.4736	2.74125e-06	down
			gene3766	BBA_03767	Uricase (EC 1.7.3.3) (Urate oxidase)	9e-155	218/302(72.19)	441	COG3648	-1.42747	2.1057e-10	down
			gene1514	BBA_01515	Cytochrome P450 CYP548A5	0	412/529(77.88)	870	COG2124	-1.41807	2.95442e-08	down
			gene2334	BBA_02335	Cytochrome P450 CYP584E2	3e-139	234/483(48.45)	419	COG2124	-1.40494	6.63613e-23	down
			gene8135	BBA_08136	Cytochrome P450 CYP52T1	8e-171	256/527(48.58)	499	COG2124	-1.38499	2.36268e-05	down
			gene2557	BBA_02558	Ferulic acid esterase (FaeA)	3e-123	168/275(61.09)	362	COG3509	-1.36498	4.17399e-13	down
			gene7610	BBA_07611	Non-ribosomal peptide synthetase	0	650/1304(49.85)	1145	NOG01415	-1.35466	2.24719e-05	down
			gene6940	BBA_06941	Short-chain type dehydrogenase, putative	2e-119	186/278(66.91)	350	COG1028	-1.34955	5.84643e-08	down
			gene4195	BBA_04196	Cytochrome P450 CYP504A6	0	403/516(78.10)	849	COG2124	-1.32589	3.23742e-12	down
			gene9021	BBA_09022	Cytochrome P450 CYP52T1	2e-160	246/533(46.15)	473	COG2124	-1.31036	0.00149017	down
			gene3933	BBA_03934	Cytochrome P450 CYP617A1	9e-178	251/514(48.83)	519	COG2124	-1.15941	0.000239117	down
			gene4149	BBA_04150	Amine oxidase (EC 1.4.3.-)	0	476/670(71.04)	1008	COG3733	-1.10378	1.67989e-10	down
			gene3108	BBA_03109	Homogentisate 1,2-dioxygenase	0	391/474(82.49)	759	COG3508	-1.09291	7.33865e-11	down
			gene10066	BBA_10067	DSBA-like thioredoxin domain protein	7e-89	121/221(54.75)	268	COG2761	-1.01787	0.000928398	down
			gene5749	BBA_05750	Thioesterase superfamily protein	3e-82	117/165(70.91)	246	COG2050	1.03267	1.28607e-07	up
			gene9138	BBA_09139	Cytochrome P450 CYP586B1	2e-172	267/515(51.84)	504	COG2124	1.04398	3.60438e-08	up
			gene7337	BBA_07338	Tenellin polyketide synthase	0	1742/4255(40.94)	2964	COG1020	1.23296	9.21513e-07	up
			gene4372	BBA_04373	Chalcone synthase B	2e-170	252/379(66.49)	488	COG3424	1.26058	0.00913345	up
			gene1009	BBA_01010	Lovastatin nonaketide synthase	0	1537/2313(66.45)	3126	COG3321	1.26367	4.63598e-12	up
			gene8299	BBA_08300	Arylamine N-acetyltransferase 1	3e-93	147/304(48.36)	285	COG2162	1.41276	7.09209e-10	up
			gene9824	BBA_09825	Polyketide synthase	2e-170	276/479(57.62)	541	COG3321	1.48377	5.32728e-20	up
			gene3809	BBA_03810	Polyketide synthase	0	1541/2429(63.44)	3092	COG3321	1.50592	1.75856e-06	up
			gene608	BBA_00609	Amine oxidase (EC 1.4.3.-)	0	508/701(72.47)	1085	COG3733	1.52889	7.8886e-11	up
			gene4373	BBA_04374	Polyketide synthase, putative	0	1493/2514(59.39)	2949	NOG00135	1.54595	6.2589e-07	up
			gene5621	BBA_05622	DSBA-like thioredoxin domain-containing protein	2e-50	99/220(45.00)	172	COG2761	1.55019	7.89949e-10	up
			gene8698	BBA_08699	Nonribosomal peptide synthase, putative	0	351/888(39.53)	593	COG1020	1.66144	0.0020138	up
			newGene_959		Polyketide synthase, putative	5e-33	55/128(42.97)	102	NOG00135	1.6943	3.58119e-05	up
			gene6726	BBA_06727	Nonribosomal peptide synthase	0	1621/4385(36.97)	2555	COG1020	1.83308	2.8845e-14	up
			gene5042	BBA_05043	Taurine catabolism dioxygenase TauD	0	390/579(67.36)	846	COG2175	1.93232	0.000681791	up
			gene966	BBA_00967	Polyketide synthase	0	900/2507(35.90)	1412	COG3321	2.06031	3.51441e-25	up
			gene9126	BBA_09127	Thioester reductase domain-containing protein	0	461/1050(43.90)	916	COG3320	2.35982	2.29659e-10	up
			gene964	BBA_00965	Cytochrome P450 CYP52T1	1e-99	183/508(36.02)	317	COG2124	2.49874	1.29391e-20	up
			gene5778	BBA_05779	Short chain dehydrogenase	8e-105	165/298(55.37)	314	COG1028	2.67237	8.15493e-08	up
			gene10301	BBA_10302	Polyketide synthase	0	1359/2537(53.57)	2560	NOG123833	2.83486	5.05303e-46	up
			gene6725	BBA_06726	Cytochrome P450 CYP625A1	2e-108	183/475(38.53)	338	COG2124	3.30542	7.6509e-73	up
			gene7378	BBA_07379	Transferase family protein	0	984/1580(62.28)	2034	COG3207	3.33096	3.47368e-40	up
			gene4575	BBA_04576	Multicopper oxidase	0	424/557(76.12)	887	COG2132	4.54624	1.27214e-145	up
			gene9855	BBA_09856	Hybrid PKS-NRPS protein	0	1552/4061(38.22)	2438	COG1020	5.806	3.13842e-75	up
			gene7612	BBA_07613	Cytochrome P450 CYP684A2	6e-162	225/458(49.13)	474	COG2124	6.74232	2.08053e-225	up
			gene5172	BBA_05173	Cytochrome P450 CYP52G6	0	348/527(66.03)	713	COG2124	8.36834	1.18708e-136	up
Poorly Characterized	R	General function prediction only
			gene3666	BBA_03667	Methyltransferase domain-containing protein	6e-101	150/262(57.25)	303	NOG77321	-11.2244	4.09174e-32	down
			gene7780	BBA_07781	F-box and wd40 domain protein	9e-40	141/509(27.70)	155	NOG95381	-9.19393	3.71313e-33	down
			gene9221	BBA_09222	Metallo-beta-lactamase superfamily protein	1e-169	232/385(60.26)	487	NOG14789	-9.07829	6.1446e-158	down
			gene9923	BBA_09924	Zinc finger protein	1e-128	174/273(63.74)	372	NOG62483	-8.50009	3.13589e-59	down
			gene94	BBA_00095	Oxidoreductase molybdopterin binding domain-containing protein	0	506/560(90.36)	1067	COG2041	-8.22411	2.82973e-251	down
			gene1813	BBA_01814	Oxidoreductase, 2OG-Fe(II) oxygenase family	4e-61	121/319(37.93)	205	COG3491	-8.09159	1.95117e-185	down
			newGene_56		Uncharacterized protein	3e-09	39/118(33.05)	64.3	NOG165998	-7.9222	3.68225e-30	down
			gene3636	BBA_03637	Pfs domain protein	4e-94	171/411(41.61)	307	COG0666	-7.8805	1.07786e-145	down
			gene4824	BBA_04825	Oxidoreductase, 2OG-Fe(II) oxygenase family	6e-99	137/246(55.69)	296	NOG173288	-6.57674	3.14847e-37	down
			gene9444	BBA_09445	Zinc finger protein	2e-128	174/273(63.74)	372	NOG62483	-6.00733	2.34084e-72	down
			gene2567	BBA_02568	Short chain dehydrogenase	2e-129	192/299(64.21)	379	NOG44273	-5.73864	1.50618e-70	down
			gene8733	BBA_08734	Cyanide hydratase	2e-160	207/311(66.56)	457	COG0388	-5.61457	2.69967e-106	down
			gene1812	BBA_01813	NADP(+) coupled glycerol dehydrogenase	3e-128	249/689(36.14)	402	COG0656	-5.33513	1.28941e-94	down
			gene4949	BBA_04950	Nacht and ankyrin domain containing protein	6e-91	236/770(30.65)	320	COG0666	-5.1817	3.55474e-101	down
			gene10040	BBA_10041	Hemolysin-III family protein	0	267/301(88.70)	559	COG1272	-5.16805	6.20369e-145	down
			gene4240	BBA_04241	Phosphoesterase-like protein	0	286/397(72.04)	572	NOG23411	-4.92575	7.94447e-32	down
			gene8794	BBA_08795	Sphingomyelin phosphodiesterase	0	346/603(57.38)	713	NOG15552	-4.7234	3.11322e-42	down
			gene2432	BBA_02433	Putative GTP release factor	6e-76	118/150(78.67)	230	NOG36811	-4.71152	1.47646e-35	down
			gene4940	BBA_04941	RadH flavin-dependent halogenase	0	333/510(65.29)	664	NOG187263	-4.65661	8.35544e-69	down
			gene2764	BBA_02765	DJ-1/PfpI family protein	2e-86	132/227(58.15)	262	COG0693	-4.59941	2.50391e-47	down
			gene233	BBA_00234	Alpha/beta hydrolase	9e-158	204/316(64.56)	452	COG0596	-4.47127	1.44281e-21	down
			gene7979	BBA_07980	Dynamin GTPase	0	390/697(55.95)	796	COG0699	-4.45539	6.89694e-82	down
			gene9538	BBA_09539	Protein phosphatase regulator	1e-23	72/189(38.10)	107	NOG59292	-4.40003	5.8838e-105	down
			gene9615	BBA_09616	SET domain-containing protein 5	5e-96	148/316(46.84)	306	COG2940	-4.34558	5.61615e-102	down
			gene3205	BBA_03206	Purple acid phosphatase (EC 3.1.3.2)	0	449/709(63.33)	897	NOG03218	-4.34177	2.53416e-16	down
			gene2823	BBA_02824	Short chain dehydrogenase	3e-93	135/244(55.33)	280	NOG36130	-4.22349	3.17976e-22	down
			gene2395	BBA_02396	NADPH-dependent FMN reductase	1e-54	115/216(53.24)	180	COG0431	-4.2067	9.02373e-125	down
			newGene_527		Vegetative incompatibility protein 4	2e-49	50/113(44.25)	96.3	NOG13673	-4.14218	1.81319e-25	down
			gene8777	BBA_08778	Sex-determining protein fem-1	3e-130	301/875(34.40)	443	COG0666	-4.11916	4.56519e-63	down
			newGene_966		Acetyltransferase, GNAT family protein	4e-20	70/195(35.90)	95.9	NOG97595	-3.93818	2.05417e-26	down
			gene791	BBA_00792	Beta-1, 3 exoglucanase	0	340/519(65.51)	730	NOG28072	-3.87113	3.73927e-21	down
			gene5708	BBA_05709	Uncharacterized protein	6e-98	152/245(62.04)	293	COG0596	-3.80299	6.52641e-30	down
			gene8263	BBA_08264	2-amino-3-carboxymuconate-6-semialdehyde decarboxylase	2e-95	143/320(44.69)	295	COG2159	-3.70299	5.90551e-20	down
			gene3703	BBA_03704	Acetyltransferase, GNAT family protein	4e-30	74/210(35.24)	118	NOG97595	-3.67125	1.19377e-29	down
			gene7296	BBA_07297	Oxidoreductase, short-chain dehydrogenase/reductase	2e-136	189/249(75.90)	390	NOG07759	-3.50276	3.19151e-55	down
			newGene_510		Vegetative incompatibility protein 4	1e-68	120/270(44.44)	231	NOG13673	-3.43796	4.99762e-27	down
			gene617	BBA_00618	Hemolysin-III protein	4e-128	180/284(63.38)	374	COG1272	-3.3605	1.29247e-81	down
			gene5857	BBA_05858	alpha-1,2-Mannosidase (EC 3.2.1.-)	0	269/551(48.82)	542	NOG28167	-3.33747	1.38496e-17	down
			gene2055	BBA_02056	YT521-B-like splicing factor	2e-140	267/551(48.46)	430	NOG16359	-3.32696	9.63925e-59	down
			gene8488	BBA_08489	DJ-1/PfpI family protein	1e-102	150/227(66.08)	303	COG0693	-3.2876	2.09138e-41	down
			gene3471	BBA_03472	Ankyrin repeat protein	0	355/906(39.18)	587	COG0666	-3.22845	6.40583e-11	down
			gene2654	BBA_02655	Carbon-nitrogen hydrolase	1e-172	237/290(81.72)	536	COG0388	-3.12444	6.92415e-77	down
			gene6554	BBA_06555	2-nitropropane dioxygenase	0	252/351(71.79)	512	COG2070	-2.9982	5.5258e-36	down
			newGene_967		Uncharacterized protein	3e-68	100/225(44.44)	170	NOG00882	-2.8808	5.35464e-19	down
			gene2625	BBA_02626	Putative pyridoxamine phosphate oxidase	6e-108	145/240(60.42)	318	NOG44437	-2.75107	1.70978e-11	down
			gene6782	BBA_06783	HET domain-containing protein	0	299/575(52.00)	540	NOG25893	-2.6652	4.38881e-39	down
			gene7805	BBA_07806	Glutamate carboxypeptidase	3e-176	294/704(41.76)	530	NOG04698	-2.61617	3.69789e-56	down
			newGene_197		Ankyrin repeat-containing domain protein	9e-28	47/119(39.50)	94.4	COG0666	-2.57808	6.14864e-10	down
			gene5256	BBA_05257	SWIM zinc finger protein	8e-61	100/207(48.31)	203	NOG40535	-2.5758	1.13576e-40	down
			gene2652	BBA_02653	Carbon-nitrogen hydrolase	1e-51	112/293(38.23)	197	COG0388	-2.52175	2.53293e-06	down
			gene2616	BBA_02617	Ankyrin repeat protein	5e-16	100/411(24.33)	88.2	COG0666	-2.48894	1.13521e-33	down
			gene8467	BBA_08468	NACHT and WD40 domain protein	4e-11	123/471(26.11)	77.4	COG2319	-2.44377	2.77894e-49	down
			gene7807	BBA_07808	Efflux pump antibiotic resistance protein	1e-82	119/197(60.41)	267	NOG28443	-2.31562	2.26247e-48	down
			gene4209	BBA_04210	Ankyrin repeat protein	2e-43	171/610(28.03)	175	COG0666	-2.30925	6.31041e-06	down
			gene4259	BBA_04260	Phosphotransferase family protein	3e-108	155/243(63.79)	318	NOG138035	-2.22983	2.45133e-06	down
			gene9358	BBA_09359	Hemolysin-III channel protein Izh2, putative	2e-136	194/283(68.55)	395	COG1272	-2.16905	4.49038e-23	down
			gene1162	BBA_01163	Phosphomannomutase (EC 5.4.2.8)	4e-165	217/268(80.97)	464	COG0561	-2.16174	6.88736e-32	down
			gene620	BBA_00621	Ankyrin repeat domain-containing protein 52	0	470/1130(41.59)	795	COG0666	-2.12183	1.70287e-36	down
			gene3771	BBA_03772	NADPH oxidase regulator NoxR	0	351/533(65.85)	650	NOG26630	-2.1217	1.6002e-28	down
			gene8786	BBA_08787	ATP-binding cassette sub-family G member 5	0	442/592(74.66)	909	NOG16751	-2.07539	7.62002e-12	down
			gene2439	BBA_02440	Peptidase M61 domain protein	4e-123	222/615(36.10)	385	COG3975	-1.98594	1.41135e-37	down
			gene2653	BBA_02654	Carbon-nitrogen hydrolase	7e-126	187/295(63.39)	384	COG0388	-1.93525	3.3932e-25	down
			gene7943	BBA_07944	PAF acetylhydrolase	7e-93	152/386(39.38)	290	COG4188	-1.91754	2.3742e-28	down
			gene7730	BBA_07731	Ankyrin repeat domain protein	0	859/2164(39.70)	1375	COG0666	-1.85779	2.98362e-17	down
			gene1128	BBA_01129	Inversin protein alternative isoform	2e-36	83/235(35.32)	141	COG0666	-1.78203	1.70907e-20	down
			gene1086	BBA_01087	Amidohydrolase-like protein	0	277/377(73.47)	564	COG2159	-1.7637	6.60794e-19	down
			gene4400	BBA_04401	Sporulation-specific protein	0	326/459(71.02)	598	NOG05207	-1.76051	9.19206e-16	down
			gene5820	BBA_05821	Oxidoreductase family protein	0	263/362(72.65)	513	COG0673	-1.75389	7.76296e-17	down
			gene5998	BBA_05999	C2H2 transcription factor	7e-114	219/499(43.89)	353	NOG127540	-1.74875	1.64817e-15	down
			gene8202	BBA_08203	Bacterial transferase hexapeptide	4e-170	283/515(54.95)	506	COG0110	-1.69242	1.27119e-23	down
			gene5339	BBA_05340	Ankyrin repeat domain-containing protein 52	0	486/1064(45.68)	805	COG0666	-1.68569	1.98678e-26	down
			gene5786	BBA_05787	AN1-type zinc finger protein	7e-41	64/70(91.43)	134	COG3582	-1.67992	3.42284e-31	down
			gene248	BBA_00249	PA domain-containing protein	0	560/812(68.97)	1114	NOG04698	-1.67521	9.24803e-27	down
			gene3702	BBA_03703	Amidase-like protein	9e-139	260/636(40.88)	436	COG4221	-1.66144	3.05189e-27	down
			gene3158	BBA_03159	Aldo-keto reductase (AKR), putative	6e-154	208/310(67.10)	439	COG0656	-1.626	2.12153e-15	down
			gene3781	BBA_03782	Putative hydrolase	4e-116	177/304(58.22)	343	COG0596	-1.61383	0.000257904	down
			gene1592	BBA_01593	Quinone oxidoreductase	4e-115	163/193(84.46)	332	COG0655	-1.60545	9.48556e-15	down
			gene3783	BBA_03784	Alpha/beta hydrolase fold protein	1e-143	189/302(62.58)	413	COG0596	-1.5643	4.34405e-11	down
			gene3032	BBA_03033	Dynamin family protein	0	517/670(77.16)	1085	COG0699	-1.56389	3.45812e-14	down
			gene6071	BBA_06072	ZZ type zinc finger domain-containing protein	0	474/880(53.86)	857	NOG20793	-1.55487	1.12074e-24	down
			gene6613	BBA_06614	Ser/Thr protein phosphatase superfamily	2e-121	159/268(59.33)	353	NOG31207	-1.53164	1.65822e-07	down
			gene6032	BBA_06033	LamB/YcsF family protein	4e-133	183/251(72.91)	383	COG1540	-1.51198	3.34461e-08	down
			gene9518	BBA_09519	Phosphotransferase enzyme family protein	3e-79	119/289(41.18)	250	NOG34325	-1.50118	0.00449973	down
			gene6934	BBA_06935	Phosphotransferase family protein	2e-48	105/263(39.92)	174	NOG137862	-1.4968	0.000549459	down
			gene3790	BBA_03791	O-methyltransferase family protein	3e-99	144/245(58.78)	295	COG4122	-1.49178	9.89343e-17	down
			gene7044	BBA_07045	Sterol esterase	0	344/553(62.21)	690	NOG10127	-1.48708	4.87721e-11	down
			gene8715	BBA_08716	Ankyrin repeat-containing protein	1e-116	269/653(41.19)	402	COG0666	-1.46535	1.15481e-15	down
			gene7475	BBA_07476	Ankyrin repeat protein	0	312/640(48.75)	592	COG0666	-1.46059	5.14405e-14	down
			gene10233	BBA_10234	Tetratricopeptide repeat domain protein	3e-12	58/210(27.62)	77	NOG03502	-1.41904	1.01886e-14	down
			gene9785	BBA_09786	Nitrilotriacetate monooxygenase component B	3e-141	193/284(67.96)	410	COG1853	-1.3984	8.9639e-05	down
			gene9867	BBA_09868	Phosphotransferase enzyme family protein	3e-48	109/389(28.02)	177	NOG132960	-1.39598	0.000313621	down
			gene6556	BBA_06557	FAD binding domain protein	0	347/514(67.51)	663	NOG125473	-1.39237	4.10533e-08	down
			gene6481	BBA_06482	Alpha/beta hydrolase superfamily protein	3e-99	154/261(59.00)	297	NOG217725	-1.39156	0.000105546	down
			gene3448	BBA_03449	C6 zinc finger domain-containing protein	3e-28	138/517(26.69)	125	NOG25537	-1.36811	5.49986e-08	down
			gene2118	BBA_02119	X-Pro dipeptidyl-peptidase (S15 family) protein	0	260/310(83.87)	518	COG1073	-1.34449	7.29202e-06	down
			gene772	BBA_00773	Rhomboid family protein	0	350/511(68.49)	656	COG0705	-1.28091	1.94805e-09	down
			gene470	BBA_00471	Catechol O-methyltransferase	3e-102	161/269(59.85)	305	COG4122	-1.26457	1.2691e-10	down
			gene5138	BBA_05139	2-nitropropane dioxygenase	0	315/377(83.55)	548	COG2070	-1.25722	7.20138e-14	down
			gene8492	BBA_08493	Acyl-CoA N-acyltransferase	5e-80	114/245(46.53)	247	NOG43129	-1.21544	9.08615e-09	down
			gene3830	BBA_03831	Arsenic resistance protein ArsH, putative	3e-139	196/255(76.86)	402	COG0431	-1.21167	0.000853118	down
			gene3840	BBA_03841	NADP-dependent glycerol dehydrogenase	1e-174	237/330(71.82)	494	COG0656	-1.20381	1.51367e-15	down
			gene1242	BBA_01243	D-galacturonic acid reductase	0	238/309(77.02)	512	COG0656	-1.2002	3.88882e-09	down
			gene5142	BBA_05143	ABC transporter	0	520/737(70.56)	985	COG0488	-1.20002	1.33273e-08	down
			gene1202	BBA_01203	Putative C2H2 zinc finger protein	4e-127	272/384(70.83)	376	COG5048	-1.19735	1.11543e-13	down
			gene8438	BBA_08439	Zinc-binding dehydrogenase	1e-169	223/348(64.08)	482	COG2130	-1.18643	9.36405e-05	down
			gene3437	BBA_03438	Acyl-CoA N-acyltransferase	1e-11	57/204(27.94)	73.2	NOG164642	-1.17871	2.66827e-14	down
			gene7477	BBA_07478	Pfs domain protein	5e-34	100/283(35.34)	141	COG0666	-1.15523	0.00044597	down
			gene1085	BBA_01086	Thymine dioxygenase	9e-136	205/345(59.42)	396	COG3491	-1.14928	5.16528e-09	down
			gene4229	BBA_04230	Oxidoreductase family protein	0	338/497(68.01)	704	COG0673	-1.12789	1.55482e-05	down
			gene2113	BBA_02114	Mitochondrial phosphate carrier protein	0	302/368(82.07)	609	NOG02156	-1.11408	2.81227e-09	down
			gene6287	BBA_06288	Macro domain-containing protein	4e-79	125/215(58.14)	243	COG2110	-1.10819	6.19404e-07	down
			gene2520	BBA_02521	Hydrolase, alpha/beta fold family	0	288/422(68.25)	657	COG0429	-1.10804	3.63625e-08	down
			gene7769	BBA_07770	Uncharacterized protein	7e-11	38/89(42.70)	67.8	COG0699	-1.07972	0.00125045	down
			gene2792	BBA_02793	Ankyrin repeat domain-containing protein 28	9e-79	178/511(34.83)	296	COG0666	-1.07738	8.99772e-10	down
			gene1664	BBA_01665	Acyl-CoA N-acyltransferase	3e-50	83/178(46.63)	166	NOG29681	-1.03899	7.55645e-07	down
			gene7093	BBA_07094	Mitochondrial phosphate carrier protein	0	264/315(83.81)	519	NOG02156	-1.02501	0.000199147	down
			gene8111	BBA_08112	Triose-phosphate transporter	0	264/360(73.33)	533	NOG15647	-1.02234	8.14379e-13	down
			gene6552	BBA_06553	Protein phosphatase methylesterase 1 (PME-1) (EC 3.1.1.-)	0	298/403(73.95)	523	COG0596	-1.01341	1.53183e-10	down
			gene7229	BBA_07230	Zinc finger protein	0	417/637(65.46)	734	NOG01283	-1.0015	4.79945e-10	down
			gene8945	BBA_08946	Mitochondrial GTPase (YlqF), putative	2e-163	214/332(64.46)	466	COG1161	1.00033	1.81684e-09	up
			gene499	BBA_00500	Calcineurin-like phosphoesterase	3e-76	131/292(44.86)	246	COG1409	1.03397	6.26196e-09	up
			gene3820	BBA_03821	N,N-dimethylglycine oxidase	0	578/825(70.06)	1201	NOG02279	1.04116	0.00199471	up
			gene2404	BBA_02405	RNA recognition domain-containing protein	2e-131	280/537(52.14)	412	NOG09393	1.04858	0.000449326	up
			gene8628	BBA_08629	Acetyltransferase gnat family protein	2e-35	81/156(51.92)	129	NOG59767	1.06378	0.000619098	up
			gene5269	BBA_05270	Lipase class 2	6e-94	142/267(53.18)	286	COG1075	1.07376	1.02842e-11	up
			gene4754	BBA_04755	HD domain-containing protein	7e-84	135/200(67.50)	254	COG1418	1.0742	0.00156114	up
			gene3400	BBA_03401	#N/A	4e-141	194/274(70.80)	404	COG0220	1.08436	2.529e-14	up
			gene4867	BBA_04868	FAD carrier protein FLX1	1e-119	232/317(73.19)	355	NOG01277	1.08603	8.10147e-08	up
			gene7092	BBA_07093	RING finger protein	1e-80	196/684(28.65)	282	NOG62065	1.10091	0.000801354	up
			gene8851	BBA_08852	WD repeat-containing protein	5e-152	230/463(49.68)	444	COG2319	1.119	2.54716e-11	up
			gene970	BBA_00971	Stress response element binding protein	8e-164	296/536(55.22)	480	NOG204244	1.13921	1.52501e-14	up
			gene9599	BBA_09600	FluG domain-containing protein	8e-102	174/374(46.52)	338	NOG134475	1.15452	3.25696e-08	up
			gene3319	BBA_03320	Uncharacterized protein	9e-07	24/48(50.00)	55.1	NOG127736	1.18047	0.000993531	up
			gene2046	BBA_02047	MYND finger protein	5e-168	276/538(51.30)	493	NOG82509	1.19007	4.0021e-08	up
			gene212	BBA_00213	Nitrilotriacetate monooxygenase component B	3e-144	198/271(73.06)	416	COG1853	1.23349	3.00513e-11	up
			newGene_25		Glucokinase regulator family protein, putative	2e-75	141/282(50.00)	250	COG2103	1.29225	0.000703773	up
			gene5543	BBA_05544	WD repeat domain-containing protein	0	303/366(82.79)	627	NOG04484	1.29325	5.97826e-19	up
			gene9118	BBA_09119	Phosphoesterase-like protein	9e-180	242/369(65.58)	513	NOG23411	1.32896	1.61278e-20	up
			gene4035	BBA_04036	NmrA-like family protein	5e-92	151/303(49.83)	281	NOG72903	1.33504	3.66997e-08	up
			gene8640	BBA_08641	GNAT family acetyltransferase	2e-26	71/157(45.22)	107	NOG65997	1.33932	1.39325e-05	up
			gene4959	BBA_04960	Methyltransferase type 11	6e-84	140/295(47.46)	260	NOG140677	1.35478	1.61544e-07	up
			gene5814	BBA_05815	O-methyltransferase-like protein	3e-75	138/231(59.74)	234	COG4122	1.38554	1.04927e-16	up
			gene2856	BBA_02857	Phenazine biosynthesis protein phzF	1e-101	179/316(56.65)	307	COG0384	1.40997	1.61142e-18	up
			gene6761	BBA_06762	Ctr copper transporter	1e-70	113/168(67.26)	219	NOG68230	1.4259	1.18702e-20	up
			gene8376	BBA_08377	Acyl-coenzyme A thioesterase 13	7e-59	87/148(58.78)	188	NOG120578	1.43134	2.40134e-08	up
			gene5254	BBA_05255	Ankyrin repeat protein	3e-57	132/349(37.82)	204	NOG96684	1.43864	0.000461122	up
			gene9988	BBA_09989	NAD-dependent epimerase/dehydratase	6e-81	135/283(47.70)	254	NOG18354	1.45287	5.73734e-08	up
			gene1801	BBA_01802	N-acetyltransferase	1e-18	67/168(39.88)	85.5	NOG82741	1.47022	0.00113339	up
			gene2392	BBA_02393	WD domain-containing protein	8e-111	157/247(63.56)	333	NOG00882	1.48491	1.85538e-05	up
			newGene_233		Kinesin light chain 1	3e-40	75/125(60.00)	157	NOG213691	1.48498	9.6665e-06	up
			gene1284	BBA_01285	Acyl-CoA N-acyltransferase	7e-89	139/262(53.05)	271	NOG148223	1.49249	3.2959e-24	up
			gene4524	BBA_04525	PH domain-containing protein	1e-119	216/386(55.96)	359	NOG20412	1.49736	1.54353e-19	up
			gene4349	BBA_04350	NUDIX domain-containing protein	5e-140	190/276(68.84)	401	NOG27030	1.50015	4.50783e-21	up
			gene10175	BBA_10176	Amidohydrolase family protein	0	279/541(51.57)	528	COG1574	1.51286	6.87747e-09	up
			gene5116	BBA_05117	SET domain-containing protein	0	302/489(61.76)	601	NOG02294	1.52986	0.00369789	up
			gene5229	BBA_05230	Ankyrin repeat protein	2e-41	104/252(41.27)	161	COG0666	1.55565	8.15291e-10	up
			gene4504	BBA_04505	Oxidoreductase family protein	3e-111	182/369(49.32)	336	COG0673	1.58413	4.1271e-30	up
			gene3151	BBA_03152	NADPH-dependent FMN reductase family protein	9e-51	93/215(43.26)	170	COG0431	1.60027	4.55513e-11	up
			gene423	BBA_00424	Tyrosyl-DNA phosphodiesterase	5e-147	225/364(61.81)	433	NOG03894	1.61214	2.00679e-27	up
			gene8924	BBA_08925	O-methyltransferase, family 3	7e-33	59/99(59.60)	126	COG4122	1.64794	1.69367e-10	up
			gene7279	BBA_07280	Oxidoreductase 2-nitropropane dioxygenase family, putative	1e-144	229/362(63.26)	420	NOG91306	1.66011	1.77886e-09	up
			gene9829	BBA_09830	Patatin-like serine hydrolase, putative	3e-35	88/256(34.38)	141	NOG188243	1.68087	1.49524e-11	up
			gene1031	BBA_01032	NmrA-like family protein	2e-145	214/325(65.85)	419	NOG29404	1.68978	3.30752e-08	up
			gene1823	BBA_01824	Siderophore esterase IroE	4e-120	170/290(58.62)	354	COG2819	1.71151	1.67022e-10	up
			gene65	BBA_00066	Phosphotransferase enzyme family domain protein	1e-159	211/378(55.82)	460	COG3173	1.80514	3.52581e-05	up
			gene9084	BBA_09085	Amidohydrolase-like protein	0	358/517(69.25)	744	COG1574	1.82595	6.13996e-33	up
			gene2002	BBA_02003	RNase H domain containing protein	2e-76	163/467(34.90)	256	NOG128916	1.8263	0.000452316	up
			gene8983	BBA_08984	Ankyrin repeat-containing protein	0	484/912(53.07)	920	COG0666	1.88551	2.08337e-25	up
			gene4264	BBA_04265	Ankyrin repeat protein	3e-77	122/275(44.36)	244	NOG139678	1.90789	1.07567e-16	up
			gene2787	BBA_02788	WD domain-containing protein	0	284/397(71.54)	584	COG2319	1.95422	4.18087e-30	up
			gene9112	BBA_09113	Epoxide hydrolase	5e-103	147/317(46.37)	311	COG0596	1.99458	2.09976e-17	up
			gene1215	BBA_01216	Alpha/beta superfamily hydrolase	2e-178	249/352(70.74)	505	COG1073	2.01888	2.33412e-05	up
			gene10062	BBA_10063	Flavin containing polyamine oxidase, putative	0	355/519(68.40)	742	NOG14834	2.18239	2.06751e-09	up
			gene9005	BBA_09006	TBC domain-containing protein	0	452/884(51.13)	649	NOG04167	2.23546	4.50729e-53	up
			gene5767	BBA_05768	Cysteine synthase	0	327/530(61.70)	659	NOG119580	2.23798	2.59081e-16	up
			gene2407	BBA_02408	Ankyrin repeat protein	7e-76	216/771(28.02)	270	NOG128096	2.24962	5.03524e-24	up
			gene6588	BBA_06589	5'/3'-nucleotidase SurE	3e-135	194/294(65.99)	391	NOG26882	2.32155	3.86633e-52	up
			gene4603	BBA_04604	Zinc finger protein 501	3e-151	250/441(56.69)	441	COG5048	2.4022	4.57282e-54	up
			gene66	BBA_00067	2-nitropropane dioxygenase	7e-75	123/190(64.74)	239	COG2070	2.42316	5.05049e-23	up
			gene3011	BBA_03012	NAD-binding Rossmann fold oxidoreductase family protein	0	269/357(75.35)	532	COG0673	2.43851	0.000260932	up
			gene3584	BBA_03585	UDP-glucoronosyl and UDP-glucosyl transferase family protein	8e-96	194/515(37.67)	306	NOG187514	2.48178	1.52811e-13	up
			gene9989	BBA_09990	Dipeptidyl aminopeptidase/acylaminoacyl peptidase	0	277/400(69.25)	585	COG0596	2.54215	1.5399e-18	up
			newGene_1808		GNAT family acetyltransferase, putative	2e-96	99/136(72.79)	213	NOG17644	2.8279	7.84236e-21	up
			gene5130	BBA_05131	Ankyrin 2,3/unc44	1e-70	224/790(28.35)	264	COG0666	3.03652	7.67394e-08	up
			gene727	BBA_00728	Zinc-binding dehydrogenase	2e-166	236/349(67.62)	474	COG2130	3.34006	1.07242e-41	up
			newGene_2100		UDP-N-acetylmuramate--L-alanine ligase	1e-08	47/155(30.32)	67.8	NOG36553	3.47218	2.20449e-17	up
			gene5271	BBA_05272	ABC transporter	0	314/625(50.24)	632	NOG16751	4.25646	1.30771e-26	up
			gene7288	BBA_07289	Alpha/beta hydrolase, putative	8e-158	222/407(54.55)	460	COG0596	4.33887	1.75542e-34	up
			gene7680	BBA_07681	Methyltransferase domain-containing protein	1e-44	104/263(39.54)	157	NOG67114	5.34441	2.91641e-119	up
			newGene_819		RNA recognition domain-containing protein	3e-34	89/187(47.59)	144	NOG04483	6.39168	6.90133e-34	up
			gene9856	BBA_09857	Alpha/beta hydrolase	6e-144	228/345(66.09)	419	COG0596	9.16101	2.70823e-139	up
Poorly Characterized	S	Function unknown
			gene7689	BBA_07690	Uncharacterized protein	2e-08	40/113(35.40)	59.7	NOG117357	-12.0584	3.75724e-217	down
			gene4558	BBA_04559	Uncharacterized protein	1e-12	70/213(32.86)	71.2	NOG111344	-11.4927	1.06522e-279	down
			gene4659	BBA_04660	Uncharacterized protein	7e-46	78/126(61.90)	156	NOG208983	-11.4087	0	down
			newGene_2159		Uncharacterized protein	1e-21	51/106(48.11)	92	NOG154731	-11.0276	1.03494e-60	down
			gene8665	BBA_08666	Bacteriodes thetaiotaomicron symbiotic chitinase	8e-16	35/59(59.32)	74.7	NOG199583	-10.3359	8.897e-121	down
			gene7459	BBA_07460	Uncharacterized protein	3e-30	85/291(29.21)	122	NOG122341	-10.1689	3.26147e-106	down
			gene2121	BBA_02122	Uncharacterized protein	3e-09	46/130(35.38)	60.8	NOG142947	-9.68318	2.09436e-281	down
			gene6300	BBA_06301	Uncharacterized protein	0	374/851(43.95)	674	NOG125848	-9.62828	8.66764e-41	down
			gene3825	BBA_03826	Sporulation associated protein	0	350/619(56.54)	641	COG3673	-9.4469	0	down
			gene7463	BBA_07464	Uncharacterized protein	7e-68	126/357(35.29)	226	NOG36450	-9.2202	1.15879e-236	down
			gene7373	BBA_07374	Uncharacterized protein	6e-07	43/179(24.02)	56.2	NOG117477	-9.14445	1.24376e-20	down
			gene9362	BBA_09363	Uncharacterized protein	5e-06	26/60(43.33)	47.4	NOG168705	-8.87281	2.58104e-224	down
			gene7559	BBA_07560	Uncharacterized protein	4e-46	81/150(54.00)	155	NOG93110	-8.83641	1.01662e-135	down
			gene4742	BBA_04743	Fusicoccadiene synthase	7e-71	134/343(39.07)	233	NOG155507	-8.75061	2.36981e-64	down
			gene9338	BBA_09339	CFEM domain-containing protein	9e-18	41/67(61.19)	84	NOG171737	-8.65986	3.03258e-94	down
			gene7775	BBA_07776	Uncharacterized protein	3e-17	51/132(38.64)	85.5	NOG128585	-8.64	4.7105e-23	down
			gene3824	BBA_03825	Cytochrome P450 CYP6001C8	0	711/1087(65.41)	1484	NOG28672	-8.523	4.11266e-286	down
			gene4207	BBA_04208	Uncharacterized protein	9e-11	23/37(62.16)	58.9	NOG177877	-8.41737	1.09301e-19	down
			gene2383	BBA_02384	Cytochrome P450 CYP542B3	0	317/557(56.91)	608	NOG128409	-8.37985	2.22708e-295	down
			gene2032	BBA_02033	Feruloyl esterase A	2e-53	99/255(38.82)	182	NOG87084	-8.05067	7.89801e-138	down
			gene6473	BBA_06474	Cucumopine synthase	4e-130	185/322(57.45)	382	NOG76786	-7.80495	1.0879e-70	down
			newGene_1834		Uncharacterized protein	1e-29	62/118(52.54)	117	NOG93110	-7.74806	2.02055e-187	down
			gene5764	BBA_05765	HET domain protein	0	351/903(38.87)	664	NOG140869	-7.64871	3.2325e-84	down
			gene9572	BBA_09573	Cytochrome P450 CYP542B3	0	314/556(56.47)	620	NOG128409	-7.61031	2.67624e-193	down
			gene36	BBA_00037	Gp24-like protein	4e-66	108/234(46.15)	211	NOG145610	-7.30522	2.8898e-247	down
			gene6634	BBA_06635	Uncharacterized protein	7e-116	175/214(81.78)	338	NOG178475	-7.21823	1.46643e-35	down
			gene2155	BBA_02156	Sporulation associated protein	6e-102	191/394(48.48)	330	COG3673	-7.06561	7.65844e-217	down
			gene8219	BBA_08220	Trichothecene 3-O-acetyltransferase	1e-142	218/493(44.22)	425	NOG133277	-6.51139	5.78925e-119	down
			gene7635	BBA_07636	C6 transcription factor	3e-46	109/336(32.44)	176	NOG128688	-6.45234	2.0161e-27	down
			gene7639	BBA_07640	Tyrosinase-like protein	8e-143	199/287(69.34)	416	NOG06871	-6.22379	2.13501e-42	down
			gene5881	BBA_05882	Uncharacterized protein	3e-24	94/321(29.28)	109	NOG58103	-6.10843	7.86567e-41	down
			gene10009	BBA_10010	Cytochrome P450 CYP542B2	9e-46	71/117(60.68)	162	NOG128409	-6.02787	2.05895e-206	down
			newGene_21		Uncharacterized protein	7e-50	80/198(40.40)	176	NOG147307	-5.98007	4.84728e-12	down
			gene9768	BBA_09769	Fatty acid hydroxylase superfamily protein	5e-120	195/349(55.87)	357	NOG41423	-5.82507	2.45334e-119	down
			gene5807	BBA_05808	Cell wall protein	1e-18	49/147(33.33)	89.4	NOG146241	-5.80401	2.06482e-53	down
			gene3215	BBA_03216	Helix-turn-helix domain-containing protein	2e-42	84/166(50.60)	145	COG3812	-5.78455	3.49046e-21	down
			gene708	BBA_00709	FAD binding domain-containing protein	4e-147	246/562(43.77)	446	NOG08913	-5.71032	9.93598e-13	down
			gene2154	BBA_02155	Cytochrome P450 CYP6003A1	0	711/1123(63.31)	1454	NOG221929	-5.68106	9.14159e-100	down
			gene9070	BBA_09071	Uncharacterized protein	6e-138	191/248(77.02)	411	NOG132806	-5.60791	2.65719e-87	down
			gene95	BBA_00096	Uncharacterized protein	2e-80	190/504(37.70)	268	NOG139124	-5.57997	9.41386e-60	down
			gene9448	BBA_09449	Uncharacterized protein	1e-48	77/138(55.80)	162	NOG136171	-5.56715	1.57571e-26	down
			gene3445	BBA_03446	MFS transporter	1e-76	125/295(42.37)	249	NOG154590	-5.56179	7.63298e-26	down
			gene2655	BBA_02656	LPXTG-domain-containing protein	3e-47	175/588(29.76)	181	NOG124007	-5.38478	2.73326e-211	down
			gene9765	BBA_09766	Uncharacterized protein	6e-13	49/110(44.55)	69.3	NOG140485	-5.37197	3.28733e-24	down
			gene9289	BBA_09290	CFEM domain-containing protein	1e-135	232/440(52.73)	420	NOG130507	-5.34566	2.59605e-53	down
			gene8896	BBA_08897	Longiborneol synthase	6e-113	166/323(51.39)	337	NOG130519	-5.2737	1.05076e-14	down
			gene9447	BBA_09448	Uncharacterized protein	7e-77	155/456(33.99)	258	NOG33498	-5.13787	5.51022e-13	down
			gene2117	BBA_02118	Phosphatidylcholine-hydrolyzing phospholipase C	1e-88	173/382(45.29)	291	NOG31937	-5.12705	3.11807e-35	down
			gene2650	BBA_02651	LPXTG-domain-containing protein	3e-47	91/209(43.54)	178	NOG127006	-5.11693	9.64405e-123	down
			gene8839	BBA_08840	DUF218 domain-containing protein	7e-102	143/218(65.60)	300	COG1434	-5.04732	6.99183e-134	down
			gene634	BBA_00635	Secretory lipase family protein	2e-153	235/444(52.93)	449	NOG14892	-5.005	5.82919e-41	down
			gene7226	BBA_07227	Malate dehydrogenase	7e-98	148/256(57.81)	293	NOG118377	-4.81	6.89214e-55	down
			gene6578	BBA_06579	Uncharacterized protein	3e-84	125/235(53.19)	256	NOG137008	-4.72711	2.15415e-34	down
			gene5087	BBA_05088	Cutinase-like protein	2e-77	115/202(56.93)	239	NOG109785	-4.67333	3.4398e-23	down
			gene4196	BBA_04197	Uncharacterized protein	1e-27	73/208(35.10)	110	NOG155453	-4.66246	2.10467e-23	down
			gene1340	BBA_01341	Uncharacterized protein	5e-58	133/301(44.19)	196	NOG202661	-4.59488	2.74545e-97	down
			gene4657	BBA_04658	Methyltransferase-like protein	1e-162	223/333(66.97)	469	NOG13542	-4.58587	4.33884e-155	down
			gene2338	BBA_02339	Taurine catabolism dioxygenase TauD	2e-114	178/268(66.42)	340	NOG113031	-4.56694	1.52735e-138	down
			gene6349	BBA_06350	C6 transcription factor	3e-171	295/737(40.03)	516	NOG124263	-4.50586	2.42469e-20	down
			gene1354	BBA_01355	Uncharacterized protein	3e-88	144/274(52.55)	282	NOG135267	-4.40939	1.0264e-41	down
			gene8326	BBA_08327	CFEM domain-containing protein	1e-138	237/440(53.86)	426	NOG130507	-4.39376	3.03767e-61	down
			gene933	BBA_00934	Sterigmatocystin 8-O-methyltransferase	4e-80	146/370(39.46)	258	NOG125520	-4.39163	1.40987e-53	down
			gene7812	BBA_07813	Uncharacterized protein	9e-110	168/427(39.34)	338	NOG65188	-4.39159	6.90153e-119	down
			gene524	BBA_00525	GPI anchored cell wall protein	4e-133	186/309(60.19)	388	NOG124746	-4.37936	1.87767e-25	down
			gene9294	BBA_09295	Glutathione-dependent formaldehyde-activating enzyme	2e-98	136/277(49.10)	296	NOG57698	-4.32019	9.00311e-38	down
			gene4823	BBA_04824	ABC transporter with duplicated ATPase domains	0	338/739(45.74)	603	NOG26782	-4.31939	1.07161e-19	down
			gene6561	BBA_06562	Uncharacterized protein	0	467/770(60.65)	917	NOG128380	-4.22651	1.12001e-31	down
			gene1148	BBA_01149	Alpha-1,3-mannosyltransferase CMT1	4e-164	224/353(63.46)	473	NOG08631	-4.20479	1.43727e-60	down
			gene614	BBA_00615	Uncharacterized protein	4e-86	144/365(39.45)	273	NOG139972	-4.1949	1.41006e-13	down
			gene806	BBA_00807	Glucose repressible protein Grg1	4e-27	51/69(73.91)	99.8	NOG152419	-4.18365	7.14184e-25	down
			gene8248	BBA_08249	2OG-Fe(II) oxygenase superfamily protein	0	305/361(84.49)	654	NOG27374	-4.07119	1.8359e-64	down
			gene2925	BBA_02926	Cupin domain protein	2e-62	87/133(65.41)	194	COG1917	-4.06572	9.63966e-25	down
			gene6577	BBA_06578	Heterokaryon incompatibility protein	7e-75	145/327(44.34)	249	NOG144945	-3.92286	1.28399e-30	down
			gene5847	BBA_05848	Covalently-linked cell wall protein	3e-75	123/235(52.34)	246	NOG67036	-3.92092	2.94401e-60	down
			gene4270	BBA_04271	Pheromone receptor	4e-130	198/351(56.41)	390	NOG89181	-3.90397	2.29452e-31	down
			gene3107	BBA_03108	Uncharacterized protein	5e-86	132/158(83.54)	256	NOG53866	-3.85158	1.62289e-53	down
			gene4061	BBA_04062	FAD binding domain-containing protein	9e-169	245/485(50.52)	493	NOG29400	-3.83817	3.99926e-74	down
			gene8684	BBA_08685	FkbM family methyltransferase	1e-64	100/236(42.37)	208	NOG71881	-3.79326	2.05708e-30	down
			newGene_2167		Ferric/cupric reductase transmembrane component 2	3e-48	107/254(42.13)	185	NOG135153	-3.77486	4.4403e-59	down
			gene7849	BBA_07850	Uncharacterized protein	4e-89	133/186(71.51)	267	NOG54400	-3.76661	7.72686e-86	down
			gene6156	BBA_06157	Uncharacterized protein	3e-73	107/187(57.22)	228	NOG58345	-3.74718	9.47693e-17	down
			gene2360	BBA_02361	FMN-binding split barrel-related protein	8e-109	159/279(56.99)	323	NOG49127	-3.70325	1.05428e-83	down
			gene9045	BBA_09046	Cytochrome P450 CYP542B1	6e-74	122/196(62.24)	238	NOG128409	-3.6913	9.64693e-92	down
			gene10038	BBA_10039	Uncharacterized protein	5e-139	198/281(70.46)	399	NOG137810	-3.68055	9.1058e-50	down
			gene8605	BBA_08606	F-box protein	3e-45	145/466(31.12)	171	NOG140028	-3.64715	4.02427e-44	down
			gene6594	BBA_06595	Uncharacterized protein	0	370/701(52.78)	716	COG4289	-3.64154	8.21236e-17	down
			gene4978	BBA_04979	Uncharacterized protein	5e-30	55/103(53.40)	110	NOG121180	-3.63844	8.80304e-14	down
			gene4479	BBA_04480	Oligopeptide transporter	0	573/758(75.59)	1203	NOG12224	-3.60654	8.04933e-36	down
			gene383	BBA_00384	Uncharacterized protein	1e-96	161/345(46.67)	296	NOG47615	-3.56217	8.4345e-81	down
			gene2339	BBA_02340	Uncharacterized protein	9e-158	233/474(49.16)	462	NOG52911	-3.53791	2.14538e-26	down
			gene9864	BBA_09865	Tat pathway signal sequence	0	379/982(38.59)	580	NOG20019	-3.52925	1.78795e-16	down
			gene3218	BBA_03219	Uncharacterized protein	8e-15	33/49(67.35)	70.1	NOG109413	-3.52448	5.86775e-28	down
			gene9980	BBA_09981	C2H2 type zinc finger domain-containing protein	3e-81	183/357(51.26)	263	NOG39381	-3.50139	3.27903e-55	down
			gene1326	BBA_01327	Uncharacterized protein	2e-12	36/102(35.29)	79.3	NOG154151	-3.50117	2.14305e-31	down
			gene7053	BBA_07054	C6 zinc finger domain-containing protein	0	363/589(61.63)	751	NOG12956	-3.48754	4.98335e-65	down
			gene3277	BBA_03278	NAD dependent epimerase/dehydratase	5e-51	95/216(43.98)	174	NOG42379	-3.48043	7.09743e-17	down
			gene7867	BBA_07868	Uncharacterized protein	4e-30	80/206(38.83)	116	NOG146392	-3.47266	1.03005e-16	down
			gene6438	BBA_06439	CipC protein	3e-38	72/122(59.02)	131	NOG89229	-3.42751	2.2468e-63	down
			newGene_1735		Uncharacterized protein	6e-58	133/367(36.24)	177	NOG130624	-3.37621	6.2266e-22	down
			gene4658	BBA_04659	Monooxygenase-like protein	0	256/357(71.71)	551	NOG189096	-3.36492	3.82867e-95	down
			gene843	BBA_00844	Fungal specific transcription factor	0	420/951(44.16)	627	NOG12485	-3.35083	8.99666e-16	down
			gene398	BBA_00399	Guanine nucleotide exchange factor synembryn	3e-180	266/448(59.38)	519	NOG20506	-3.34265	4.45625e-81	down
			gene7472	BBA_07473	Uncharacterized protein	3e-124	176/341(51.61)	367	NOG14990	-3.34104	4.27182e-22	down
			gene8030	BBA_08031	Uncharacterized protein	7e-54	124/365(33.97)	189	NOG147418	-3.32498	7.0263e-62	down
			gene6474	BBA_06475	Adenylate-forming enzyme AfeA	2e-138	233/579(40.24)	420	NOG122416	-3.30084	3.59982e-40	down
			gene5262	BBA_05263	GPR1/FUN34/yaaH family protein	1e-98	196/278(70.50)	296	COG1584	-3.27918	6.1988e-67	down
			gene298	BBA_00299	Uncharacterized protein	1e-138	188/308(61.04)	414	NOG135012	-3.25609	6.62151e-16	down
			gene7811	BBA_07812	Adenylate-forming enzyme AfeA	6e-117	196/544(36.03)	364	NOG122416	-3.24189	4.19152e-81	down
			gene5004	BBA_05005	Uncharacterized protein	9e-59	128/266(48.12)	195	NOG143229	-3.22857	3.17703e-09	down
			gene10057	BBA_10058	Uncharacterized protein	2e-19	43/78(55.13)	90.5	NOG149214	-3.20041	2.02e-54	down
			gene934	BBA_00935	Putative histidine acid phosphatase	4e-169	252/459(54.90)	491	NOG23976	-3.18074	7.90058e-61	down
			gene1825	BBA_01826	Capsular associated protein	0	336/598(56.19)	654	NOG27621	-3.17955	1.07644e-83	down
			gene7937	BBA_07938	Flavin-binding monooxygenase-like family protein	0	322/617(52.19)	657	NOG129058	-3.14478	7.74247e-86	down
			gene9195	BBA_09196	Uncharacterized protein	2e-53	81/142(57.04)	174	NOG68099	-3.13614	1.10552e-11	down
			gene7806	BBA_07807	Taurine catabolism dioxygenase TauD	1e-101	155/279(55.56)	308	NOG113031	-3.13597	3.53888e-71	down
			gene4038	BBA_04039	Uncharacterized protein	0	269/412(65.29)	553	COG3781	-3.06914	2.37954e-50	down
			gene8722	BBA_08723	Epl1 protein	4e-58	82/119(68.91)	183	NOG72034	-3.00554	1.31664e-09	down
			gene6332	BBA_06333	Phospholipase A2	2e-50	85/161(52.80)	167	NOG142303	-2.9977	3.23997e-07	down
			gene8528	BBA_08529	Uncharacterized protein	4e-08	41/108(37.96)	60.8	NOG160373	-2.97764	1.32666e-42	down
			gene807	BBA_00808	Emopamil binding protein	2e-113	166/233(71.24)	331	NOG22518	-2.97739	1.26799e-73	down
			gene9467	BBA_09468	WSC domain-containing protein	0	783/1109(70.60)	1565	NOG17422	-2.97051	1.45888e-55	down
			gene6417	BBA_06418	Uncharacterized protein	8e-71	125/199(62.81)	254	NOG133142	-2.93862	5.68307e-87	down
			gene1526	BBA_01527	Uncharacterized protein	4e-90	121/187(64.71)	274	NOG15575	-2.93469	1.30135e-09	down
			gene8758	BBA_08759	Perilipin MPL1-like protein	1e-73	115/188(61.17)	226	NOG69452	-2.90578	9.91846e-35	down
			gene9224	BBA_09225	Indoleamine 2,3-dioxygenase family protein	0	380/493(77.08)	795	NOG06125	-2.90517	6.27362e-45	down
			gene3898	BBA_03899	CHY zinc finger domain-containing protein	0	447/687(65.07)	853	NOG15123	-2.89831	3.69448e-29	down
			gene6621	BBA_06622	Uncharacterized protein	2e-53	83/133(62.41)	172	COG3602	-2.88787	1.45477e-58	down
			gene9139	BBA_09140	Uncharacterized protein	2e-55	100/245(40.82)	191	NOG141907	-2.86549	1.52509e-25	down
			gene9411	BBA_09412	Trascription factor	1e-172	292/704(41.48)	526	NOG68721	-2.85072	1.23943e-68	down
			gene519	BBA_00520	Heterokaryon incompatibility protein Het-C	0	449/612(73.37)	935	NOG16370	-2.83319	1.13673e-44	down
			gene84	BBA_00085	Orf2-like protein	3e-103	144/236(61.02)	305	NOG152718	-2.81475	2.59295e-08	down
			newGene_244		Pol-like protein	1e-17	44/57(77.19)	95.1	NOG128066	-2.81063	7.95311e-14	down
			gene1796	BBA_01797	Uncharacterized protein	6e-71	103/142(72.54)	221	NOG71697	-2.80899	3.01584e-21	down
			gene1339	BBA_01340	Uncharacterized protein	1e-68	149/291(51.20)	221	NOG168303	-2.80391	2.69862e-51	down
			gene3261	BBA_03262	MYB DNA-binding domain-containing protein	3e-75	163/266(61.28)	240	NOG44566	-2.80082	1.74042e-41	down
			gene7638	BBA_07639	Uncharacterized protein	4e-45	81/188(43.09)	159	NOG143957	-2.78392	8.65653e-10	down
			gene8079	BBA_08080	Uncharacterized protein	1e-06	50/155(32.26)	58.5	NOG169793	-2.72534	1.08673e-38	down
			gene1127	BBA_01128	Yippee family protein	2e-55	128/248(51.61)	185	NOG62569	-2.70628	1.13238e-24	down
			newGene_83		Ankyrin repeat-containing domain protein	1e-13	41/78(52.56)	75.5	NOG175930	-2.68902	3.31504e-62	down
			gene5737	BBA_05738	Uncharacterized protein	3e-60	113/330(34.24)	202	NOG130029	-2.68162	4.60515e-15	down
			gene8469	BBA_08470	C6 zinc finger domain protein	1e-128	239/562(42.53)	393	NOG186128	-2.65538	7.97502e-12	down
			gene8670	BBA_08671	Metalloreductase transmembrane component	5e-30	54/126(42.86)	119	NOG135153	-2.64262	2.41261e-44	down
			gene3447	BBA_03448	PLC-like phosphodiesterase	9e-62	118/277(42.60)	211	NOG08589	-2.62433	4.39783e-38	down
			gene9283	BBA_09284	IDC1 protein	0	1011/1657(61.01)	1632	NOG07469	-2.61842	1.67852e-45	down
			gene2275	BBA_02276	Tetratricopeptide repeat domain-containing protein	0	412/1072(38.43)	639	NOG127799	-2.61812	1.52363e-15	down
			gene8307	BBA_08308	OPT oligopeptide transporter	0	668/841(79.43)	1361	NOG08718	-2.61288	5.04117e-53	down
			gene7473	BBA_07474	Uncharacterized protein	1e-48	94/220(42.73)	181	NOG130624	-2.60553	3.15855e-22	down
			gene2459	BBA_02460	Endonuclease/exonuclease/phosphatase family	2e-45	100/290(34.48)	171	NOG36389	-2.5784	1.77892e-24	down
			newGene_48		Uncharacterized protein	5e-31	136/306(44.44)	132	NOG89007	-2.57052	4.89162e-50	down
			gene7592	BBA_07593	Stress responsive A/B Barrel domain-containing protein	2e-41	67/111(60.36)	138	NOG154831	-2.54961	1.23005e-20	down
			gene3446	BBA_03447	Extracellular protein	8e-87	125/237(52.74)	263	NOG53554	-2.51371	9.10704e-11	down
			gene2076	BBA_02077	Methyltransferase domain-containing protein	0	613/985(62.23)	1114	NOG27144	-2.50481	4.27249e-44	down
			gene2012	BBA_02013	Aggrecan core protein isoform 1	0	493/1245(39.60)	613	NOG128385	-2.49904	5.96581e-49	down
			gene3998	BBA_03999	Uncharacterized protein	4e-28	72/208(34.62)	122	NOG45739	-2.48578	7.84051e-16	down
			gene6120	BBA_06121	C2H2 finger domain-containing protein	2e-70	124/230(53.91)	244	NOG128943	-2.4849	7.93786e-12	down
			gene6051	BBA_06052	Cyclase protein	2e-148	202/316(63.92)	426	NOG15152	-2.47688	9.20739e-14	down
			gene2627	BBA_02628	Putative heterokaryon incompatibility protein	4e-32	104/305(34.10)	139	NOG135378	-2.46872	1.10629e-15	down
			gene3923	BBA_03924	Uncharacterized protein	7e-119	200/414(48.31)	366	NOG32590	-2.46119	1.81203e-09	down
			gene9757	BBA_09758	Serum paraoxonase/arylesterase family protein	2e-113	201/420(47.86)	346	NOG27610	-2.42362	6.70162e-25	down
			gene5528	BBA_05529	Extracellular protein	2e-87	134/220(60.91)	277	NOG44676	-2.39061	3.98318e-19	down
			gene7466	BBA_07467	Uncharacterized protein	5e-55	131/291(45.02)	188	NOG71537	-2.35504	4.51271e-57	down
			gene7847	BBA_07848	Cyanovirin-N protein	3e-37	63/105(60.00)	129	NOG157034	-2.34183	2.48141e-34	down
			gene7318	BBA_07319	Uncharacterized protein	9e-09	56/199(28.14)	65.1	NOG100493	-2.30639	1.59504e-48	down
			newGene_443		Pyridoxamine 5&apos;-phosphate oxidase	1e-52	91/156(58.33)	175	NOG73354	-2.26855	1.00082e-06	down
			gene4459	BBA_04460	NUDIX domain-containing protein	2e-54	95/174(54.60)	177	NOG189460	-2.26419	3.55606e-12	down
			gene306	BBA_00307	Uncharacterized protein	5e-154	245/427(57.38)	452	NOG08719	-2.23443	6.22585e-39	down
			gene4040	BBA_04041	Uncharacterized protein	1e-132	173/270(64.07)	388	NOG123693	-2.19905	4.42322e-41	down
			gene8976	BBA_08977	Dipeptidyl peptidase III	0	347/698(49.71)	665	NOG127694	-2.19699	1.78179e-09	down
			gene6627	BBA_06628	OPT oligopeptide transporter	0	522/706(73.94)	976	COG1297	-2.19342	4.78437e-43	down
			gene1404	BBA_01405	Uncharacterized protein	1e-30	63/122(51.64)	116	NOG100021	-2.18908	2.99012e-32	down
			gene8973	BBA_08974	Antifungal protein	9e-19	36/65(55.38)	80.1	NOG108709	-2.18829	2.93464e-13	down
			gene989	BBA_00990	HLH transcription factor (Hpa3), putative	0	479/978(48.98)	771	NOG123250	-2.17783	1.03719e-25	down
			gene4494	BBA_04495	DNA-binding protein	1e-69	118/215(54.88)	219	NOG136602	-2.17324	6.2787e-10	down
			gene9891	BBA_09892	Ferric-chelate reductase	3e-60	153/375(40.80)	211	NOG135153	-2.16797	1.74244e-27	down
			gene1147	BBA_01148	Uncharacterized protein	5e-32	60/106(56.60)	129	NOG84156	-2.15636	1.31206e-06	down
			gene9784	BBA_09785	3-hydroxybutyryl-CoA dehydratase	0	328/420(78.10)	686	NOG132806	-2.15534	3.01637e-30	down
			gene2416	BBA_02417	Secreted aspartic proteinase	0	281/462(60.82)	563	NOG132913	-2.15345	1.28001e-18	down
			gene8799	BBA_08800	Peptidase C14	0	601/1259(47.74)	1037	NOG194999	-2.1461	2.01544e-35	down
			gene3927	BBA_03928	Uncharacterized protein	0	415/653(63.55)	808	NOG123584	-2.14129	2.34888e-09	down
			gene6531	BBA_06532	DUF500 domain protein	2e-166	280/398(70.35)	486	COG2930	-2.13195	2.75098e-08	down
			gene6797	BBA_06798	Phosphoinositide phospholipase C (EC 3.1.4.11)	0	348/776(44.85)	560	NOG130663	-2.13013	2.65378e-25	down
			gene5211	BBA_05212	ATP synthase F0	4e-124	190/288(65.97)	362	NOG46462	-2.12786	2.32255e-30	down
			gene689	BBA_00690	Uncharacterized protein	8e-49	84/220(38.18)	180	NOG07484	-2.1259	4.1786e-09	down
			gene5390	BBA_05391	Modin protein	0	350/702(49.86)	634	NOG133161	-2.11862	3.02582e-40	down
			gene4745	BBA_04746	HypA protein	3e-117	198/463(42.76)	357	NOG21759	-2.11081	5.67528e-39	down
			gene4711	BBA_04712	BRCA1 C Terminus (BRCT) domain containing protein	1e-44	98/255(38.43)	159	NOG51303	-2.04763	1.12814e-43	down
			gene2450	BBA_02451	Oligopeptide transporter	0	533/744(71.64)	1059	NOG133059	-2.04375	1.62296e-38	down
			gene7957	BBA_07958	SWIM zinc finger protein	4e-115	195/474(41.14)	353	NOG147757	-2.0321	1.61088e-15	down
			gene6419	BBA_06420	Oligopeptide transporter	0	622/895(69.50)	1229	NOG08718	-2.0296	1.58977e-20	down
			gene8166	BBA_08167	DUF323 domain-containing protein	0	543/852(63.73)	1093	COG1262	-2.0107	1.00737e-36	down
			gene895	BBA_00896	Major facilitator superfamily transporter	0	330/475(69.47)	660	NOG18391	-2.00206	1.12397e-16	down
			gene4761	BBA_04762	Uncharacterized protein	3e-94	134/252(53.17)	287	NOG190640	-1.99383	1.065e-17	down
			gene3660	BBA_03661	Tat pathway signal sequence	3e-41	86/218(39.45)	150	NOG65198	-1.99271	2.00546e-30	down
			gene5122	BBA_05123	Putative Zn(II)2Cys6 transcription factor	7e-80	165/424(38.92)	270	NOG81282	-1.98225	6.52977e-15	down
			gene1337	BBA_01338	Glycosyl hydrolase family 76	2e-170	237/398(59.55)	503	NOG121687	-1.97337	4.00594e-32	down
			gene2431	BBA_02432	Triacylglycerol lipase	1e-75	116/190(61.05)	233	NOG139253	-1.95531	5.77194e-12	down
			gene1968	BBA_01969	Uncharacterized protein	2e-73	136/275(49.45)	232	NOG130368	-1.95509	2.16638e-27	down
			gene1928	BBA_01929	WD40 repeat protein	0	486/1023(47.51)	864	NOG127079	-1.93591	2.12112e-22	down
			gene3779	BBA_03780	F-box domain protein	9e-12	54/167(32.34)	75.9	NOG133582	-1.93533	7.58599e-06	down
			newGene_1473		Uncharacterized protein	1e-25	34/68(50.00)	72.8	NOG07729	-1.92673	0.000103199	down
			gene5131	BBA_05132	Uncharacterized protein	3e-47	79/151(52.32)	158	NOG145994	-1.92109	5.26164e-05	down
			gene2607	BBA_02608	Biotrophy-associated secreted protein 2	2e-20	48/82(58.54)	89	NOG110243	-1.92028	1.41689e-06	down
			gene4803	BBA_04804	Tripeptidyl peptidase SED3	4e-176	242/450(53.78)	512	NOG47931	-1.89313	8.27881e-10	down
			gene5346	BBA_05347	Ncp1-like protein	0	767/897(85.51)	1539	NOG14333	-1.8592	4.59427e-33	down
			gene5506	BBA_05507	Uncharacterized protein	3e-37	86/145(59.31)	131	NOG147448	-1.83316	1.09842e-05	down
			gene1929	BBA_01930	OPT peptide transporter Mtd1	0	558/757(73.71)	1162	NOG15684	-1.82224	3.58453e-10	down
			gene1351	BBA_01352	Uncharacterized protein	0	336/766(43.86)	563	NOG110251	-1.80445	1.15242e-33	down
			gene9886	BBA_09887	Endoribonuclease L-PSP	4e-67	96/126(76.19)	206	NOG52867	-1.80117	3.87711e-06	down
			gene2758	BBA_02759	Uncharacterized protein	1e-76	126/261(48.28)	243	NOG121844	-1.80033	5.14931e-17	down
			gene3940	BBA_03941	Uncharacterized protein	2e-147	235/454(51.76)	435	NOG13688	-1.79548	3.30565e-31	down
			gene3884	BBA_03885	Uncharacterized protein	1e-55	83/88(94.32)	176	NOG88891	-1.78827	1.49218e-12	down
			newGene_822		Putative oxidoreductase yisS	3e-142	203/371(54.72)	432	NOG123481	-1.78286	2.47206e-08	down
			gene1994	BBA_01995	Methyltransferase-like protein	1e-133	183/277(66.06)	386	NOG26448	-1.78227	4.13123e-10	down
			gene8601	BBA_08602	LysM domain-containing protein	1e-34	57/146(39.04)	131	NOG185784	-1.78226	5.14015e-10	down
			gene4391	BBA_04392	Lipase/thioesterase	3e-53	124/391(31.71)	190	NOG132508	-1.77472	1.68613e-15	down
			gene8829	BBA_08830	Uncharacterized protein	6e-12	40/82(48.78)	73.6	NOG151582	-1.76912	4.348e-31	down
			gene4456	BBA_04457	Uncharacterized protein	5e-06	35/90(38.89)	55.8	NOG155212	-1.75735	1.91038e-29	down
			gene6453	BBA_06454	Glycosyltransferase family 17	7e-169	219/328(66.77)	483	NOG46021	-1.7538	1.26551e-34	down
			gene5296	BBA_05297	Uncharacterized protein	2e-118	186/263(70.72)	346	COG1814	-1.73322	2.65049e-13	down
			gene7732	BBA_07733	Mating-type protein MAT1-1-1	3e-45	77/163(47.24)	164	NOG151369	-1.72341	9.46785e-09	down
			gene9339	BBA_09340	Uncharacterized protein	1e-99	162/316(51.27)	314	NOG66954	-1.70082	3.97936e-28	down
			gene5669	BBA_05670	GPI anchored protein, putative	3e-164	219/344(63.66)	475	NOG07605	-1.685	3.14963e-32	down
			gene1012	BBA_01013	Protein (Fungal and bacterial)	0	359/500(71.80)	724	COG3538	-1.6722	1.36946e-10	down
			gene7743	BBA_07744	FAD dependent oxidoreductase	1e-117	207/492(42.07)	360	NOG124278	-1.66201	2.81382e-11	down
			gene1389	BBA_01390	Uncharacterized protein	4e-47	194/468(41.45)	176	NOG123918	-1.65031	4.47072e-14	down
			gene9068	BBA_09069	Uncharacterized protein	2e-08	39/93(41.94)	65.5	NOG135151	-1.64107	6.11879e-24	down
			gene860	BBA_00861	C6 transcription factor	0	437/562(77.76)	868	NOG132051	-1.63544	2.54571e-25	down
			gene9469	BBA_09470	Uncharacterized protein	7e-106	153/263(58.17)	314	COG2343	-1.63346	3.29519e-29	down
			gene8419	BBA_08420	Abhydrolase domain-containing protein	2e-67	116/257(45.14)	216	NOG134555	-1.62758	6.59634e-12	down
			gene3436	BBA_03437	Meiotically up-regulated 65 protein	2e-118	226/466(48.50)	361	NOG41754	-1.62632	6.55297e-20	down
			gene4723	BBA_04724	Uncharacterized protein	1e-22	40/50(80.00)	90.5	NOG152705	-1.62344	0.000184643	down
			gene8247	BBA_08248	Dopa 4,5-dioxygenase	2e-77	108/168(64.29)	235	NOG74377	-1.61774	1.02297e-08	down
			gene6649	BBA_06650	Putative aspartic endopeptidase	6e-118	207/417(49.64)	361	NOG129664	-1.61147	8.33468e-28	down
			gene3674	BBA_03675	NAD dependent epimerase/dehydratase	3e-59	113/221(51.13)	196	NOG42379	-1.60521	4.05509e-09	down
			newGene_1765		Uncharacterized protein	9e-45	58/132(43.94)	97.8	NOG130624	-1.59712	2.11531e-05	down
			newGene_2026		Uncharacterized protein	2e-56	104/173(60.12)	191	NOG133313	-1.59648	2.79206e-09	down
			gene5636	BBA_05637	Uncharacterized protein	8e-112	247/481(51.35)	347	NOG104537	-1.57974	5.99338e-26	down
			gene1536	BBA_01537	Uncharacterized protein	1e-12	34/71(47.89)	66.2	NOG151128	-1.56834	0.000589116	down
			newGene_324		Uncharacterized protein	7e-50	73/124(58.87)	164	NOG82037	-1.55105	0.00217507	down
			gene7969	BBA_07970	DUF1275 domain protein	9e-130	179/271(66.05)	375	NOG86891	-1.54636	0.000305175	down
			gene3908	BBA_03909	Filamentous hemagglutinin / adhesin	1e-85	129/227(56.83)	260	NOG54189	-1.53317	4.50834e-09	down
			gene366	BBA_00367	Uncharacterized protein	9e-122	215/531(40.49)	375	NOG30069	-1.52937	2.25345e-17	down
			gene8370	BBA_08371	Uncharacterized protein	6e-101	162/235(68.94)	306	NOG129434	-1.52808	1.12919e-20	down
			gene7744	BBA_07745	Glycoside hydrolase, catalytic core	2e-99	156/316(49.37)	333	NOG132868	-1.52154	2.70611e-10	down
			gene3563	BBA_03564	Uncharacterized protein	8e-33	98/309(31.72)	135	NOG74511	-1.51666	4.68967e-22	down
			newGene_764		Scytalone dehydratase	7e-72	97/152(63.82)	224	NOG133458	-1.50964	0.000805032	down
			gene9407	BBA_09408	Uncharacterized protein	7e-109	187/357(52.38)	329	NOG127460	-1.50406	6.15823e-22	down
			gene8718	BBA_08719	Putative secreted protein	3e-122	237/639(37.09)	388	NOG131990	-1.48885	4.83019e-16	down
			gene6346	BBA_06347	DUF1275 domain protein	7e-74	144/253(56.92)	233	NOG86891	-1.48201	2.42609e-19	down
			gene5053	BBA_05054	Uncharacterized protein	9e-32	87/219(39.73)	127	NOG99623	-1.4764	2.37259e-07	down
			gene1587	BBA_01588	RNA recognition motif-containing protein	3e-149	277/469(59.06)	437	NOG132082	-1.4695	7.59433e-26	down
			gene2942	BBA_02943	Uncharacterized protein	3e-42	102/278(36.69)	153	NOG155426	-1.46026	4.69524e-06	down
			gene3028	BBA_03029	Uncharacterized protein	8e-50	109/239(45.61)	173	NOG148963	-1.4525	1.66125e-10	down
			gene3668	BBA_03669	MFS transporter, putative	2e-79	163/423(38.53)	262	NOG131880	-1.45158	1.03005e-16	down
			gene6625	BBA_06626	DUF221 domain-containing protein	0	577/1025(56.29)	1009	COG5594	-1.4336	4.27667e-18	down
			gene3875	BBA_03876	Uncharacterized protein	0	334/581(57.49)	627	NOG106459	-1.42881	2.3852e-22	down
			gene9192	BBA_09193	Uncharacterized protein	6e-32	78/214(36.45)	123	NOG223490	-1.42422	2.34852e-18	down
			gene10357	BBA_10358	Uncharacterized protein	1e-97	160/303(52.81)	315	NOG107719	-1.41501	1.74918e-11	down
			gene3855	BBA_03856	GATA zinc finger protein	3e-20	43/107(40.19)	90.5	NOG174225	-1.41485	2.33213e-22	down
			gene570	BBA_00571	Uncharacterized protein	0	302/585(51.62)	557	NOG144275	-1.4039	3.258e-20	down
			gene1527	BBA_01528	Frequency clock protein	0	498/866(57.51)	823	NOG09191	-1.40049	6.13409e-11	down
			gene37	BBA_00038	AMME syndrome protein	2e-99	173/268(64.55)	298	COG2078	-1.39138	8.46478e-20	down
			gene3857	BBA_03858	Uncharacterized protein	1e-165	295/655(45.04)	497	NOG133665	-1.38942	3.30964e-23	down
			gene4184	BBA_04185	Uncharacterized protein	2e-20	60/155(38.71)	95.5	NOG118979	-1.37395	0.00765169	down
			newGene_610		Uncharacterized protein	8e-68	138/352(39.20)	214	NOG79097	-1.36237	4.69132e-05	down
			gene2212	BBA_02213	Uncharacterized protein	9e-11	53/190(27.89)	71.2	NOG155630	-1.3594	8.87405e-08	down
			gene6775	BBA_06776	Uncharacterized protein	2e-106	159/207(76.81)	330	NOG54364	-1.35005	9.4035e-06	down
			gene7824	BBA_07825	Glycosyltransferase family 17	2e-124	189/316(59.81)	369	NOG46021	-1.3494	1.78795e-10	down
			newGene_1426		Uncharacterized protein	9e-18	36/43(83.72)	82.8	NOG94792	-1.34485	0.00153768	down
			gene9406	BBA_09407	Type 1 ribosome-inactivating protein musarmin 1	8e-67	181/523(34.61)	231	NOG137058	-1.34465	3.44239e-08	down
			gene2230	BBA_02231	Uncharacterized protein	6e-35	84/228(36.84)	133	NOG151362	-1.34193	1.41282e-10	down
			gene8148	BBA_08149	Uncharacterized protein	0	350/619(56.54)	647	NOG72987	-1.3417	2.55412e-16	down
			gene2031	BBA_02032	Dipeptidyl peptidase III	0	441/644(68.48)	928	NOG127694	-1.3232	0.00306199	down
			gene2547	BBA_02548	Twin-arginine translocation pathway signal	6e-119	196/346(56.65)	352	NOG38803	-1.31815	1.98747e-14	down
			gene5914	BBA_05915	Uncharacterized protein	0	347/499(69.54)	693	NOG155013	-1.3177	3.27544e-09	down
			gene5031	BBA_05032	DUF967 domain-containing protein	8e-66	129/204(63.24)	207	COG4702	-1.31367	3.36716e-11	down
			gene609	BBA_00610	Myb family transcription factor	5e-38	82/160(51.25)	147	NOG129850	-1.29991	0.00539661	down
			gene9563	BBA_09564	Reverse transcriptase	1e-38	92/195(47.18)	140	NOG11768	-1.29554	2.26246e-09	down
			gene4083	BBA_04084	Putative aspartic protease	7e-121	194/355(54.65)	358	NOG136907	-1.2927	5.78497e-12	down
			gene4662	BBA_04663	Capsular associated protein	0	273/560(48.75)	577	NOG27621	-1.28797	2.86067e-05	down
			gene5703	BBA_05704	Vegetative cell wall protein gp1	9e-145	260/460(56.52)	426	NOG27078	-1.28422	1.8538e-18	down
			gene2069	BBA_02070	Uncharacterized protein	0	576/1208(47.68)	1014	NOG91217	-1.28398	1.90918e-10	down
			gene6527	BBA_06528	Very large low complexity protein	0	1456/3186(45.70)	2529	NOG47970	-1.28386	5.2433e-12	down
			gene7302	BBA_07303	Uncharacterized protein	0	317/641(49.45)	635	NOG04585	-1.28099	8.68529e-06	down
			gene7789	BBA_07790	DUF1688 domain-containing protein	0	393/531(74.01)	725	NOG06331	-1.27536	7.80997e-15	down
			gene7273	BBA_07274	Protein containing DUF88	5e-99	151/254(59.45)	296	COG1432	-1.26741	1.51611e-07	down
			gene6122	BBA_06123	DUF124 domain-containing protein	2e-121	172/227(75.77)	370	COG2013	-1.26283	4.0729e-18	down
			gene5670	BBA_05671	C6 transcription factor, putative	1e-173	257/468(54.91)	508	NOG77536	-1.25993	2.81382e-11	down
			gene9879	BBA_09880	Uncharacterized protein	8e-106	149/219(68.04)	313	NOG139189	-1.25917	1.76415e-11	down
			gene2870	BBA_02871	Uncharacterized protein	0	317/588(53.91)	578	NOG32212	-1.2513	5.36681e-10	down
			gene702	BBA_00703	Heterokaryon incompatibility	1e-96	142/251(56.57)	300	NOG62162	-1.24454	1.21882e-11	down
			gene1210	BBA_01211	Uncharacterized protein	2e-37	72/111(64.86)	139	NOG93848	-1.23438	1.96535e-09	down
			gene4446	BBA_04447	Uncharacterized protein	6e-145	233/517(45.07)	434	NOG131460	-1.23385	3.58717e-10	down
			gene6593	BBA_06594	Ig domain protein group 2 domain protein	2e-156	253/466(54.29)	461	NOG43477	-1.23114	3.43917e-14	down
			gene4448	BBA_04449	Helix-loop-helix DNA-binding domain-containing protein	8e-166	325/511(63.60)	484	NOG93559	-1.23103	1.54742e-11	down
			gene3556	BBA_03557	Pfs domain protein	3e-75	160/392(40.82)	280	NOG31006	-1.2257	8.2879e-05	down
			gene9297	BBA_09298	Zn(II)2Cys6 transcription factor	9e-93	176/407(43.24)	308	NOG00850	-1.21898	0.000875774	down
			gene4712	BBA_04713	KilA-N domain-containing protein	0	401/635(63.15)	677	NOG02690	-1.21104	4.40049e-17	down
			gene5210	BBA_05211	Uncharacterized protein	4e-52	111/183(60.66)	171	NOG160613	-1.20527	1.12304e-08	down
			gene5550	BBA_05551	Beta-lactamase-type transpeptidase	3e-146	241/560(43.04)	441	NOG128395	-1.20037	0.00194575	down
			gene427	BBA_00428	Ribonuclease T2 family protein	6e-147	214/298(71.81)	423	NOG18669	-1.18965	2.07995e-07	down
			gene5471	BBA_05472	Uncharacterized protein	5e-51	108/251(43.03)	172	NOG141785	-1.18937	0.000353784	down
			gene4729	BBA_04730	Uncharacterized protein	0	318/483(65.84)	653	NOG132936	-1.18503	7.72277e-08	down
			gene765	BBA_00766	Ribonuclease Trv, RNase Trv	1e-129	177/234(75.64)	373	NOG90851	-1.1834	3.69561e-07	down
			gene5638	BBA_05639	Neutral/alkaline non-lysosomal ceramidase	0	540/744(72.58)	1135	NOG04299	-1.17959	2.57111e-15	down
			gene2068	BBA_02069	Uncharacterized protein	8e-09	36/74(48.65)	60.8	NOG12772	-1.17803	4.42506e-11	down
			gene619	BBA_00620	Uncharacterized protein	1e-129	191/279(68.46)	375	NOG137810	-1.17425	9.20739e-14	down
			gene8185	BBA_08186	Integral membrane protein	7e-68	103/169(60.95)	210	NOG138189	-1.17335	0.000515885	down
			gene8632	BBA_08633	Uncharacterized protein	6e-15	39/82(47.56)	69.7	NOG112247	-1.16456	1.51041e-09	down
			gene3459	BBA_03460	Phosphatidylinositol transfer protein CSR1	9e-157	230/444(51.80)	460	NOG05957	-1.16312	2.45133e-06	down
			gene10311	BBA_10312	Uncharacterized protein	2e-06	32/115(27.83)	58.5	NOG170318	-1.16116	3.13986e-05	down
			gene3204	BBA_03205	Uncharacterized protein	0	354/711(49.79)	542	NOG145274	-1.16066	2.36496e-11	down
			gene2285	BBA_02286	Protein tyrosine phosphatase (Pyp1), putative	0	530/927(57.17)	942	NOG119523	-1.14811	0.00180481	down
			gene9475	BBA_09476	MlrC domain-containing protein	0	418/509(82.12)	836	COG5476	-1.14044	6.86537e-09	down
			gene1391	BBA_01392	Glycosyltransferase family 2	0	402/505(79.60)	852	NOG14939	-1.13909	2.84856e-07	down
			gene9537	BBA_09538	DUF323 domain-containing protein	4e-145	202/352(57.39)	421	COG4301	-1.13757	8.43599e-15	down
			gene7304	BBA_07305	Calcium binding protein Caleosin	4e-105	134/218(61.47)	311	NOG55638	-1.13049	1.70009e-09	down
			gene1007	BBA_01008	Uncharacterized protein	0	499/1172(42.58)	606	NOG09318	-1.11828	2.60382e-09	down
			gene6550	BBA_06551	Uncharacterized protein	3e-39	78/161(48.45)	137	NOG80536	-1.11531	2.07321e-13	down
			gene4702	BBA_04703	Uncharacterized protein	1e-26	63/177(35.59)	113	NOG90384	-1.11224	0.00916	down
			newGene_517		Uncharacterized protein	8e-93	146/227(64.32)	289	NOG79586	-1.11208	1.47647e-08	down
			newGene_336		Uncharacterized protein	3e-17	49/134(36.57)	89.4	NOG135151	-1.10833	0.00335919	down
			newGene_790		DUF323 domain-containing protein	9e-113	172/308(55.84)	347	COG4301	-1.10158	6.0609e-08	down
			gene2633	BBA_02634	Putative Gal4-like transcriptional regulator	4e-62	142/453(31.35)	216	NOG124574	-1.10104	5.2454e-15	down
			gene858	BBA_00859	Putative Zn(II)2Cys6 transcription factor	5e-47	141/498(28.31)	181	NOG129555	-1.09277	7.56092e-07	down
			gene6917	BBA_06918	Glycosyltransferase family 17	2e-128	191/311(61.41)	379	NOG46021	-1.09265	2.3128e-08	down
			gene6271	BBA_06272	BZIP transcription factor	2e-120	249/409(60.88)	366	NOG102658	-1.09061	1.69113e-14	down
			gene7023	BBA_07024	Zeta toxin	2e-62	156/281(55.52)	206	NOG217030	-1.08912	0.000112161	down
			gene4778	BBA_04779	Putative secreted protein	0	257/410(62.68)	543	COG3876	-1.08365	0.00689867	down
			gene8978	BBA_08979	LysM domain-containing protein	5e-57	120/340(35.29)	199	NOG38759	-1.081	0.0048316	down
			gene7983	BBA_07984	Uncharacterized protein	2e-13	63/182(34.62)	82.8	NOG139091	-1.07561	1.10516e-05	down
			gene4751	BBA_04752	Glutamic acid rich protein	1e-44	119/251(47.41)	167	NOG60409	-1.07455	2.90594e-09	down
			gene10010	BBA_10011	DUF323 domain-containing protein	9e-140	209/355(58.87)	408	COG4301	-1.0661	6.3215e-10	down
			gene8625	BBA_08626	Uncharacterized protein	2e-114	196/435(45.06)	349	NOG78140	-1.06567	9.64111e-06	down
			gene5028	BBA_05029	F-box domain-containing protein	5e-60	133/217(61.29)	198	NOG127732	-1.06484	1.14741e-11	down
			gene348	BBA_00349	Cellobiose dehydrogenase	2e-101	170/418(40.67)	318	NOG24427	-1.06341	3.61312e-11	down
			gene6553	BBA_06554	Uncharacterized protein	9e-110	254/458(55.46)	337	NOG37510	-1.0605	9.83295e-10	down
			gene6743	BBA_06744	Uncharacterized protein	0	318/455(69.89)	631	NOG13316	-1.05766	4.36457e-08	down
			gene6131	BBA_06132	Tat pathway signal sequence	5e-179	260/416(62.50)	512	NOG71381	-1.05013	2.09345e-07	down
			gene9901	BBA_09902	Uncharacterized protein	3e-162	222/309(71.84)	468	NOG125873	-1.04744	2.61717e-13	down
			gene3168	BBA_03169	Putative Gal4-like transcriptional regulator	0	285/462(61.69)	563	NOG124574	-1.04629	1.70741e-07	down
			gene6310	BBA_06311	Plasma membrane channel protein Ist2, putative	0	448/695(64.46)	924	NOG26705	-1.04343	3.41532e-09	down
			gene7403	BBA_07404	DUF221 family protein	0	591/979(60.37)	1144	COG5594	-1.04043	2.76637e-08	down
			gene4051	BBA_04052	Dynactin p62 family protein	0	359/565(63.54)	697	NOG17330	-1.03797	5.90118e-13	down
			gene3464	BBA_03465	Uncharacterized protein	2e-62	96/194(49.48)	203	NOG134052	-1.03775	1.11177e-05	down
			gene9960	BBA_09961	Uncharacterized protein	3e-25	86/238(36.13)	113	NOG151122	-1.03659	8.81629e-12	down
			gene3676	BBA_03677	Uncharacterized protein	5e-80	190/392(48.47)	256	NOG123513	-1.03356	2.19573e-11	down
			gene258	BBA_00259	Uncharacterized protein	7e-09	34/81(41.98)	56.2	NOG172017	-1.03158	2.42267e-06	down
			gene5091	BBA_05092	SWIRM domain-containing protein	1e-130	222/381(58.27)	386	NOG60217	-1.03077	6.41564e-12	down
			gene6340	BBA_06341	CFEM domain-containing protein	1e-111	163/372(43.82)	344	NOG122884	-1.02799	2.95162e-10	down
			gene8223	BBA_08224	Uncharacterized protein	7e-58	121/331(36.56)	198	NOG27549	-1.02374	4.73305e-08	down
			gene3142	BBA_03143	Leucine Rich Repeat domain-containing protein	0	404/564(71.63)	852	NOG24841	-1.02125	3.2451e-09	down
			gene8741	BBA_08742	Uncharacterized protein	2e-37	92/177(51.98)	133	NOG119768	-1.01953	9.94506e-11	down
			gene8151	BBA_08152	Uncharacterized protein	9e-127	173/291(59.45)	369	NOG21560	-1.01818	2.9523e-08	down
			gene1924	BBA_01925	Putative C2H2 zinc finger protein	8e-135	291/576(50.52)	419	NOG28238	-1.01784	0.00362267	down
			gene3910	BBA_03911	Pheromone-regulated membrane protein 6	2e-171	265/423(62.65)	509	NOG17989	-1.01448	3.00867e-06	down
			gene4628	BBA_04629	Uncharacterized protein	0	418/722(57.89)	820	NOG123305	-1.01311	2.00692e-05	down
			gene8402	BBA_08403	Uncharacterized protein	5e-54	93/207(44.93)	179	NOG69116	-1.01229	4.7044e-07	down
			gene5184	BBA_05185	Integral membrane protein	3e-99	149/269(55.39)	305	NOG142476	-1.01105	7.34949e-08	down
			gene4030	BBA_04031	Uncharacterized protein	1e-52	140/374(37.43)	184	NOG157146	-1.00869	5.17604e-07	down
			gene8293	BBA_08294	Uncharacterized protein	8e-68	138/190(72.63)	211	NOG68656	-1.00346	3.7659e-06	down
			newGene_1345		Uncharacterized protein	1e-90	167/270(61.85)	290	NOG46221	-1.00268	8.34543e-06	down
			gene2799	BBA_02800	Phosphoglycerate mutase family protein, putative	5e-80	118/183(64.48)	241	NOG92489	-1.00181	4.57422e-05	down
			gene2901	BBA_02902	Uncharacterized protein	1e-158	264/611(43.21)	479	NOG79097	1.00164	0.00219866	up
			gene1889	BBA_01890	Smr domain-containing protein	2e-85	140/181(77.35)	261	NOG31262	1.00285	2.94581e-11	up
			gene5305	BBA_05306	AIG2-like family protein	9e-52	98/211(46.45)	181	NOG213901	1.00401	9.36038e-06	up
			gene8551	BBA_08552	Uncharacterized protein	4e-86	148/268(55.22)	265	NOG190459	1.01028	2.41335e-06	up
			gene5613	BBA_05614	Uncharacterized protein	2e-107	169/347(48.70)	325	NOG53038	1.01066	3.13461e-12	up
			newGene_1343		AIG2-like family protein	9e-31	62/105(59.05)	130	NOG213901	1.01205	7.33431e-09	up
			gene1559	BBA_01560	Triose-phosphate transporter	9e-178	262/346(75.72)	504	NOG16076	1.01337	0.000244399	up
			gene7611	BBA_07612	FAD binding domain-containing protein	7e-180	303/573(52.88)	529	NOG08913	1.01683	1.8558e-05	up
			gene6409	BBA_06410	Ubiquitin interaction domain-containing protein	0	283/516(54.84)	563	NOG215267	1.01783	1.82029e-08	up
			gene556	BBA_00557	Activator of Hsp90 ATPase 1 family protein	3e-48	95/222(42.79)	164	NOG33372	1.01871	6.51588e-05	up
			gene7347	BBA_07348	Uncharacterized protein	1e-06	31/99(31.31)	57.4	NOG166348	1.01953	0.000466738	up
			gene4262	BBA_04263	Bys1 family protein	3e-49	81/148(54.73)	162	NOG147337	1.01983	0.00550739	up
			gene389	BBA_00390	Capsular associated protein	6e-145	275/750(36.67)	456	NOG124040	1.01996	7.34147e-10	up
			gene3821	BBA_03822	C6 transcription factor	0	419/725(57.79)	815	NOG26751	1.02368	0.00126745	up
			gene6060	BBA_06061	HEAT repeat protein	3e-38	108/257(42.02)	149	NOG194999	1.02635	3.13129e-06	up
			gene70	BBA_00071	Nitrate assimilation regulatory protein nirA	5e-119	238/691(34.44)	379	NOG121580	1.03025	1.79459e-08	up
			newGene_224		Uncharacterized protein	1e-12	22/45(48.89)	51.6	NOG32212	1.03453	1.46598e-12	up
			gene1727	BBA_01728	Eukaryotic aspartyl protease	0	426/876(48.63)	627	NOG34675	1.03529	1.92046e-08	up
			gene2797	BBA_02798	Uncharacterized protein	9e-56	95/211(45.02)	186	NOG52625	1.04033	2.60382e-09	up
			gene793	BBA_00794	Uncharacterized protein	3e-127	174/278(62.59)	371	COG3662	1.04068	0.00898492	up
			gene4573	BBA_04574	C6 zinc finger domain-containing protein	0	625/801(78.03)	1183	NOG36804	1.04076	2.20183e-12	up
			gene9810	BBA_09811	Reverse transcriptase, RNaseH	1e-173	370/1123(32.95)	561	NOG71342	1.04228	9.22951e-08	up
			gene2096	BBA_02097	Gll2891-like protein	0	245/327(74.92)	523	NOG16660	1.04411	8.75065e-06	up
			gene3353	BBA_03354	Uncharacterized protein	1e-19	59/151(39.07)	90.5	NOG70094	1.05165	0.00109031	up
			gene4020	BBA_04021	UPF0052 domain-containing protein	0	381/497(76.66)	746	COG0391	1.05206	2.19135e-09	up
			gene9796	BBA_09797	C6 zinc finger domain protein	0	425/583(72.90)	835	NOG124153	1.05307	1.05602e-06	up
			gene1372	BBA_01373	Uncharacterized protein	2e-48	86/230(37.39)	165	NOG92954	1.06275	5.92964e-13	up
			gene7088	BBA_07089	Exostosin 2	1e-112	153/250(61.20)	332	NOG00137	1.06355	3.08837e-10	up
			gene3952	BBA_03953	Eukaryotic aspartyl protease	5e-29	107/355(30.14)	125	NOG121636	1.07476	0.000195035	up
			gene9710	BBA_09711	Sphingolipid long chain base-responsive protein LSP1	6e-143	202/257(78.60)	414	NOG10768	1.07516	2.1289e-09	up
			newGene_1740		NADH-ubiquinone oxidoreductase complex 1/LYR family protein	3e-31	54/67(80.60)	117	NOG224606	1.08029	3.67346e-06	up
			gene1314	BBA_01315	RecQ mediated genome instability protein Rmi1	2e-63	149/249(59.84)	205	NOG81609	1.09515	0.000144038	up
			gene8724	BBA_08725	Low temperature requirement A	0	326/435(74.94)	621	NOG31614	1.09549	0.00111576	up
			gene6435	BBA_06436	Thioesterase superfamily protein	1e-17	61/195(31.28)	84.7	NOG193183	1.09579	2.48118e-07	up
			gene2923	BBA_02924	NAF1 domain-containing protein	3e-95	250/435(57.47)	309	NOG35454	1.10266	5.70847e-11	up
			gene7207	BBA_07208	Uncharacterized protein	6e-16	39/77(50.65)	86.7	NOG161034	1.10374	3.12207e-05	up
			gene7206	BBA_07207	Glutamyl-tRNA synthetase	8e-78	135/193(69.95)	238	NOG49408	1.10559	2.78009e-10	up
			gene6499	BBA_06500	Lysine decarboxylase-like protein	2e-94	160/224(71.43)	282	COG1611	1.10561	8.50468e-14	up
			newGene_357		Uncharacterized protein	2e-16	53/140(37.86)	86.3	NOG170358	1.10631	0.000896994	up
			gene5823	BBA_05824	Thioesterase superfamily protein	8e-88	122/202(60.40)	269	NOG47192	1.10889	5.62661e-08	up
			gene4533	BBA_04534	Uncharacterized protein	2e-126	197/360(54.72)	375	NOG14990	1.11681	7.08261e-07	up
			gene484	BBA_00485	ATP synthase regulation protein NCA2	0	448/675(66.37)	813	NOG22405	1.12413	2.25036e-14	up
			gene7076	BBA_07077	Mll5682 protein	3e-42	72/111(64.86)	141	NOG108207	1.12612	1.53602e-05	up
			gene4838	BBA_04839	Putative REC8 protein	3e-114	283/708(39.97)	365	NOG73828	1.14044	1.28305e-06	up
			gene2798	BBA_02799	Uncharacterized protein	2e-33	90/231(38.96)	127	NOG135807	1.14171	0.000762285	up
			gene1122	BBA_01123	VPS9 domain-containing protein	0	448/810(55.31)	636	NOG00349	1.14959	4.87715e-16	up
			gene8987	BBA_08988	Uncharacterized protein	2e-50	78/145(53.79)	165	NOG115075	1.16102	1.41384e-05	up
			gene1167	BBA_01168	Protein kinase, putative	9e-105	152/245(62.04)	319	NOG96256	1.16852	0.00107661	up
			gene1960	BBA_01961	Uncharacterized protein	2e-10	35/93(37.63)	71.6	NOG198964	1.18409	2.10213e-05	up
			gene1834	BBA_01835	Ureidoglycolate hydrolase	3e-78	156/248(62.90)	253	NOG19741	1.20655	1.41214e-11	up
			gene5357	BBA_05358	Uncharacterized protein	4e-20	105/333(31.53)	100	NOG153818	1.20744	5.35407e-06	up
			gene2346	BBA_02347	Respiratory complex assembly protein Rmp1	4e-151	232/441(52.61)	441	NOG31020	1.22344	1.60117e-17	up
			gene5707	BBA_05708	Putative carbohydrate-binding protein	8e-85	127/173(73.41)	253	NOG55826	1.22491	6.66768e-05	up
			gene2308	BBA_02309	Serine proteinase inhibitor IA-2	2e-25	58/96(60.42)	97.4	NOG116294	1.22697	0.000119575	up
			gene9730	BBA_09731	F-box domain-containing protein	3e-149	289/654(44.19)	451	NOG125995	1.23205	1.52346e-10	up
			gene5143	BBA_05144	Diacylglycerol kinase catalytic domain-containing protein	2e-114	226/464(48.71)	354	NOG43111	1.23584	7.35439e-10	up
			gene7669	BBA_07670	Uncharacterized protein	2e-34	71/187(37.97)	127	NOG63478	1.25022	3.42166e-10	up
			gene705	BBA_00706	Uncharacterized protein	1e-97	176/457(38.51)	331	NOG135151	1.25063	9.22972e-09	up
			gene5002	BBA_05003	Nucleoside-diphosphate-sugar epimerase	2e-105	158/253(62.45)	312	NOG32666	1.2583	3.46384e-09	up
			gene47	BBA_00048	Uncharacterized protein	8e-32	59/107(55.14)	122	NOG88747	1.26439	8.74765e-05	up
			gene1399	BBA_01400	SPRY domain-containing protein	7e-114	173/276(62.68)	345	NOG31554	1.26556	1.74221e-12	up
			gene553	BBA_00554	Cupin domain-containing protein	1e-63	97/159(61.01)	199	NOG143397	1.27361	1.88097e-19	up
			gene5334	BBA_05335	Glycine-rich protein	4e-50	99/191(51.83)	177	NOG189150	1.28007	1.07692e-07	up
			gene5475	BBA_05476	Uncharacterized protein	1e-25	51/91(56.04)	105	NOG166356	1.28047	1.0032e-10	up
			gene7189	BBA_07190	Tyrosine/serine protein phosphatase	4e-85	121/234(51.71)	261	NOG91909	1.28155	1.7697e-09	up
			gene4166	BBA_04167	LMBR1 domain-containing protein	0	291/499(58.32)	586	NOG17408	1.28247	4.21008e-11	up
			gene6025	BBA_06026	Uncharacterized protein	2e-33	85/295(28.81)	131	NOG144439	1.29095	2.09345e-07	up
			newGene_944		Uncharacterized protein	2e-45	82/152(53.95)	166	NOG99058	1.30817	1.67447e-09	up
			gene10080	BBA_10081	Transposase-like protein	2e-79	139/334(41.62)	252	NOG89510	1.31562	0.000256246	up
			gene368	BBA_00369	Putative Zn(II)2Cys6 transcription factor	1e-90	199/501(39.72)	291	NOG119954	1.31656	2.80321e-16	up
			gene5755	BBA_05756	Cell wall serine-threonine-rich galactomannoprotein Mp1	2e-17	54/150(36.00)	84.7	NOG145529	1.31836	5.77647e-18	up
			gene552	BBA_00553	Uncharacterized protein	2e-115	221/439(50.34)	355	NOG43131	1.32005	3.92515e-11	up
			gene551	BBA_00552	Bax-like protein	4e-150	219/349(62.75)	432	NOG85041	1.33415	1.05647e-16	up
			gene3054	BBA_03055	HPP family protein	5e-112	174/305(57.05)	333	NOG57321	1.34135	3.16117e-17	up
			gene8643	BBA_08644	NAD dependent epimerase/dehydratase	1e-145	206/283(72.79)	417	NOG42379	1.34349	5.72418e-14	up
			gene5250	BBA_05251	Uncharacterized protein	2e-109	170/288(59.03)	328	NOG139985	1.34869	7.11676e-13	up
			gene2862	BBA_02863	Cyclin domain-containing protein	9e-149	246/399(61.65)	432	NOG59319	1.35086	1.97483e-10	up
			gene7165	BBA_07166	Uncharacterized protein	2e-35	69/122(56.56)	125	NOG113023	1.35237	0.00192072	up
			gene9051	BBA_09052	Restless-like transposase	3e-68	176/629(27.98)	240	NOG201415	1.35407	0.000241944	up
			gene8448	BBA_08449	Uncharacterized protein	9e-47	74/115(64.35)	153	COG3759	1.3611	5.01362e-05	up
			gene9383	BBA_09384	DUF1338 domain protein	6e-160	263/478(55.02)	469	COG5383	1.36852	2.23283e-07	up
			gene4265	BBA_04266	NTPase-like protein	6e-53	94/177(53.11)	174	COG1986	1.36988	3.89223e-06	up
			gene6676	BBA_06677	Uncharacterized protein	5e-58	139/419(33.17)	207	NOG135374	1.3795	0.00274757	up
			newGene_275		Ribonuclease H-like protein	5e-53	108/189(57.14)	189	NOG132733	1.38267	2.71988e-06	up
			gene3860	BBA_03861	Uncharacterized protein	3e-95	177/383(46.21)	294	NOG99055	1.38624	0.000236789	up
			newGene_886		Lipase/serine esterase	2e-121	182/304(59.87)	367	NOG28722	1.3913	2.48251e-05	up
			newGene_1315		Uncharacterized protein	7e-17	36/52(69.23)	82	NOG168682	1.39248	7.4594e-05	up
			gene5289	BBA_05290	Fungal specific transcription factor	0	336/709(47.39)	545	NOG26020	1.3982	9.08392e-09	up
			gene9040	BBA_09041	Transposase-like protein	6e-79	152/340(44.71)	255	NOG81836	1.40232	1.00184e-15	up
			gene444	BBA_00445	Uncharacterized protein	4e-88	160/290(55.17)	270	NOG135109	1.40305	1.51072e-07	up
			gene4397	BBA_04398	OPT oligopeptide transporter	0	694/922(75.27)	1310	NOG00643	1.40392	5.57057e-20	up
			gene6706	BBA_06707	AIG2-like family protein	5e-65	96/153(62.75)	202	NOG102391	1.41795	1.90814e-09	up
			gene4642	BBA_04643	Uncharacterized protein	4e-13	48/127(37.80)	81.6	NOG169630	1.43018	3.08333e-11	up
			gene3579	BBA_03580	FkbM family methyltransferase	8e-69	116/259(44.79)	219	NOG71881	1.43204	2.47786e-16	up
			gene6272	BBA_06273	OPT oligopeptide transporter	0	550/786(69.97)	1153	NOG08718	1.43957	9.84061e-06	up
			gene5195	BBA_05196	Putative Cytosine deaminase FCY1	1e-101	163/322(50.62)	307	NOG71372	1.44223	2.63226e-17	up
			gene4292	BBA_04293	Peptidase M61 domain-containing protein	6e-61	154/501(30.74)	218	NOG164031	1.47208	0.00075279	up
			gene4910	BBA_04911	Bud10 protein	1e-180	351/869(40.39)	550	NOG50201	1.47341	1.51805e-11	up
			newGene_289		Brefeldin A resistance protein	7e-11	29/41(70.73)	71.2	NOG45908	1.47986	0.000457942	up
			gene1593	BBA_01594	Uncharacterized protein	4e-95	201/316(63.61)	289	NOG36486	1.48049	6.05889e-10	up
			newGene_1179		MYND domain protein	7e-64	108/167(64.67)	216	NOG189340	1.49785	2.31504e-11	up
			gene2963	BBA_02964	Uncharacterized protein	2e-24	63/129(48.84)	97.1	NOG153590	1.51652	2.88332e-05	up
			gene8391	BBA_08392	Salicylate hydroxylase	1e-102	186/398(46.73)	318	NOG124994	1.53097	4.3169e-13	up
			gene1888	BBA_01889	Uncharacterized protein	3e-54	134/260(51.54)	182	NOG164091	1.53117	0.000178021	up
			gene10142	BBA_10143	Uncharacterized protein	8e-159	232/400(58.00)	466	NOG32212	1.55246	7.63861e-06	up
			gene9767	BBA_09768	Uncharacterized protein	9e-57	123/286(43.01)	194	NOG141024	1.56696	2.08795e-08	up
			gene2669	BBA_02670	Uncharacterized protein	0	517/837(61.77)	1023	NOG07434	1.56745	2.31388e-08	up
			gene4503	BBA_04504	Uncharacterized protein	8e-29	67/117(57.26)	113	NOG167064	1.58965	4.55264e-11	up
			gene2200	BBA_02201	Nitrate assimilation regulatory protein nirA	6e-138	268/734(36.51)	429	NOG126453	1.59133	1.52826e-23	up
			newGene_1909		Flavin-binding monooxygenase-like family protein	3e-70	117/198(59.09)	237	NOG129058	1.59407	9.86424e-06	up
			gene8785	BBA_08786	Transferase family protein	4e-175	269/569(47.28)	513	NOG25035	1.60338	1.38887e-10	up
			gene2131	BBA_02132	DUF985 domain protein	1e-52	82/128(64.06)	172	COG3542	1.63974	3.01138e-29	up
			gene9236	BBA_09237	Polyamine transport protein	0	596/1013(58.84)	1114	NOG121796	1.6477	6.04581e-16	up
			newGene_787		Low temperature requirement A protein(LtrA)	2e-09	31/41(75.61)	68.6	NOG75888	1.66811	0.000137611	up
			gene980	BBA_00981	Uncharacterized protein	4e-40	106/282(37.59)	149	NOG132354	1.67016	3.5357e-25	up
			gene4103	BBA_04104	DNA-binding protein	9e-79	173/315(54.92)	249	NOG65691	1.68137	0.00395253	up
			gene1017	BBA_01018	Riboflavin aldehyde-forming enzyme	1e-32	53/92(57.61)	117	NOG67852	1.68157	5.20807e-10	up
			gene5900	BBA_05901	FAD binding domain containing protein	9e-61	137/412(33.25)	209	NOG122737	1.7025	2.05408e-30	up
			gene1385	BBA_01386	Histone H2A, putative	8e-83	189/510(37.06)	272	NOG125350	1.70262	2.58669e-07	up
			gene9434	BBA_09435	C6 zinc finger domain-containing protein	0	497/959(51.82)	832	NOG28577	1.70691	7.28212e-05	up
			gene833	BBA_00834	Uncharacterized protein	2e-47	87/188(46.28)	162	NOG140504	1.7117	2.87847e-08	up
			gene1013	BBA_01014	C6 transcription factor, putative	4e-64	147/480(30.63)	222	NOG125876	1.78091	3.46087e-06	up
			gene3212	BBA_03213	Putative aspartic protease	5e-173	267/389(68.64)	494	NOG169569	1.79979	0.000978771	up
			gene9033	BBA_09034	FAD binding domain-containing protein	7e-178	262/470(55.74)	514	NOG11359	1.80305	1.07775e-20	up
			gene6693	BBA_06694	RWD domain-containing protein	4e-96	180/297(60.61)	291	COG1739	1.80941	6.1229e-32	up
			gene4726	BBA_04727	Uncharacterized protein	2e-36	93/244(38.11)	138	NOG161391	1.82973	4.1255e-08	up
			gene2037	BBA_02038	Efflux pump antibiotic resistance protein	1e-45	93/233(39.91)	162	NOG14946	1.84212	2.30932e-07	up
			gene10075	BBA_10076	CAMK family protein kinase	4e-20	64/223(28.70)	94.7	NOG170358	1.84316	4.29409e-06	up
			gene8709	BBA_08710	Cry protein	5e-75	167/528(31.63)	253	NOG107668	1.86799	9.40342e-08	up
			gene4576	BBA_04577	Tetraspanin-like protein	7e-41	92/199(46.23)	148	NOG144594	1.87621	1.46507e-28	up
			gene4371	BBA_04372	DNA repair protein (Rad57), putative	4e-96	145/271(53.51)	292	NOG123915	1.89148	4.39467e-25	up
			gene7851	BBA_07852	C6 transcription factor, putative	3e-116	219/540(40.56)	366	NOG122985	1.90507	1.93074e-10	up
			newGene_1911		Uncharacterized protein	4e-43	73/158(46.20)	153	NOG123751	1.90854	3.94348e-07	up
			gene1442	BBA_01443	Kelch domain-containing protein	0	328/475(69.05)	598	NOG13878	1.91116	2.76942e-31	up
			gene5696	BBA_05697	Biotin-protein ligase	0	455/673(67.61)	877	COG4285	1.91955	2.8558e-38	up
			gene4212	BBA_04213	Gastric mucin	1e-129	346/971(35.63)	431	NOG132451	1.93378	3.73695e-27	up
			gene3493	BBA_03494	Uncharacterized protein	2e-47	91/257(35.41)	164	NOG135357	2.06392	2.36868e-10	up
			gene10114	BBA_10115	Endo alpha-1,4 polygalactosaminidase	3e-119	183/340(53.82)	354	COG3868	2.0656	1.44097e-11	up
			gene8526	BBA_08527	Uncharacterized protein	2e-28	82/264(31.06)	119	NOG149568	2.08171	6.81951e-16	up
			gene5555	BBA_05556	TPR domain protein	0	381/551(69.15)	799	NOG02753	2.08215	2.18561e-36	up
			gene8432	BBA_08433	Quercetin 2,3-dioxygenase	2e-163	221/360(61.39)	470	NOG122181	2.09684	0.000291597	up
			gene1782	BBA_01783	Secretory lipase	1e-99	185/474(39.03)	314	NOG30341	2.11598	3.81735e-12	up
			gene4337	BBA_04338	LysR family regulatory protein	2e-167	247/537(46.00)	494	NOG186339	2.15066	5.93735e-05	up
			gene3455	BBA_03456	Uncharacterized protein	1e-84	117/158(74.05)	252	COG2343	2.16777	6.02559e-12	up
			gene2426	BBA_02427	Conidiation-specific protein (Con-13)	3e-104	155/283(54.77)	313	NOG135582	2.18977	4.91361e-08	up
			gene1030	BBA_01031	Uncharacterized protein	5e-45	140/422(33.18)	170	NOG124856	2.28909	1.51081e-13	up
			gene6352	BBA_06353	Cytochrome P450 CYP660A2	5e-99	171/492(34.76)	315	NOG131767	2.34473	8.08007e-32	up
			gene5666	BBA_05667	Uncharacterized protein	7e-17	31/52(59.62)	77	NOG172096	2.349	1.19298e-10	up
			gene5247	BBA_05248	GPR1/FUN34/YaaH-class plasma membrane protein	3e-56	122/267(45.69)	189	NOG34898	2.38993	1.43901e-12	up
			gene5140	BBA_05141	Putative NDT80 protein	1e-62	108/244(44.26)	219	NOG39567	2.4156	2.30693e-18	up
			gene4498	BBA_04499	Delta endotoxin domain protein	4e-109	190/476(39.92)	340	NOG107668	2.42406	0.000116152	up
			gene9845	BBA_09846	Uncharacterized protein	1e-11	53/174(30.46)	75.5	NOG170318	2.42471	3.27384e-08	up
			gene9820	BBA_09821	Translation factor (SUA5)	4e-97	145/188(77.13)	290	NOG10568	2.45092	1.04514e-25	up
			gene10163	BBA_10164	Putative translation factor (SUA5)	7e-137	181/242(74.79)	391	NOG10568	2.46834	4.09013e-57	up
			gene10295	BBA_10296	Reverse transcriptase	4e-153	263/455(57.80)	489	NOG46723	2.59077	5.94043e-20	up
			gene9402	BBA_09403	BZIP transcription factor	8e-43	125/396(31.57)	159	NOG140048	2.60205	1.5802e-15	up
			gene5177	BBA_05178	C6 finger domain protein	0	392/754(51.99)	696	NOG134378	2.67682	6.45125e-44	up
			gene192	BBA_00193	Galactose oxidase	0	382/636(60.06)	781	NOG08672	2.68172	2.5683e-26	up
			gene2044	BBA_02045	Exo-beta-1,3-glucanase, putative	5e-68	119/198(60.10)	228	NOG135483	2.69025	1.77085e-63	up
			gene4807	BBA_04808	ORP1-like protein	6e-78	121/185(65.41)	268	NOG96199	2.79764	3.58689e-78	up
			gene8044	BBA_08045	Uncharacterized protein	1e-26	102/294(34.69)	111	NOG109622	2.80127	1.92206e-21	up
			gene8984	BBA_08985	ThiJ/PfpI family protein	7e-86	129/247(52.23)	262	NOG42609	2.84884	1.21319e-07	up
			gene7331	BBA_07332	Aspartyl proteinase	0	290/392(73.98)	562	NOG20617	2.87101	3.05912e-50	up
			gene2579	BBA_02580	Allergen-like protein	8e-69	117/214(54.67)	226	NOG94233	2.9781	5.58946e-14	up
			gene8994	BBA_08995	Uncharacterized protein	5e-39	71/144(49.31)	136	NOG192842	3.02262	2.03192e-08	up
			gene7286	BBA_07287	MFS monocarboxylate transporter	2e-132	257/368(69.84)	395	NOG122090	3.11836	1.49532e-06	up
			gene7787	BBA_07788	OPT family small oligopeptide transporter	0	536/764(70.16)	1129	NOG00643	3.12395	1.3258e-74	up
			gene10219	BBA_10220	Transposase-like protein	1e-60	201/743(27.05)	228	NOG60713	3.19288	1.43019e-25	up
			gene8497	BBA_08498	Endonuclease/exonuclease/phosphatase family	1e-136	222/483(45.96)	410	NOG36389	3.20325	6.13125e-28	up
			gene7542	BBA_07543	Leucine Rich Repeat domain protein	0	355/804(44.15)	553	NOG186878	3.24944	7.29358e-90	up
			gene1504	BBA_01505	Peptidase family M20/M25/M40 protein	1e-93	238/601(39.60)	319	NOG70238	3.29198	2.44256e-25	up
			gene6608	BBA_06609	Myosin-cross-reactive antigen	0	466/585(79.66)	969	COG4716	3.30474	7.87691e-14	up
			gene9115	BBA_09116	Selenium-binding protein	0	360/438(82.19)	664	NOG221467	3.42653	5.01847e-08	up
			gene9428	BBA_09429	Uncharacterized protein	5e-18	75/204(36.76)	95.5	NOG126827	3.5485	6.64369e-08	up
			gene8259	BBA_08260	Uncharacterized protein	7e-94	160/373(42.90)	294	NOG132846	3.75797	2.31844e-21	up
			gene2714	BBA_02715	Phosphogluconate dehydrogenase, NAD-binding, putative	6e-116	191/345(55.36)	345	NOG45313	4.17954	8.58358e-83	up
			gene8163	BBA_08164	Feruloyl esterase A	3e-39	84/219(38.36)	147	NOG87084	4.21591	1.03216e-129	up
			gene7450	BBA_07451	Putative Zn(II)2Cys6 transcription factor	2e-30	73/214(34.11)	125	NOG172851	4.59334	5.66378e-21	up
			gene4788	BBA_04789	GrpB domain protein	2e-55	99/176(56.25)	182	COG2320	4.62851	4.6173e-91	up
			gene1995	BBA_01996	GPI anchored protein, putative	4e-64	94/155(60.65)	209	NOG58212	4.66003	8.58217e-82	up
			gene113	BBA_00114	Uncharacterized protein	1e-17	77/199(38.69)	92.4	NOG63662	4.76173	1.05864e-57	up
			gene1996	BBA_01997	Uncharacterized protein	2e-27	49/82(59.76)	110	NOG118133	5.07668	8.35488e-157	up
			gene3815	BBA_03816	Lectin-like protein	2e-40	67/144(46.53)	139	NOG98336	5.71245	1.77094e-22	up
			newGene_611		Gll2891-like protein	4e-32	64/86(74.42)	135	NOG16660	5.88197	6.47784e-51	up
			gene7363	BBA_07364	Tat pathway signal sequence	3e-88	124/270(45.93)	273	NOG145339	5.99568	1.68312e-96	up
			gene2966	BBA_02967	Mmc protein	2e-11	34/48(70.83)	68.2	NOG153572	6.13506	1.59342e-79	up
			gene6683	BBA_06684	WSC domain-containing protein	4e-129	183/320(57.19)	380	NOG134596	6.54093	1.50983e-53	up
			gene1032	BBA_01033	Cholera enterotoxin subunit A2	5e-12	66/201(32.84)	72.4	NOG117272	7.07009	1.28126e-24	up
			gene7289	BBA_07290	Uncharacterized protein	3e-14	43/136(31.62)	75.1	NOG176821	7.27056	1.2461e-200	up
			gene8791	BBA_08792	DUF300 domain protein, putative	4e-115	177/325(54.46)	347	NOG34349	7.75492	2.17449e-96	up
			gene9173	BBA_09174	Cell surface protein	4e-98	175/306(57.19)	297	NOG19632	8.19178	1.88935e-257	up
