# Supplementary material for: Nuclear Ssr4 Is Required for the In Vitro and In Vivo Asexual Cycles and Global Gene Activity of Beauveria bassiana
Source: mSystems. 2020 Apr 21;5(2):e00677-19. doi: 10.1128/mSystems.00677-19 (PMC7174636; doi:10.1128/mSystems.00677-19)
Supplement: TABLE S5 [file mSystems.00677-19-st005.xlsx]

## Sheet: Table S5
				Genomic				Dssr4/WT
KEGG ID	KEGG Pathway	q-value	Gene_ID	tag locus	E-Value	Protein annotation	log2 R	FDR	Regulated
ko00380	Tryptophan metabolism	1.36014e-05
			gene5602	BBA_05603	0	Catalase-like domain, heme-dependent	-5.4637	4.1384e-100	down
			gene9759	BBA_09760	0	Catalase-peroxidase	-5.11833	5.19852e-156	down
			gene4582	BBA_04583	0	Putative aldehyde dehydrogenase	-4.09644	1.18416e-77	down
			gene6185	BBA_06186	0	Catalase (EC 1.11.1.6)	-3.28263	3.40176e-17	down
			gene9224	BBA_09225	0	Indoleamine 2,3-dioxygenase family protein	-2.90517	6.27362e-45	down
			gene8167	BBA_08168	0	Amidase-like protein	-2.90243	4.30283e-46	down
			gene4119	BBA_04120	0	Aldehyde dehydrogenase, putative	-2.17101	6.09459e-49	down
			gene2082	BBA_02083	6.20787e-12	Uncharacterized protein	-1.62854	2.45625e-05	down
			gene8386	BBA_08387	0	Aromatic amino acid aminotransferase	-1.36128	9.26722e-08	down
			gene1188	BBA_01189	6.91591e-116	3-hydroxyanthranilate 3,4-dioxygenase (EC 1.13.11.6) (3-hydroxyanthranilate oxygenase) (3-hydroxyanthranilic acid dioxygenase) (Biosynthesis of nicotinic acid protein 1)	-1.28059	6.72213e-11	down
			gene9337	BBA_09338	0	Catalase/peroxidase HPI	-1.27331	1.85769e-15	down
			gene8057	BBA_08058	0	Aromatic amino acid aminotransferase	1.15226	2.64004e-16	up
			gene3996	BBA_03997	0	Flavin-containing amine oxidase	1.4197	4.71537e-05	up
			gene4975	BBA_04976	3.29457e-128	Enoyl-CoA hydratase/isomerase family protein	1.44193	1.68877e-15	up
			gene10069	BBA_10070	2.20331e-105	Kynurenine 3-monooxygenase	2.34195	0.000245829	up
ko00350	Tyrosine metabolism	1.49926e-05
			gene7639	BBA_07640	1.1948e-173	Tyrosinase-like protein	-6.22379	2.13501e-42	down
			gene4658	BBA_04659	0	Monooxygenase-like protein	-3.36492	3.82867e-95	down
			gene5552	BBA_05553	0	Amine oxidase (EC 1.4.3.-)	-2.79201	1.76992e-27	down
			gene1950	BBA_01951	1.86798e-145	HpcH/HpaI aldolase/citrate lyase family protein	-1.93542	5.44444e-43	down
			newGene_1952		2.87546e-47	Alcohol dehydrogenase, putative	-1.72005	4.22241e-06	down
			gene8386	BBA_08387	0	Aromatic amino acid aminotransferase	-1.36128	9.26722e-08	down
			gene470	BBA_00471	1.38679e-126	Catechol O-methyltransferase	-1.26457	1.2691e-10	down
			gene8134	BBA_08135	0	Alcohol dehydrogenase, putative	-1.23171	5.71138e-11	down
			gene4149	BBA_04150	0	Amine oxidase (EC 1.4.3.-)	-1.10378	1.67989e-10	down
			gene3108	BBA_03109	0	Homogentisate 1,2-dioxygenase	-1.09291	7.33865e-11	down
			gene8057	BBA_08058	0	Aromatic amino acid aminotransferase	1.15226	2.64004e-16	up
			gene3996	BBA_03997	0	Flavin-containing amine oxidase	1.4197	4.71537e-05	up
			gene608	BBA_00609	0	Amine oxidase (EC 1.4.3.-)	1.52889	7.8886e-11	up
			gene6165	BBA_06166	0	Alcohol dehydrogenase I	2.39301	2.45105e-16	up
ko00982	Drug metabolism - cytochrome P450	2.48469e-05
			gene8183	BBA_08184	4.09081e-79	Glutathione-s-transferase	-9.90765	3.46763e-127	down
			gene3338	BBA_03339	4.66293e-92	Glutathione S-transferase, putative	-3.65411	5.76438e-77	down
			gene9774	BBA_09775	7.02629e-24	Dimethylaniline monooxygenase	-3.45207	5.35099e-33	down
			gene7691	BBA_07692	0	Dimethylaniline monooxygenase 3	-2.11698	1.21173e-28	down
			Beauveria_bassiana_newGene_1952	Beauveria_bassiana_newGene_1952	2.87546e-47	Alcohol dehydrogenase, putative	-1.72005	4.22241e-06	down
			gene4200	BBA_04201	1.30324e-144	Glutathione S-transferase II	-1.41966	2.33123e-13	down
			Beauveria_bassiana_newGene_238	Beauveria_bassiana_newGene_238	1.56697e-20	Dimethylaniline monooxygenase	-1.28663	0.00643764	down
			gene8134	BBA_08135	0	Alcohol dehydrogenase, putative	-1.23171	5.71138e-11	down
			gene7753	BBA_07754	2.47389e-160	Glutathione S-transferase	-1.15063	3.85274e-11	down
			gene3996	BBA_03997	0	Flavin-containing amine oxidase	1.4197	4.71537e-05	up
			gene9207	BBA_09208	0	Dimethylaniline monooxygenase	2.2809	1.51717e-08	up
			gene6165	BBA_06166	0	Alcohol dehydrogenase I	2.39301	2.45105e-16	up
ko00626	Naphthalene degradation	2.56314e-05
			Beauveria_bassiana_newGene_1473	Beauveria_bassiana_newGene_1473	1.80738e-26	Uncharacterized protein	-1.92673	0.000103199	down
			gene5884	BBA_05885	1.30917e-116	FAD binding domain-containing protein	-1.86233	2.12293e-19	down
			gene8181	BBA_08182	5.94951e-141	FAD binding domain-containing protein	-1.73156	1.14301e-14	down
			Beauveria_bassiana_newGene_1952	Beauveria_bassiana_newGene_1952	2.87546e-47	Alcohol dehydrogenase, putative	-1.72005	4.22241e-06	down
			gene8134	BBA_08135	0	Alcohol dehydrogenase, putative	-1.23171	5.71138e-11	down
			gene2701	BBA_02702	1.66195e-116	Salicylate hydroxylase	-1.11744	6.4596e-09	down
			gene4064	BBA_04065	0	Monooxygenase-like protein	1.33105	1.17162e-11	up
			gene627	BBA_00628	0	Salicylate hydroxylase	1.67019	4.27766e-06	up
			gene6165	BBA_06166	0	Alcohol dehydrogenase I	2.39301	2.45105e-16	up
ko00430	Taurine and hypotaurine metabolism	3.04194e-05
			gene4222	BBA_04223	0	Gamma-glutamyltranspeptidase	-3.17075	1.85594e-65	down
			gene9254	BBA_09255	7.76848e-170	Probable acetate kinase (EC 2.7.2.1) (Acetokinase)	-2.46018	1.29004e-47	down
			gene6331	BBA_06332	0	Gamma-glutamyltranspeptidase	-2.14467	1.92712e-08	down
			gene3752	BBA_03753	0	Glutamate/Leucine/Phenylalanine/Valine dehydrogenase	-1.6519	1.62854e-17	down
			gene5886	BBA_05887	0	Gamma-glutamyltranspeptidase	-1.24083	6.41054e-14	down
			Beauveria_bassiana_newGene_1254	Beauveria_bassiana_newGene_1254	1.17968e-91	cysteine dioxygenase [Cordyceps militaris CM01] EGX92896.1 cysteine dioxygenase [Cordyceps militaris CM01]	-1.01257	1.25267e-05	down
			gene7576	BBA_07577	0	Group II pyridoxal-5-phosphate decarboxylase	4.75577	2.11218e-82	up
ko00360	Phenylalanine metabolism	5.92227e-05
			gene9759	BBA_09760	0	Catalase-peroxidase	-5.11833	5.19852e-156	down
			gene7549	BBA_07550	0	Phenylalanine ammonia-lyase (EC 4.3.1.24)	-4.26625	3.43757e-51	down
			gene8167	BBA_08168	0	Amidase-like protein	-2.90243	4.30283e-46	down
			gene5552	BBA_05553	0	Amine oxidase (EC 1.4.3.-)	-2.79201	1.76992e-27	down
			gene2082	BBA_02083	6.20787e-12	Uncharacterized protein	-1.62854	2.45625e-05	down
			gene8386	BBA_08387	0	Aromatic amino acid aminotransferase	-1.36128	9.26722e-08	down
			gene4195	BBA_04196	0	Cytochrome P450 CYP504A6	-1.32589	3.23742e-12	down
			gene9337	BBA_09338	0	Catalase/peroxidase HPI	-1.27331	1.85769e-15	down
			gene4149	BBA_04150	0	Amine oxidase (EC 1.4.3.-)	-1.10378	1.67989e-10	down
			gene8057	BBA_08058	0	Aromatic amino acid aminotransferase	1.15226	2.64004e-16	up
			gene3996	BBA_03997	0	Flavin-containing amine oxidase	1.4197	4.71537e-05	up
			gene608	BBA_00609	0	Amine oxidase (EC 1.4.3.-)	1.52889	7.8886e-11	up
ko00950	Isoquinoline alkaloid biosynthesis	6.43342e-05
			gene7639	BBA_07640	1.1948e-173	Tyrosinase-like protein	-6.22379	2.13501e-42	down
			gene4658	BBA_04659	0	Monooxygenase-like protein	-3.36492	3.82867e-95	down
			gene5552	BBA_05553	0	Amine oxidase (EC 1.4.3.-)	-2.79201	1.76992e-27	down
			gene8386	BBA_08387	0	Aromatic amino acid aminotransferase	-1.36128	9.26722e-08	down
			gene4149	BBA_04150	0	Amine oxidase (EC 1.4.3.-)	-1.10378	1.67989e-10	down
			gene8057	BBA_08058	0	Aromatic amino acid aminotransferase	1.15226	2.64004e-16	up
			gene3996	BBA_03997	0	Flavin-containing amine oxidase	1.4197	4.71537e-05	up
			gene608	BBA_00609	0	Amine oxidase (EC 1.4.3.-)	1.52889	7.8886e-11	up
ko00330	Arginine and proline metabolism	7.76827e-05
			gene201	BBA_00202	5.89957e-72	2OG-Fe(II) oxygenase family Oxidoreductase	-5.5953	1.17463e-88	down
			gene9700	BBA_09701	0	Amidinotransferase family protein	-5.45839	6.03347e-203	down
			gene9523	BBA_09524	2.47285e-127	Agmatine deiminase	-5.27055	6.71959e-72	down
			gene4582	BBA_04583	0	Putative aldehyde dehydrogenase	-4.09644	1.18416e-77	down
			gene8167	BBA_08168	0	Amidase-like protein	-2.90243	4.30283e-46	down
			gene4119	BBA_04120	0	Aldehyde dehydrogenase, putative	-2.17101	6.09459e-49	down
			gene7025	BBA_07026	0	Ornithine-oxo-acid transaminase	-1.87042	1.98225e-19	down
			gene2082	BBA_02083	6.20787e-12	Uncharacterized protein	-1.62854	2.45625e-05	down
			gene3996	BBA_03997	0	Flavin-containing amine oxidase	1.4197	4.71537e-05	up
			gene10062	BBA_10063	0	Flavin containing polyamine oxidase, putative	2.18239	2.06751e-09	up
			gene9299	BBA_09300	0	Delta-1-pyrroline-5-carboxylate dehydrogenase	2.19815	9.81624e-05	up
			gene9303	BBA_09304	4.21321e-80	Putative pyrroline-5-carboxylate reductase	2.36587	2.65838e-05	up
			gene1597	BBA_01598	2.66294e-179	Proclavaminate amidinohydrolase	2.36638	7.03333e-22	up
ko00621	Dioxin degradation	0.00018085
			Beauveria_bassiana_newGene_1473	Beauveria_bassiana_newGene_1473	1.80738e-26	Uncharacterized protein	-1.92673	0.000103199	down
			gene5884	BBA_05885	1.30917e-116	FAD binding domain-containing protein	-1.86233	2.12293e-19	down
			gene8181	BBA_08182	5.94951e-141	FAD binding domain-containing protein	-1.73156	1.14301e-14	down
			gene2701	BBA_02702	1.66195e-116	Salicylate hydroxylase	-1.11744	6.4596e-09	down
			gene4064	BBA_04065	0	Monooxygenase-like protein	1.33105	1.17162e-11	up
			gene627	BBA_00628	0	Salicylate hydroxylase	1.67019	4.27766e-06	up
ko00624	Polycyclic aromatic hydrocarbon degradation	0.00018085
			Beauveria_bassiana_newGene_1473	Beauveria_bassiana_newGene_1473	1.80738e-26	Uncharacterized protein	-1.92673	0.000103199	down
			gene5884	BBA_05885	1.30917e-116	FAD binding domain-containing protein	-1.86233	2.12293e-19	down
			gene8181	BBA_08182	5.94951e-141	FAD binding domain-containing protein	-1.73156	1.14301e-14	down
			gene2701	BBA_02702	1.66195e-116	Salicylate hydroxylase	-1.11744	6.4596e-09	down
			gene4064	BBA_04065	0	Monooxygenase-like protein	1.33105	1.17162e-11	up
			gene627	BBA_00628	0	Salicylate hydroxylase	1.67019	4.27766e-06	up
ko00940	Phenylpropanoid biosynthesis	0.00080423
			gene9759	BBA_09760	0	Catalase-peroxidase	-5.11833	5.19852e-156	down
			gene4018	BBA_04019	0	Beta-glucosidase (EC 3.2.1.21)	-4.87437	1.39297e-126	down
			gene7549	BBA_07550	0	Phenylalanine ammonia-lyase (EC 4.3.1.24)	-4.26625	3.43757e-51	down
			gene2402	BBA_02403	0	Beta-glucosidase (EC 3.2.1.21)	-2.73114	1.25052e-43	down
			gene5671	BBA_05672	0	Beta-glucosidase, putative	-1.83389	7.63517e-20	down
			gene9337	BBA_09338	0	Catalase/peroxidase HPI	-1.27331	1.85769e-15	down
ko00980	Metabolism of xenobiotics by cytochrome P450	0.00093716
			gene8183	BBA_08184	4.09081e-79	Glutathione-s-transferase	-9.90765	3.46763e-127	down
			gene3338	BBA_03339	4.66293e-92	Glutathione S-transferase, putative	-3.65411	5.76438e-77	down
			Beauveria_bassiana_newGene_1952	Beauveria_bassiana_newGene_1952	2.87546e-47	Alcohol dehydrogenase, putative	-1.72005	4.22241e-06	down
			gene8561	BBA_08562	0	Aflatoxin B1 aldehyde reductase member 2	-1.70206	2.86623e-22	down
			gene4200	BBA_04201	1.30324e-144	Glutathione S-transferase II	-1.41966	2.33123e-13	down
			gene8134	BBA_08135	0	Alcohol dehydrogenase, putative	-1.23171	5.71138e-11	down
			gene7753	BBA_07754	2.47389e-160	Glutathione S-transferase	-1.15063	3.85274e-11	down
			gene6165	BBA_06166	0	Alcohol dehydrogenase I	2.39301	2.45105e-16	up
ko00410	beta-Alanine metabolism	0.00202964
			gene4582	BBA_04583	0	Putative aldehyde dehydrogenase	-4.09644	1.18416e-77	down
			gene5552	BBA_05553	0	Amine oxidase (EC 1.4.3.-)	-2.79201	1.76992e-27	down
			gene4119	BBA_04120	0	Aldehyde dehydrogenase, putative	-2.17101	6.09459e-49	down
			gene4149	BBA_04150	0	Amine oxidase (EC 1.4.3.-)	-1.10378	1.67989e-10	down
			gene4975	BBA_04976	3.29457e-128	Enoyl-CoA hydratase/isomerase family protein	1.44193	1.68877e-15	up
			gene608	BBA_00609	0	Amine oxidase (EC 1.4.3.-)	1.52889	7.8886e-11	up
			gene10062	BBA_10063	0	Flavin containing polyamine oxidase, putative	2.18239	2.06751e-09	up
			gene7576	BBA_07577	0	Group II pyridoxal-5-phosphate decarboxylase	4.75577	2.11218e-82	up
ko00960	Tropane, piperidine and pyridine alkaloid biosynthesis	0.00207575
			gene5552	BBA_05553	0	Amine oxidase (EC 1.4.3.-)	-2.79201	1.76992e-27	down
			gene8386	BBA_08387	0	Aromatic amino acid aminotransferase	-1.36128	9.26722e-08	down
			gene4149	BBA_04150	0	Amine oxidase (EC 1.4.3.-)	-1.10378	1.67989e-10	down
			gene8057	BBA_08058	0	Aromatic amino acid aminotransferase	1.15226	2.64004e-16	up
			gene608	BBA_00609	0	Amine oxidase (EC 1.4.3.-)	1.52889	7.8886e-11	up
ko00270	Cysteine and methionine metabolism	0.00249648
			gene789	BBA_00790	0	L-serine dehydratase	-3.38023	5.81933e-40	down
			gene7521	BBA_07522	0	Homocysteine synthase	-2.72017	8.6917e-62	down
			gene3818	BBA_03819	0	L-lactate dehydrogenase (EC 1.1.1.27)	-2.32701	2.62724e-22	down
			gene9387	BBA_09388	0	Cobalamin-independent methionine synthase	-2.0567	1.80518e-24	down
			gene948	BBA_00949	0	S-adenosylmethionine synthase (EC 2.5.1.6)	-1.58801	8.6567e-16	down
			gene8386	BBA_08387	0	Aromatic amino acid aminotransferase	-1.36128	9.26722e-08	down
			gene6392	BBA_06393	0	Malate dehydrogenase (EC 1.1.1.37)	-1.16751	3.62629e-12	down
			gene2158	BBA_02159	0	Homoserine O-acetyltransferase	-1.07697	1.67562e-11	down
			gene10025	BBA_10026	0	Cystathionine gamma-synthase	-1.04348	1.1367e-13	down
			gene1902	BBA_01903	0	Adenosylhomocysteinase (EC 3.3.1.1)	-1.03201	1.45666e-07	down
			Beauveria_bassiana_newGene_1254	Beauveria_bassiana_newGene_1254	1.17968e-91	cysteine dioxygenase [Cordyceps militaris CM01] EGX92896.1 cysteine dioxygenase [Cordyceps militaris CM01]	-1.01257	1.25267e-05	down
			gene6838	BBA_06839	0	Cystathionine beta-lyase	1.0198	3.46711e-11	up
			gene8057	BBA_08058	0	Aromatic amino acid aminotransferase	1.15226	2.64004e-16	up
			gene2796	BBA_02797	0	Serine family amino acid catabolism-related protein, putative	1.93776	2.25629e-33	up
ko04142	Lysosome	0.00334714
			gene8794	BBA_08795	0	Sphingomyelin phosphodiesterase	-4.7234	3.11322e-42	down
			gene7293	BBA_07294	0	Protease S8 tripeptidyl peptidase I (Cln2)	-4.57363	6.05412e-38	down
			gene7808	BBA_07809	0	Protease S8 tripeptidyl peptidase I (Cln2)	-4.53096	2.37604e-89	down
			gene2232	BBA_02233	0	Glycoside hydrolase, catalytic core	-3.49943	6.17898e-10	down
			gene7630	BBA_07631	0	Family S53 protease	-3.32799	7.11407e-66	down
			gene10054	BBA_10055	0	Beta-hexosaminidase (EC 3.2.1.52)	-2.81569	1.77764e-39	down
			gene8790	BBA_08791	0	Alkaline serine protease AorO	-2.60913	2.24788e-54	down
			gene4977	BBA_04978	0	Tripeptidyl peptidase	-1.29099	9.3698e-12	down
			gene5611	BBA_05612	0	Beta-mannosidase A	1.06586	0.00661382	up
			gene4188	BBA_04189	0	Peptidase S8/S53, subtilisin/kexin/sedolisin	1.27602	0.00534643	up
			gene3588	BBA_03589	1.76345e-131	Peptidase S8/S53, subtilisin/kexin/sedolisin	1.34249	0.00814074	up
			gene5612	BBA_05613	5.88178e-74	Uncharacterized protein	1.40617	4.46415e-07	up
			gene2604	BBA_02605	0	Family S53 protease	1.92799	0.00082601	up
ko00625	Chloroalkane and chloroalkene degradation	0.00374501
			gene4582	BBA_04583	0	Putative aldehyde dehydrogenase	-4.09644	1.18416e-77	down
			gene4119	BBA_04120	0	Aldehyde dehydrogenase, putative	-2.17101	6.09459e-49	down
			Beauveria_bassiana_newGene_1952	Beauveria_bassiana_newGene_1952	2.87546e-47	Alcohol dehydrogenase, putative	-1.72005	4.22241e-06	down
			gene8134	BBA_08135	0	Alcohol dehydrogenase, putative	-1.23171	5.71138e-11	down
			gene6165	BBA_06166	0	Alcohol dehydrogenase I	2.39301	2.45105e-16	up
ko00910	Nitrogen metabolism	0.0038076
			gene3752	BBA_03753	0	Glutamate/Leucine/Phenylalanine/Valine dehydrogenase	-1.6519	1.62854e-17	down
			gene725	BBA_00726	0	Glutamine synthetase (EC 6.3.1.2)	-1.31683	1.00328e-14	down
			gene2772	BBA_02773	0	Glutamate synthase	-1.26304	1.28607e-13	down
			gene943	BBA_00944	0	Nitrite transporter	-1.23373	0.00249072	down
			gene5729	BBA_05730	1.29532e-82	Cyanate hydratase (Cyanase) (EC 4.2.1.104) (Cyanate hydrolase) (Cyanate lyase)	-1.20745	1.04917e-14	down
			gene774	BBA_00775	0	Glutamate dehydrogenase	-1.0114	1.95588e-07	down
ko00071	Fatty acid degradation	0.00393664
			gene4582	BBA_04583	0	Putative aldehyde dehydrogenase	-4.09644	1.18416e-77	down
			gene4119	BBA_04120	0	Aldehyde dehydrogenase, putative	-2.17101	6.09459e-49	down
			Beauveria_bassiana_newGene_1952	Beauveria_bassiana_newGene_1952	2.87546e-47	Alcohol dehydrogenase, putative	-1.72005	4.22241e-06	down
			gene8134	BBA_08135	0	Alcohol dehydrogenase, putative	-1.23171	5.71138e-11	down
			gene8644	BBA_08645	0	Acyl-coenzyme A oxidase	1.16525	3.52381e-10	up
			gene3118	BBA_03119	3.42223e-178	Acetyl-CoA acetyltransferase	1.39813	1.53266e-13	up
			gene4975	BBA_04976	3.29457e-128	Enoyl-CoA hydratase/isomerase family protein	1.44193	1.68877e-15	up
			gene6165	BBA_06166	0	Alcohol dehydrogenase I	2.39301	2.45105e-16	up
ko00564	Glycerophospholipid metabolism	0.00407354
			gene3201	BBA_03202	0	Phospholipase C PLC-C	-5.40556	1.91201e-18	down
			gene7813	BBA_07814	0	Phosphatidylserine decarboxylase family protein	-4.24145	3.20485e-117	down
			gene1617	BBA_01618	0	S-adenosylmethionine:diacylglycerol 3-amino-3-carboxypropyl transferase btaA	-3.22366	4.82888e-44	down
			gene8728	BBA_08729	0	Phosphatidylserine decarboxylase family protein	-2.02803	1.91415e-16	down
			gene540	BBA_00541	0	Phosphatidylserine decarboxylase family protein	-1.73857	6.69157e-10	down
			gene3283	BBA_03284	0	Cytidylyltransferase-like protein	-1.30989	1.50064e-08	down
			gene5153	BBA_05154	0	Phosphatidylethanolamine N-methyltransferase (PEAMT) (EC 2.1.1.17)	-1.29823	9.80025e-17	down
			gene425	BBA_00426	0	Phospholipase D2	1.33854	3.63145e-09	up
			gene7298	BBA_07299	0	Non-hemolytic phospholipase C	1.39331	4.3158e-20	up
			gene6874	BBA_06875	0	Lysophospholipase (EC 3.1.1.5)	1.48213	5.44679e-21	up
			gene8449	BBA_08450	0	Glycerophosphoryl diester phosphodiesterase	1.88016	3.47312e-05	up
			gene5853	BBA_05854	0	Lysophospholipase (EC 3.1.1.5)	2.28074	1.4005e-16	up
			gene5778	BBA_05779	0	Short chain dehydrogenase	2.67237	8.15493e-08	up
ko00630	Glyoxylate and dicarboxylate metabolism	0.00412744
			gene5602	BBA_05603	0	Catalase-like domain, heme-dependent	-5.4637	4.1384e-100	down
			gene6185	BBA_06186	0	Catalase (EC 1.11.1.6)	-3.28263	3.40176e-17	down
			gene2733	BBA_02734	0	Formate dehydrogenase	-2.12761	7.819e-40	down
			gene1124	BBA_01125	0	Isocitrate lyase	-1.46494	2.97756e-10	down
			gene725	BBA_00726	0	Glutamine synthetase (EC 6.3.1.2)	-1.31683	1.00328e-14	down
			gene2515	BBA_02516	0	Malate synthase (EC 2.3.3.9)	-1.2849	1.35471e-09	down
			gene6392	BBA_06393	0	Malate dehydrogenase (EC 1.1.1.37)	-1.16751	3.62629e-12	down
			gene6276	BBA_06277	0	Isocitrate lyase	1.22135	1.93746e-10	up
			gene3673	BBA_03674	0	Formyl transferase	2.73857	3.30691e-37	up
ko00250	Alanine, aspartate and glutamate metabolism	0.00518961
			gene8170	BBA_08171	0	Adenylosuccinate synthetase (EC 6.3.4.4)	-8.15686	1.74111e-294	down
			gene3752	BBA_03753	0	Glutamate/Leucine/Phenylalanine/Valine dehydrogenase	-1.6519	1.62854e-17	down
			gene725	BBA_00726	0	Glutamine synthetase (EC 6.3.1.2)	-1.31683	1.00328e-14	down
			gene2772	BBA_02773	0	Glutamate synthase	-1.26304	1.28607e-13	down
			gene774	BBA_00775	0	Glutamate dehydrogenase	-1.0114	1.95588e-07	down
			gene6096	BBA_06097	0	Asparagine synthase	1.15084	1.41729e-15	up
			gene8431	BBA_08432	0	Adenylosuccinate lyase (ASL) (EC 4.3.2.2) (Adenylosuccinase)	1.19526	3.11698e-16	up
			gene10358	BBA_10359	3.70907e-72	Asparagine synthase	1.19794	0.00164372	up
			gene9299	BBA_09300	0	Delta-1-pyrroline-5-carboxylate dehydrogenase	2.19815	9.81624e-05	up
			gene7576	BBA_07577	0	Group II pyridoxal-5-phosphate decarboxylase	4.75577	2.11218e-82	up
ko00511	Other glycan degradation	0.00619565
			gene2232	BBA_02233	0	Glycoside hydrolase, catalytic core	-3.49943	6.17898e-10	down
			gene3659	BBA_03660	0	Glycoside hydrolase, family 29	-3.10434	3.77285e-13	down
			gene10054	BBA_10055	0	Beta-hexosaminidase (EC 3.2.1.52)	-2.81569	1.77764e-39	down
			gene5611	BBA_05612	0	Beta-mannosidase A	1.06586	0.00661382	up
			gene5612	BBA_05613	5.88178e-74	Uncharacterized protein	1.40617	4.46415e-07	up
ko00590	Arachidonic acid metabolism	0.00636677
			gene2592	BBA_02593	1.05234e-106	Glutathione peroxidase	-1.11813	8.10848e-10	down
			gene7077	BBA_07078	0	Leukotriene A-4 hydrolase/aminopeptidase	1.3153	1.69056e-17	up
			gene6874	BBA_06875	0	Lysophospholipase (EC 3.1.1.5)	1.48213	5.44679e-21	up
ko00965	Betalain biosynthesis	0.00636677
			gene7639	BBA_07640	1.1948e-173	Tyrosinase-like protein	-6.22379	2.13501e-42	down
			gene4658	BBA_04659	0	Monooxygenase-like protein	-3.36492	3.82867e-95	down
			gene470	BBA_00471	1.38679e-126	Catechol O-methyltransferase	-1.26457	1.2691e-10	down
ko00480	Glutathione metabolism	0.00687279
			gene8183	BBA_08184	4.09081e-79	Glutathione-s-transferase	-9.90765	3.46763e-127	down
			gene3338	BBA_03339	4.66293e-92	Glutathione S-transferase, putative	-3.65411	5.76438e-77	down
			gene4222	BBA_04223	0	Gamma-glutamyltranspeptidase	-3.17075	1.85594e-65	down
			gene7322	BBA_07323	1.87915e-163	6-phosphogluconate dehydrogenase, decarboxylating (EC 1.1.1.44)	-2.57054	1.40715e-08	down
			gene6331	BBA_06332	0	Gamma-glutamyltranspeptidase	-2.14467	1.92712e-08	down
			gene4200	BBA_04201	1.30324e-144	Glutathione S-transferase II	-1.41966	2.33123e-13	down
			gene5886	BBA_05887	0	Gamma-glutamyltranspeptidase	-1.24083	6.41054e-14	down
			gene7753	BBA_07754	2.47389e-160	Glutathione S-transferase	-1.15063	3.85274e-11	down
			gene2592	BBA_02593	1.05234e-106	Glutathione peroxidase	-1.11813	8.10848e-10	down
ko00010	Glycolysis / Gluconeogenesis	0.00736495
			gene4582	BBA_04583	0	Putative aldehyde dehydrogenase	-4.09644	1.18416e-77	down
			gene3818	BBA_03819	0	L-lactate dehydrogenase (EC 1.1.1.27)	-2.32701	2.62724e-22	down
			gene4119	BBA_04120	0	Aldehyde dehydrogenase, putative	-2.17101	6.09459e-49	down
			Beauveria_bassiana_newGene_1952	Beauveria_bassiana_newGene_1952	2.87546e-47	Alcohol dehydrogenase, putative	-1.72005	4.22241e-06	down
			gene4964	BBA_04965	1.9771e-122	Triosephosphate isomerase (EC 5.3.1.1)	-1.36545	3.46863e-17	down
			gene1520	BBA_01521	0	Aldose 1-epimerase	-1.27493	3.39442e-09	down
			gene8134	BBA_08135	0	Alcohol dehydrogenase, putative	-1.23171	5.71138e-11	down
			gene2832	BBA_02833	0	Phosphoenolpyruvate carboxykinase	-1.15395	2.67793e-10	down
			gene7679	BBA_07680	4.50543e-154	Phosphoglycerate mutase	1.01913	1.18736e-08	up
			gene9849	BBA_09850	0	Putative pyruvate decarboxylase	1.13931	1.15115e-14	up
			gene6165	BBA_06166	0	Alcohol dehydrogenase I	2.39301	2.45105e-16	up
ko00460	Cyanoamino acid metabolism	0.011457
			gene4018	BBA_04019	0	Beta-glucosidase (EC 3.2.1.21)	-4.87437	1.39297e-126	down
			gene4222	BBA_04223	0	Gamma-glutamyltranspeptidase	-3.17075	1.85594e-65	down
			gene2402	BBA_02403	0	Beta-glucosidase (EC 3.2.1.21)	-2.73114	1.25052e-43	down
			gene6331	BBA_06332	0	Gamma-glutamyltranspeptidase	-2.14467	1.92712e-08	down
			gene5671	BBA_05672	0	Beta-glucosidase, putative	-1.83389	7.63517e-20	down
			gene5886	BBA_05887	0	Gamma-glutamyltranspeptidase	-1.24083	6.41054e-14	down
ko00592	alpha-Linolenic acid metabolism	0.0144972
			gene6874	BBA_06875	0	Lysophospholipase (EC 3.1.1.5)	1.48213	5.44679e-21	up
			gene3118	BBA_03119	3.42223e-178	Acetyl-CoA acetyltransferase	1.39813	1.53266e-13	up
			gene8644	BBA_08645	0	Acyl-coenzyme A oxidase	1.16525	3.52381e-10	up
ko00906	Carotenoid biosynthesis	0.0144972
			gene4943	BBA_04944	0	Phytoene synthase/lycopene cyclase	-7.65036	2.88567e-199	down
			gene4944	BBA_04945	0	Phytoene dehydrogenase	-2.21136	5.05701e-25	down
			gene4730	BBA_04731	0	Aldehyde dehydrogenase	-1.129	5.10759e-16	down
ko00981	Insect hormone biosynthesis	0.0145631
			gene4582	BBA_04583	0	Putative aldehyde dehydrogenase	-4.09644	1.18416e-77	down
			gene4119	BBA_04120	0	Aldehyde dehydrogenase, putative	-2.17101	6.09459e-49	down
ko00534	Glycosaminoglycan biosynthesis - heparan sulfate / heparin	0.0145631
			gene1988	BBA_01989	3.7407e-125	EXTL2, alpha-1,4-N-acetylhexosaminyltransferase	1.02058	0.0035592	up
			gene7088	BBA_07089	5.55706e-162	Exostosin 2	1.06355	3.08837e-10	up
ko00903	Limonene and pinene degradation	0.0145631
			gene4582	BBA_04583	0	Putative aldehyde dehydrogenase	-4.09644	1.18416e-77	down
			gene4119	BBA_04120	0	Aldehyde dehydrogenase, putative	-2.17101	6.09459e-49	down
ko00052	Galactose metabolism	0.0153948
			gene7387	BBA_07388	0	Alpha-galactosidase (EC 3.2.1.22) (Melibiase)	-2.27141	1.02369e-32	down
			gene1876	BBA_01877	0	Alpha-glucosidase b	-1.94955	1.08753e-34	down
			gene624	BBA_00625	0	Alpha-galactosidase (EC 3.2.1.22) (Melibiase)	-1.60069	5.71916e-09	down
			gene6426	BBA_06427	0	Glycoside hydrolase family 13	-1.33768	1.62112e-12	down
			gene1520	BBA_01521	0	Aldose 1-epimerase	-1.27493	3.39442e-09	down
			gene8615	BBA_08616	0	Galactokinase-like protein	1.77526	4.30629e-27	up
			gene192	BBA_00193	0	Galactose oxidase	2.68172	2.5683e-26	up
ko00603	Glycosphingolipid biosynthesis - globo and isoglobo series	0.0160397
			gene2232	BBA_02233	0	Glycoside hydrolase, catalytic core	-3.49943	6.17898e-10	down
			gene10054	BBA_10055	0	Beta-hexosaminidase (EC 3.2.1.52)	-2.81569	1.77764e-39	down
			gene7387	BBA_07388	0	Alpha-galactosidase (EC 3.2.1.22) (Melibiase)	-2.27141	1.02369e-32	down
			gene624	BBA_00625	0	Alpha-galactosidase (EC 3.2.1.22) (Melibiase)	-1.60069	5.71916e-09	down
ko00620	Pyruvate metabolism	0.0180542
			gene4582	BBA_04583	0	Putative aldehyde dehydrogenase	-4.09644	1.18416e-77	down
			gene9254	BBA_09255	7.76848e-170	Probable acetate kinase (EC 2.7.2.1) (Acetokinase)	-2.46018	1.29004e-47	down
			gene3818	BBA_03819	0	L-lactate dehydrogenase (EC 1.1.1.27)	-2.32701	2.62724e-22	down
			gene4119	BBA_04120	0	Aldehyde dehydrogenase, putative	-2.17101	6.09459e-49	down
			gene6733	BBA_06734	0	D-lactate dehydrogenase	-1.90953	9.62534e-29	down
			gene2515	BBA_02516	0	Malate synthase (EC 2.3.3.9)	-1.2849	1.35471e-09	down
			gene6392	BBA_06393	0	Malate dehydrogenase (EC 1.1.1.37)	-1.16751	3.62629e-12	down
			gene2832	BBA_02833	0	Phosphoenolpyruvate carboxykinase	-1.15395	2.67793e-10	down
ko00565	Ether lipid metabolism	0.0262658
			gene3201	BBA_03202	0	Phospholipase C PLC-C	-5.40556	1.91201e-18	down
			gene425	BBA_00426	0	Phospholipase D2	1.33854	3.63145e-09	up
			gene7298	BBA_07299	0	Non-hemolytic phospholipase C	1.39331	4.3158e-20	up
			gene6874	BBA_06875	0	Lysophospholipase (EC 3.1.1.5)	1.48213	5.44679e-21	up
			gene2392	BBA_02393	8.2402e-110	WD domain-containing protein	1.48491	1.85538e-05	up
			gene5778	BBA_05779	0	Short chain dehydrogenase	2.67237	8.15493e-08	up
ko00520	Amino sugar and nucleotide sugar metabolism	0.0267846
			gene3826	BBA_03827	0	Riboflavin synthase-like beta-barrel	-4.47039	1.75207e-12	down
			gene2232	BBA_02233	0	Glycoside hydrolase, catalytic core	-3.49943	6.17898e-10	down
			gene10054	BBA_10055	0	Beta-hexosaminidase (EC 3.2.1.52)	-2.81569	1.77764e-39	down
			gene7898	BBA_07899	1.38681e-165	Chitinase 18-3	-2.31223	1.99479e-53	down
			gene1162	BBA_01163	0	Phosphomannomutase (EC 5.4.2.8)	-2.16174	6.88736e-32	down
			gene7744	BBA_07745	1.83903e-163	Glycoside hydrolase, catalytic core	-1.52154	2.70611e-10	down
			Beauveria_bassiana_newGene_673	Beauveria_bassiana_newGene_673	1.77713e-08	Glycoside hydrolase, subgroup, catalytic core [Cordyceps brongniartii RCEF 3172]	-1.50063	1.44967e-06	down
			gene5627	BBA_05628	0	Glycoside hydrolase family 3	-1.27047	7.44168e-15	down
			gene10302	BBA_10303	9.70116e-161	Chitinase II	1.1221	2.92424e-06	up
			Beauveria_bassiana_newGene_25	Beauveria_bassiana_newGene_25	1.59884e-119	Glucokinase regulator family protein, putative	1.29225	0.000703773	up
			gene8995	BBA_08996	1.56021e-118	NADH-cytochrome b5 reductase (EC 1.6.2.2)	1.39347	2.42835e-05	up
			gene2940	BBA_02941	0	Chitinase A1	1.43144	3.22746e-23	up
			gene8615	BBA_08616	0	Galactokinase-like protein	1.77526	4.30629e-27	up
	Ubiquinone and other terpenoid-quinone biosynthesis	0.0345451
			gene1592	BBA_01593	2.71041e-127	Quinone oxidoreductase	-1.60545	9.48556e-15	down
			gene8386	BBA_08387	0	Aromatic amino acid aminotransferase	-1.36128	9.26722e-08	down
			gene8057	BBA_08058	0	Aromatic amino acid aminotransferase	1.15226	2.64004e-16	up
			gene9000	BBA_09001	1.89256e-142	Prenyltransferase, UbiA family protein	2.77634	3.78345e-11	up
	Styrene degradation	0.0352381
			gene8167	BBA_08168	0	Amidase-like protein	-2.90243	4.30283e-46	down
			gene4151	BBA_04152	0	Cytochrome P450 CYP504B10	-2.63792	1.39768e-57	down
			gene2082	BBA_02083	6.20787e-12	Uncharacterized protein	-1.62854	2.45625e-05	down
			gene4195	BBA_04196	0	Cytochrome P450 CYP504A6	-1.32589	3.23742e-12	down
			gene3108	BBA_03109	0	Homogentisate 1,2-dioxygenase	-1.09291	7.33865e-11	down
	Glycine, serine and threonine metabolism	0.0379691
			gene9700	BBA_09701	0	Amidinotransferase family protein	-5.45839	6.03347e-203	down
			gene789	BBA_00790	0	L-serine dehydratase	-3.38023	5.81933e-40	down
			gene5552	BBA_05553	0	Amine oxidase (EC 1.4.3.-)	-2.79201	1.76992e-27	down
			gene7587	BBA_07588	0	Beta-eliminating lyase	-1.66145	9.24693e-26	down
			gene4149	BBA_04150	0	Amine oxidase (EC 1.4.3.-)	-1.10378	1.67989e-10	down
			gene7224	BBA_07225	0	D-isomer specific 2-hydroxyacid dehydrogenase	-1.01178	1.35449e-09	down
			gene7679	BBA_07680	4.50543e-154	Phosphoglycerate mutase	1.01913	1.18736e-08	up
			gene3996	BBA_03997	0	Flavin-containing amine oxidase	1.4197	4.71537e-05	up
			gene608	BBA_00609	0	Amine oxidase (EC 1.4.3.-)	1.52889	7.8886e-11	up
			gene2796	BBA_02797	0	Serine family amino acid catabolism-related protein, putative	1.93776	2.25629e-33	up
	Novobiocin biosynthesis	0.040192
			gene8386	BBA_08387	0	Aromatic amino acid aminotransferase	-1.36128	9.26722e-08	down
			gene8057	BBA_08058	0	Aromatic amino acid aminotransferase	1.15226	2.64004e-16	up
	Sulfur metabolism	0.0411302
			gene94	BBA_00095	0	Oxidoreductase molybdopterin binding domain-containing protein	-8.22411	2.82973e-251	down
			gene7521	BBA_07522	0	Homocysteine synthase	-2.72017	8.6917e-62	down
			gene8870	BBA_08871	0	Phosphoadenosine phosphosulfate reductase	-1.4051	3.99234e-07	down
			gene3236	BBA_03237	0	Sulfite reductase hemoprotein	-1.16686	8.76199e-15	down
			gene10025	BBA_10026	0	Cystathionine gamma-synthase	-1.04348	1.1367e-13	down
			gene2460	BBA_02461	0	3',5'-bisphosphate nucleotidase	1.31266	4.03287e-12	up
	Phenylalanine, tyrosine and tryptophan biosynthesis	0.0411302
			gene3230	BBA_03231	2.98313e-84	Chorismate synthase	-3.0188	2.20176e-27	down
			gene8386	BBA_08387	0	Aromatic amino acid aminotransferase	-1.36128	9.26722e-08	down
			gene5690	BBA_05691	0	Phospho-2-dehydro-3-deoxyheptonate aldolase (EC 2.5.1.54) (3-deoxy-D-arabino-heptulosonate 7-phosphate synthase) (DAHP synthase) (Phospho-2-keto-3-deoxyheptonate aldolase)	-1.27132	1.28229e-17	down
			gene8057	BBA_08058	0	Aromatic amino acid aminotransferase	1.15226	2.64004e-16	up
			gene2292	BBA_02293	0	Prephenate dehydratase	1.35298	6.60736e-17	up
			gene9255	BBA_09256	1.24828e-94	Prephenate dehydratase	1.58637	0.000176761	up
	Protein digestion and absorption	0.0421724
			gene8897	BBA_08898	3.18385e-45	Peptidase cysteine/serine, trypsin	-12.2667	0	down
			Beauveria_bassiana_newGene_2135	Beauveria_bassiana_newGene_2135	2.52841e-20	Peptidase cysteine/serine, trypsin	-8.80798	1.08924e-77	down
			gene4689	BBA_04690	0	Na,H/K antiporter P-type ATPase	-3.31008	1.54282e-36	down
	Chemical carcinogenesis	0.0470238
			gene8183	BBA_08184	4.09081e-79	Glutathione-s-transferase	-9.90765	3.46763e-127	down
			gene3338	BBA_03339	4.66293e-92	Glutathione S-transferase, putative	-3.65411	5.76438e-77	down
			gene4200	BBA_04201	1.30324e-144	Glutathione S-transferase II	-1.41966	2.33123e-13	down
			gene7753	BBA_07754	2.47389e-160	Glutathione S-transferase	-1.15063	3.85274e-11	down
